# Supplementary material for: The RNA-binding protein vigilin regulates VLDL secretion through modulation of Apob mRNA translation
Source: Nat Commun. 2016 Sep 26;7:12848. doi: 10.1038/ncomms12848 (PMC5052685; doi:10.1038/ncomms12848)
Supplement: Supplementary Dataset 1 — RNA-Seq, PAR-CLIP, Mass-Spec [file ncomms12848-s2.xlsx]

## Sheet: Overview of reads
Supplementary Data 1: RNA-sequencing, PAR-CLIP and label-free mass-spectrometric quantification. Sheet “Summarizing table” combines data from RNA-sequencing, PAR-CLIP and mass-spectrometry. Columns indicate (A) the gene name, (B) RefSeq identifier, (C) cDNA length based on RefSeq and (D) the Ensembl GENE identifier. “+” in columns E and F indicate predicted signal peptide or transmembrane domain,…
Extended Data Table 1
Statistics of annotation and mapping of Hdlbp PAR-CLIP in mouse
Categories	Replicate 1	Replicate 2
Raw sequence reads	169390263	168536338
Adapter extracted reads (≥ 20 reads)	93127438	104112841
Sequence reads not aligned against genome	82485930	95117351
Sequence reads mapping to the genome with 0 and 1 mismatch	10641508	8995490
Sequence reads utilized for group assembly	2470560	2349030
Number of clusters	3534	2413
PAR-CLIP data unique genome mapping
Categories	rep 1 total	rep 1 d0	rep1 d1	rep1 T2C	rep2 total	rep2 d0	rep2 d1	rep2 T2C
Adapter extracted reads (≥ 20 reads)	93127438				104112841
aligned against genome (unique mapper)	4919758	2172938	2746820	815823	4442236	1627734	2814502	822456
mRNA annotation	1648523	715997	932526	128455	1300305	372638	927667	109832
RNA-seq data genomic mapping
Categories	Overexpression CTRL	Overexpression Hdlbp	Knockdown CTRL	Knockdown Hdlbp
Raw reads	28287624	34291601	23848650	44124855
aligned against genome	27324061	33446042	22962389	42758686
alignments (allowing for multimapping)	33390552	39315751	28524317	52041319
mRNA annotation	28363451	32236340	23389159	40919702

## Sheet: Summarizing table
Gene Name	RefSeq ID	cDNA Length	Gene ID	Predicted Signal-Peptide	Predicted Trans-membrane Domain	shRNA.CTRL [FPKM]	sh.VIG [FPKM]	log2 Ratio KD (shVIG over shCTRL)	Ad-GFP [FPKM]	Ad-hVIGILIN [FPKM]	log2 Ratio OE (Ad-hVIGILIN over Ad-GFP)	Gene ID	UNIQUE MAPPER PARCLIP rep1 Nonredundant Total Reads	UNIQUE MAPPER PARCLIP rep1 Nonredundant d0 Reads	UNIQUE MAPPER PARCLIP rep1 Nonredundant d1 Reads	UNIQUE MAPPER PARCLIP rep1 Nonredundant T2C Reads	UNIQUE MAPPER PARCLIP rep1 Nonredundant T2C/d1	UNIQUE MAPPER PARCLIP rep1 Nonredundant T2C/d0	UNIQUE MAPPER PARCLIP rep1 Nonredundant d1/d0	UNIQUE MAPPER PARCLIP rep1 Redundant Total Reads	UNIQUE MAPPER PARCLIP rep1 Redundant d0 Reads	UNIQUE MAPPER PARCLIP rep1 Redundant d1 Reads	UNIQUE MAPPER PARCLIP rep1 Redundant T2C Reads	UNIQUE MAPPER PARCLIP rep1 Redundant T2C/d1	UNIQUE MAPPER PARCLIP rep1 Redundant T2C/d0	UNIQUE MAPPER PARCLIP rep1 Redundant d1/d0	Gene ID	UNIQUE MAPPER PARCLIP rep2 Nonredundant Total Reads	UNIQUE MAPPER PARCLIP rep2 Nonredundant d0 Reads	UNIQUE MAPPER PARCLIP rep2 Nonredundant d1 Reads	UNIQUE MAPPER PARCLIP rep2 Nonredundant T2C Reads	UNIQUE MAPPER PARCLIP rep2 T2C/d1	UNIQUE MAPPER PARCLIP rep2 T2C/d0	UNIQUE MAPPER PARCLIP rep2 d1/d0	UNIQUE MAPPER PARCLIP rep2 Redundant Total Reads	UNIQUE MAPPER PARCLIP rep2 Redundant d0 Reads	UNIQUE MAPPER PARCLIP rep2 Redundant d1 Reads	UNIQUE MAPPER PARCLIP rep2 Redundant T2C Reads	UNIQUE MAPPER PARCLIP rep2 Redundant T2C/d1	UNIQUE MAPPER PARCLIP rep2 Redundant T2C/d0	UNIQUE MAPPER PARCLIP rep2 Redundant d1/d0	PARalyzer rep1	PARalyzer rep1 category	PARalyzer rep1 TotalCluster	PARalyzer rep1 T2Cfraction_total	PARalyzer rep1 total ReadCount	PARalyzer rep1 UniqueReadCount	PARalyzer rep1 T2C_reads	PARalyzer rep1 d0_Reads
Mt1	NM_013602	542	ENSMUSG00000031765			57.5678	71.2148	0.306916	354.676	447.121	0.334162	ENSMUSG00000031765	538	114	424	322	0.759434	2.82456	3.7193	4422	542	3880	3591	0.925515	6.62546	7.15867	ENSMUSG00000031765	402	87	315	235	0.746032	2.70115	3.62069	4576	478	4098	3824	0.933138	8	8.57322	Mt1	coding; 3'utr	4	0.728373	4418	401	3602	526
Lcn2	NM_008491	853	ENSMUSG00000026822	+		7.86829	12.088	0.619458	39.2517	53.935	0.458466	ENSMUSG00000026822	412	88	324	4	0.0123457	0.0454545	3.68182	3166	334	2832	4	0.00141243	0.011976	8.47904	ENSMUSG00000026822	323	63	260	2	0.00769231	0.031746	4.12698	1926	227	1699	2	0.00117716	0.00881057	7.48458	Lcn2	coding; 3'utr	12	0.747826	3720	317	3161	331
Mt2	NM_008630	556	ENSMUSG00000031762			39.9051	42.3214	0.0848153	234.196	303.118	0.372163	ENSMUSG00000031762	447	90	357	262	0.733894	2.91111	3.96667	3648	524	3124	2875	0.920294	5.48664	5.96183	ENSMUSG00000031762	307	73	234	162	0.692308	2.21918	3.20548	1995	368	1627	1468	0.902274	3.98913	4.4212	Mt2	3'utr; coding	4	0.779374	3690	352	2911	528
Alb	NM_009654	2040	ENSMUSG00000029368	+		19857.1	20943.2	0.0768276	28697	36214.8	0.335684	ENSMUSG00000029368	1288	481	807	547	0.677819	1.13721	1.67775	5220	2652	2568	2140	0.833333	0.806938	0.968326	ENSMUSG00000029368	944	349	595	395	0.663866	1.13181	1.70487	3668	1748	1920	1591	0.828646	0.910183	1.0984	Alb	coding; 3'utr	15	0.501384	4380	877	1784	2297
Serpina3k	NM_011458	1650	ENSMUSG00000058207	+		3633.78	3444.88	-0.0770167	3631.28	4446.54	0.292204	ENSMUSG00000058207	834	207	627	512	0.816587	2.47343	3.02899	2122	461	1661	1497	0.901264	3.24729	3.60304	ENSMUSG00000058207	540	134	406	346	0.852217	2.58209	3.02985	1293	289	1004	911	0.907371	3.15225	3.47405	Serpina3k	coding; intron; 5'utr	14	0.657897	2189	782	1526	498
Slc39a14	NM_001135151; NM_001135152; NM_144808	4920	ENSMUSG00000022094	+	+	29.7144	38.5191	0.374414	29.4318	34.5932	0.233113	ENSMUSG00000022094	1004	245	759	4	0.00527009	0.0163265	3.09796	2091	523	1568	4	0.00255102	0.00764818	2.99809	ENSMUSG00000022094	669	178	491	1	0.00203666	0.00561798	2.75843	1372	382	990	1	0.0010101	0.0026178	2.59162	Slc39a14	3'utr; coding; 5'utr; intron	33	0.724551	1916	774	1332	442
Ahsg	NM_013465	1470	ENSMUSG00000022868	+		2236.2	1710.91	-0.386289	3190.72	3730.52	0.225493	ENSMUSG00000022868	653	174	479	376	0.784969	2.16092	2.75287	1985	482	1503	1347	0.896208	2.79461	3.11826	ENSMUSG00000022868	424	121	303	240	0.792079	1.98347	2.50413	1054	278	776	696	0.896907	2.5036	2.79137	Ahsg	coding; 3'utr	11	0.663668	1908	542	1317	444
Apoa1	NM_009692	985	ENSMUSG00000032083	+		2787.02	3445.06	0.305807	3948.37	4572.59	0.211757	ENSMUSG00000032083	648	150	498	344	0.690763	2.29333	3.32	3247	593	2654	2177	0.820271	3.67116	4.47555	ENSMUSG00000032083	439	114	325	231	0.710769	2.02632	2.85088	1744	377	1367	1129	0.825896	2.99469	3.62599	Apoa1	coding	8	0.779594	1774	361	1283	352
Apob	NM_009693	13900	ENSMUSG00000020609	+		262.028	185.672	-0.496964	236.668	291.4	0.300134	ENSMUSG00000020609	1011	251	760	640	0.842105	2.5498	3.02789	2024	575	1449	1289	0.889579	2.24174	2.52	ENSMUSG00000020609	708	181	527	440	0.834915	2.43094	2.9116	1381	399	982	877	0.893075	2.19799	2.46115	Apob	coding; 3'utr	42	0.762966	1576	621	1065	414
Serinc3	NM_012032	3690	ENSMUSG00000017707		+	52.4887	41.5177	-0.338281	60.3931	91.9348	0.606226	ENSMUSG00000017707	501	127	374	3	0.00802139	0.023622	2.94488	1538	286	1252	3	0.00239617	0.0104895	4.37762	ENSMUSG00000017707	350	83	267	4	0.0149813	0.0481928	3.21687	924	160	764	6	0.0078534	0.0375	4.775	Serinc3	coding; 3'utr	11	0.729762	1458	390	1093	261
Hdlbp	NM_133808	6240	ENSMUSG00000034088			73.2832	20.2072	-1.85862	65.2314	100.296	0.620628	ENSMUSG00000034088	391	79	312	31	0.099359	0.392405	3.94937	1781	310	1471	71	0.0482665	0.229032	4.74516	ENSMUSG00000034088	278	73	205	11	0.0536585	0.150685	2.80822	1147	242	905	37	0.040884	0.152893	3.73967	Hdlbp	coding	10	0.829201	1305	147	1084	149
Fth1	NM_010239	866	ENSMUSG00000024661			1234.52	1488.32	0.26974	1345.59	1830.75	0.4442	ENSMUSG00000024661	264	70	194	162	0.835052	2.31429	2.77143	1065	232	833	778	0.933974	3.35345	3.59052	ENSMUSG00000024661	170	43	127	97	0.76378	2.25581	2.95349	671	146	525	483	0.92	3.30822	3.59589	Fth1	3'utr; coding; 5'utr	9	0.625089	1301	284	975	256
Lrrc58	NM_177093	8590	ENSMUSG00000034158			12.4215	15.1633	0.287747	10.2601	11.6134	0.178746	ENSMUSG00000034158	120	37	83	78	0.939759	2.10811	2.24324	179	45	134	129	0.962687	2.86667	2.97778	ENSMUSG00000034158	90	22	68	63	0.926471	2.86364	3.09091	132	26	106	101	0.95283	3.88462	4.07692	Lrrc58	3'utr; coding	9	0.855277	1226	102	1106	35
Serpina1a	NM_009243; NM_001252569	1830	ENSMUSG00000066366	+		7211.26	6316.43	-0.191141	7978.34	7690.4	-0.0530293	ENSMUSG00000066366	5	1	4	0	0	0	4	8	2	6	0	0	0	3	ENSMUSG00000066366	4	2	2	0	0	0	1	5	3	2	0	0	0	0.666667	Serpina1a	coding	4	0.650972	987	124	732	209
Orm1	NM_008768	768	ENSMUSG00000039196	+		646.307	406.063	-0.670518	1121.31	986.465	-0.184846	ENSMUSG00000039196	183	47	136	95	0.698529	2.02128	2.89362	1038	280	758	645	0.850923	2.30357	2.70714	ENSMUSG00000039196	144	37	107	77	0.719626	2.08108	2.89189	793	196	597	520	0.871022	2.65306	3.04592	Orm1	coding	2	0.85338	569	31	447	53
Angptl4	NM_020581	1900	ENSMUSG00000002289	+		23.2828	42.8911	0.881417	27.0716	48.7708	0.849238	ENSMUSG00000002289	225	46	179	1	0.00558659	0.0217391	3.8913	611	85	526	1	0.00190114	0.0117647	6.18824	ENSMUSG00000002289	148	32	116	1	0.00862069	0.03125	3.625	535	85	450	1	0.00222222	0.0117647	5.29412	Angptl4	coding; 3'utr	8	0.894913	540	154	452	48
Serpina1e	NM_009247	1370	ENSMUSG00000072849	+		5915.83	5067.34	-0.223352	7701.01	4153.42	-0.890749	ENSMUSG00000072849	389	120	269	13	0.0483271	0.108333	2.24167	1272	677	595	18	0.0302521	0.0265879	0.878877	ENSMUSG00000072849	231	93	138	3	0.0217391	0.0322581	1.48387	661	399	262	3	0.0114504	0.0075188	0.656642	Serpina1e	coding	6	0.631498	881	164	483	336
Serpina3m	NM_009253	1660	ENSMUSG00000079012	+		326.328	319.408	-0.030925	394.234	527.039	0.418857	ENSMUSG00000079012	1130	280	850	714	0.84	2.55	3.03571	2575	579	1996	1810	0.906814	3.12608	3.44732	ENSMUSG00000079012	730	190	540	466	0.862963	2.45263	2.84211	1583	370	1213	1105	0.910965	2.98649	3.27838	Serpina3m	coding; 3'utr; intron	25	0.71438	764	432	518	217
Lsr	NM_017405; NM_001164185; NM_001164184	2090	ENSMUSG00000001247	+	+	63.9837	65.9763	0.0442432	68.2912	62.5223	-0.127329	ENSMUSG00000001247	257	69	188	0	0	0	2.72464	682	178	504	0	0	0	2.83146	ENSMUSG00000001247	217	69	148	5	0.0337838	0.0724638	2.14493	623	171	452	5	0.0110619	0.0292398	2.64327	Lsr	coding	9	0.738434	594	150	414	116
Trf	NM_133977	2330	ENSMUSG00000032554	+		4082.68	3700.97	-0.141612	5923.63	6291.77	0.0869844	ENSMUSG00000032554	383	142	241	4	0.0165975	0.028169	1.69718	953	376	577	4	0.00693241	0.0106383	1.53457	ENSMUSG00000032554	316	106	210	2	0.00952381	0.0188679	1.98113	756	251	505	2	0.0039604	0.00796813	2.01195	Trf	coding; 3'utr	9	0.684202	631	191	399	195
Cd164	NM_016898	2830	ENSMUSG00000019818	+	+	90.5533	79.3762	-0.190061	96.0635	77.4976	-0.309836	ENSMUSG00000019818	291	73	218	151	0.692661	2.06849	2.9863	1855	191	1664	444	0.266827	2.32461	8.71204	ENSMUSG00000019818	233	53	180	110	0.611111	2.07547	3.39623	2073	166	1907	317	0.16623	1.90964	11.488	Cd164	coding; 3'utr	9	0.798096	648	189	446	158
Scd1	NM_009127	4840	ENSMUSG00000037071		+	2076.36	2117.01	0.0279692	989.02	705.395	-0.487569	ENSMUSG00000037071	501	176	325	2	0.00615385	0.0113636	1.84659	1072	465	607	2	0.00329489	0.00430108	1.30538	ENSMUSG00000037071	329	126	203	3	0.0147783	0.0238095	1.61111	841	421	420	3	0.00714286	0.00712589	0.997625	Scd1	coding; 3'utr; 5'utr	19	0.746103	1033	387	558	401
Hsp90ab1	NM_008302	2510	ENSMUSG00000023944			290.809	285.006	-0.0290748	267.951	347.261	0.374051	ENSMUSG00000023944	203	61	142	2	0.0140845	0.0327869	2.32787	382	96	286	2	0.00699301	0.0208333	2.97917	ENSMUSG00000023944	109	26	83	1	0.0120482	0.0384615	3.19231	237	59	178	1	0.00561798	0.0169492	3.01695	Hsp90ab1	coding; 5'utr	8	0.733476	432	162	321	87
Por	NM_008898	2460	ENSMUSG00000005514			143.206	167.161	0.223146	176.163	223.951	0.346272	ENSMUSG00000005514	392	111	281	233	0.829181	2.0991	2.53153	761	198	563	467	0.829485	2.35859	2.84343	ENSMUSG00000005514	286	86	200	160	0.8	1.86047	2.32558	534	156	378	298	0.78836	1.91026	2.42308	Por	coding; 3'utr	17	0.74644	510	241	372	108
Cers2	NM_029789	2020	ENSMUSG00000015714		+	129.832	104.555	-0.312395	117.821	121.189	0.0406612	ENSMUSG00000015714	313	80	233	201	0.862661	2.5125	2.9125	660	184	476	439	0.922269	2.38587	2.58696	ENSMUSG00000015714	225	72	153	129	0.843137	1.79167	2.125	476	190	286	261	0.912587	1.37368	1.50526	Cers2	coding; 3'utr	10	0.780612	514	216	360	133
Krt18	NM_010664	1400	ENSMUSG00000023043			64.027	129.4	1.01509	69.073	68.7486	-0.00678992	ENSMUSG00000023043	130	44	86	67	0.77907	1.52273	1.95455	305	165	140	113	0.807143	0.684848	0.848485	ENSMUSG00000023043	102	38	64	44	0.6875	1.15789	1.68421	319	214	105	80	0.761905	0.373832	0.490654	Krt18	5'utr; coding	5	0.646717	580	154	272	264
Fga	NM_001111048; NM_010196	3000	ENSMUSG00000028001	+		739.972	1022.13	0.466037	1014.69	977.201	-0.054305	ENSMUSG00000028001	259	82	177	142	0.80226	1.73171	2.15854	612	170	442	393	0.88914	2.31176	2.6	ENSMUSG00000028001	170	52	118	89	0.754237	1.71154	2.26923	347	90	257	223	0.867704	2.47778	2.85556	Fga	coding	9	0.73287	418	116	312	85
Ctsb	NM_007798	4740	ENSMUSG00000021939	+		72.5601	114.522	0.658372	107.528	125.926	0.227868	ENSMUSG00000021939	125	30	95	69	0.726316	2.3	3.16667	402	57	345	287	0.831884	5.03509	6.05263	ENSMUSG00000021939	103	21	82	59	0.719512	2.80952	3.90476	316	36	280	210	0.75	5.83333	7.77778	Ctsb	coding	4	0.803533	328	71	262	39
Serpina1b	NM_009244	1420	ENSMUSG00000071178	+		7123.38	6480.93	-0.136361	8193.84	8032.19	-0.0287468	ENSMUSG00000071178	53	31	22	3	0.136364	0.0967742	0.709677	68	42	26	4	0.153846	0.0952381	0.619048	ENSMUSG00000071178	40	20	20	1	0.05	0.05	1	58	35	23	2	0.0869565	0.0571429	0.657143	Serpina1b	intron; coding	3	0.530447	837	154	323	446
Fgb	NM_181849	1570	ENSMUSG00000033831	+		1250.94	2066.05	0.723861	1820.62	1727.09	-0.076089	ENSMUSG00000033831	156	40	116	1	0.00862069	0.025	2.9	433	76	357	1	0.00280112	0.0131579	4.69737	ENSMUSG00000033831	119	27	92	0	0	0	3.40741	300	59	241	0	0	0	4.08475	Fgb	coding; 3'utr	7	0.820701	333	72	278	41
Gdf15	NM_011819	1080	ENSMUSG00000038508	+		2.29577	9.05163	1.9792	1.89313	7.74216	2.03197	ENSMUSG00000038508	139	27	112	0	0	0	4.14815	393	55	338	0	0	0	6.14545	ENSMUSG00000038508	88	20	68	1	0.0147059	0.05	3.4	272	43	229	1	0.00436681	0.0232558	5.32558	Gdf15	coding; 3'utr	3	0.806641	318	68	263	38
Ctsz	NM_022325	1390	ENSMUSG00000016256	+		92.9008	118.728	0.353898	129.526	145.023	0.16304	ENSMUSG00000016256	122	23	99	0	0	0	4.30435	353	49	304	0	0	0	6.20408	ENSMUSG00000016256	95	18	77	0	0	0	4.27778	222	27	195	0	0	0	7.22222	Ctsz	coding; 3'utr	7	0.822451	333	98	282	41
Rdh11	NM_021557	1570	ENSMUSG00000066441		+	19.9877	23.1081	0.209288	25.8705	22.5598	-0.197553	ENSMUSG00000066441	266	61	205	1	0.00487805	0.0163934	3.36066	475	110	365	1	0.00273973	0.00909091	3.31818	ENSMUSG00000066441	196	50	146	1	0.00684932	0.02	2.92	376	95	281	1	0.00355872	0.0105263	2.95789	Rdh11	coding; 3'utr	8	0.735928	264	130	202	46
Slc19a2	NM_054087	3540	ENSMUSG00000040918		+	25.8776	20.3815	-0.344444	31.7032	24.7449	-0.357498	ENSMUSG00000040918	178	42	136	108	0.794118	2.57143	3.2381	407	85	322	284	0.881988	3.34118	3.78824	ENSMUSG00000040918	122	35	87	75	0.862069	2.14286	2.48571	314	103	211	190	0.900474	1.84466	2.04854	Slc19a2	coding; 3'utr	5	0.801425	326	104	248	61
Eef2	NM_007907	3100	ENSMUSG00000034994			321.582	421.49	0.39031	432.682	558.486	0.368214	ENSMUSG00000034994	228	66	162	121	0.746914	1.83333	2.45455	460	122	338	275	0.813609	2.2541	2.77049	ENSMUSG00000034994	166	48	118	91	0.771186	1.89583	2.45833	391	96	295	254	0.861017	2.64583	3.07292	Eef2	coding; 3'utr	5	0.895683	239	92	197	33
Krt8	NM_031170	1800	ENSMUSG00000049382			80.2912	137.451	0.775602	66.3948	101.292	0.609372	ENSMUSG00000049382	60	17	43	0	0	0	2.52941	90	20	70	0	0	0	3.5	ENSMUSG00000049382	42	10	32	0	0	0	3.2	71	11	60	0	0	0	5.45455	Krt8	coding; 3'utr	7	0.823949	302	99	260	28
Nid1	NM_010917	6050	ENSMUSG00000005397	+		1.87951	2.46799	0.392978	1.80042	2.84132	0.658233	ENSMUSG00000005397	246	56	190	161	0.847368	2.875	3.39286	474	82	392	354	0.903061	4.31707	4.78049	ENSMUSG00000005397	170	47	123	104	0.845528	2.21277	2.61702	321	69	252	232	0.920635	3.36232	3.65217	Nid1	coding; 3'utr	12	0.790095	265	97	216	33
Cd14	NM_009841	1500	ENSMUSG00000051439	+		1.25403	1.58008	0.33342	2.2789	2.12453	-0.101195	ENSMUSG00000051439	208	43	165	2	0.0121212	0.0465116	3.83721	403	76	327	3	0.00917431	0.0394737	4.30263	ENSMUSG00000051439	144	39	105	0	0	0	2.69231	239	59	180	0	0	0	3.05085	Cd14	coding; 3'utr	8	0.815056	321	135	248	48
Lamp2	NM_010685; NM_001017959	2690	ENSMUSG00000016534	+	+	199.492	173.15	-0.204313	202.626	199.42	-0.0230071	ENSMUSG00000016534	335	151	184	4	0.0217391	0.0264901	1.21854	916	543	373	4	0.0107239	0.00736648	0.686924	ENSMUSG00000016534	276	133	143	4	0.027972	0.0300752	1.07519	802	533	269	4	0.0148699	0.00750469	0.50469	Lamp2	coding	4	0.726508	215	41	174	29
Tm9sf3	NM_133352	6140	ENSMUSG00000025016	+	+	29.334	27.589	-0.0884809	28.2844	27.985	-0.0153546	ENSMUSG00000025016	154	35	119	1	0.00840336	0.0285714	3.4	331	63	268	1	0.00373134	0.015873	4.25397	ENSMUSG00000025016	113	28	85	0	0	0	3.03571	190	40	150	0	0	0	3.75	Tm9sf3	coding	7	0.803942	327	105	253	51
Serpina1c	NM_009245	1420	ENSMUSG00000079015	+		10551.7	8903.78	-0.244983	11299.2	13217	0.226176	ENSMUSG00000079015	65	27	38	0	0	0	1.40741	113	46	67	0	0	0	1.45652	ENSMUSG00000079015	40	18	22	0	0	0	1.22222	66	34	32	0	0	0	0.941176	Serpina1c	coding	2	0.706662	281	71	217	41
Serpina1d	NM_009246	1440	ENSMUSG00000071177	+		6400.93	5652.14	-0.179484	7245.43	7304.78	0.0117684	ENSMUSG00000071177	22	18	4	0	0	0	0.222222	31	26	5	0	0	0	0.192308	ENSMUSG00000071177	21	13	8	0	0	0	0.615385	30	20	10	0	0	0	0.5	Serpina1d	coding	1	0.724852	338	62	245	51
Sepp1	NM_009155; NM_001042613; NM_001042614	2050	ENSMUSG00000064373	+		2245.22	2080.78	-0.109732	2650.29	2477.29	-0.0973861	ENSMUSG00000064373	286	102	184	150	0.815217	1.47059	1.80392	615	317	298	262	0.879195	0.826498	0.940063	ENSMUSG00000064373	200	79	121	93	0.768595	1.17722	1.53165	381	181	200	171	0.855	0.944751	1.10497	Sepp1	coding; 3'utr	9	0.748367	290	113	175	108
Sc5d	NM_172769	2250	ENSMUSG00000032018		+	221.004	190.037	-0.217792	191.695	211.262	0.140221	ENSMUSG00000032018	91	13	78	0	0	0	6	339	31	308	0	0	0	9.93548	ENSMUSG00000032018	60	11	49	0	0	0	4.45455	209	23	186	0	0	0	8.08696	Sc5d	coding	3	0.904645	238	37	204	16
Clu	NM_013492	1810	ENSMUSG00000022037	+		423.547	629.203	0.571004	547.19	571.154	0.0618373	ENSMUSG00000022037	203	89	114	80	0.701754	0.898876	1.2809	405	186	219	181	0.826484	0.973118	1.17742	ENSMUSG00000022037	171	69	102	78	0.764706	1.13043	1.47826	394	165	229	199	0.868996	1.20606	1.38788	Clu	coding; 3'utr	6	0.54231	349	148	168	152
Igfbp1	NM_008341	1520	ENSMUSG00000020429	+		6.0189	7.74822	0.364365	26.1636	21.8969	-0.256836	ENSMUSG00000020429	126	33	93	80	0.860215	2.42424	2.81818	317	52	265	249	0.939623	4.78846	5.09615	ENSMUSG00000020429	79	20	59	51	0.864407	2.55	2.95	195	33	162	154	0.950617	4.66667	4.90909	Igfbp1	3'utr; coding; 5'utr	8	0.784983	249	64	209	31
Sdc4	NM_011521	2460	ENSMUSG00000017009	+	+	89.8888	131.539	0.549275	127.784	117.199	-0.124741	ENSMUSG00000017009	220	56	164	0	0	0	2.92857	354	79	275	0	0	0	3.48101	ENSMUSG00000017009	145	35	110	2	0.0181818	0.0571429	3.14286	245	59	186	2	0.0107527	0.0338983	3.15254	Sdc4	3'utr; coding	12	0.775933	264	143	208	48
Bsg	NM_009768; NM_001077184	1580	ENSMUSG00000023175	+	+	175.258	205.643	0.230658	181.132	221.352	0.289305	ENSMUSG00000023175	104	31	73	55	0.753425	1.77419	2.35484	266	60	206	180	0.873786	3	3.43333	ENSMUSG00000023175	77	19	58	44	0.758621	2.31579	3.05263	238	43	195	176	0.902564	4.09302	4.53488	Bsg	3'utr; coding	6	0.752386	212	68	151	43
Ctsd	NM_009983	1950	ENSMUSG00000007891	+		145.767	186.05	0.352026	161.204	193.979	0.267016	ENSMUSG00000007891	175	44	131	0	0	0	2.97727	340	64	276	0	0	0	4.3125	ENSMUSG00000007891	140	36	104	0	0	0	2.88889	248	58	190	0	0	0	3.27586	Ctsd	coding; 3'utr	8	0.847499	186	74	156	24
Degs1	NM_007853	2000	ENSMUSG00000038633		+	26.6676	19.1287	-0.479349	35.6456	35.6722	0.001079	ENSMUSG00000038633	125	34	91	3	0.032967	0.0882353	2.67647	259	56	203	3	0.0147783	0.0535714	3.625	ENSMUSG00000038633	72	18	54	0	0	0	3	146	40	106	0	0	0	2.65	Degs1	coding; 3'utr	6	0.852451	245	93	193	42
Egfr	NM_007912; NM_207655	4320	ENSMUSG00000020122	+	+	99.2247	152.571	0.620706	54.6792	48.5226	-0.172336	ENSMUSG00000020122	235	56	179	150	0.837989	2.67857	3.19643	450	96	354	314	0.887006	3.27083	3.6875	ENSMUSG00000020122	158	49	109	85	0.779817	1.73469	2.22449	300	99	201	165	0.820896	1.66667	2.0303	Egfr	coding; 3'utr	7	0.802886	256	90	212	36
Igf1	NM_010512; NM_184052; NM_001111275; NM_001111276; NM_001111274	5860	ENSMUSG00000020053	+		64.8004	64.3547	-0.00995638	67.4155	66.7793	-0.0136783	ENSMUSG00000020053	114	34	80	65	0.8125	1.91176	2.35294	244	56	188	170	0.904255	3.03571	3.35714	ENSMUSG00000020053	83	18	65	52	0.8	2.88889	3.61111	183	30	153	136	0.888889	4.53333	5.1	Igf1	coding; 5'utr; 3'utr	5	0.618764	222	85	152	50
Lrrc8a	NM_177725	4250	ENSMUSG00000007476		+	3.46023	3.33514	-0.0531202	4.43785	6.3494	0.516759	ENSMUSG00000007476	177	47	130	109	0.838462	2.31915	2.76596	278	70	208	184	0.884615	2.62857	2.97143	ENSMUSG00000007476	105	34	71	55	0.774648	1.61765	2.08824	188	54	134	113	0.843284	2.09259	2.48148	Lrrc8a	coding; 3'utr	9	0.794227	214	83	171	33
Actb	NM_007393	1890	ENSMUSG00000029580			190.499	276.569	0.537857	172.974	261.424	0.59583	ENSMUSG00000029580	141	43	98	1	0.0102041	0.0232558	2.27907	189	60	129	1	0.00775194	0.0166667	2.15	ENSMUSG00000029580	103	36	67	0	0	0	1.86111	135	48	87	0	0	0	1.8125	Actb	coding; 3'utr	7	0.629973	178	120	114	52
Serpina3n	NM_009252	2080	ENSMUSG00000021091	+		98.1364	129.948	0.405071	199.631	221.881	0.152456	ENSMUSG00000021091	215	56	159	137	0.861635	2.44643	2.83929	358	118	240	214	0.891667	1.81356	2.0339	ENSMUSG00000021091	113	35	78	73	0.935897	2.08571	2.22857	158	50	108	103	0.953704	2.06	2.16	Serpina3n	3'utr; coding	11	0.685598	319	164	192	108
Atp1a1	NM_144900	3700	ENSMUSG00000033161		+	96.2608	102.477	0.0902786	100.923	153.006	0.600331	ENSMUSG00000033161	362	81	281	1	0.00355872	0.0123457	3.46914	637	156	481	1	0.002079	0.00641026	3.08333	ENSMUSG00000033161	266	65	201	2	0.00995025	0.0307692	3.09231	451	130	321	2	0.00623053	0.0153846	2.46923	Atp1a1	coding; 5'utr	9	0.74311	263	158	175	72
Ssr3	NM_026155	2880	ENSMUSG00000027828		+	86.1225	67.4492	-0.352589	65.1439	68.3095	0.0684552	ENSMUSG00000027828	179	36	143	1	0.00699301	0.0277778	3.97222	364	88	276	1	0.00362319	0.0113636	3.13636	ENSMUSG00000027828	112	28	84	1	0.0119048	0.0357143	3	180	59	121	1	0.00826446	0.0169492	2.05085	Ssr3	coding; 3'utr	3	0.653102	309	129	198	81
Grina	NM_023168	1690	ENSMUSG00000022564		+	56.7644	38.6977	-0.55274	71.7545	86.2947	0.266203	ENSMUSG00000022564	181	53	128	95	0.742188	1.79245	2.41509	470	136	334	257	0.769461	1.88971	2.45588	ENSMUSG00000022564	135	43	92	73	0.793478	1.69767	2.13953	312	89	223	191	0.856502	2.14607	2.50562	Grina	coding; 3'utr	5	0.74301	210	88	102	95
Ctsl	NM_009984	1970	ENSMUSG00000021477	+		221.223	382.689	0.790668	338.58	258.708	-0.38817	ENSMUSG00000021477	162	45	117	3	0.025641	0.0666667	2.6	341	93	248	4	0.016129	0.0430108	2.66667	ENSMUSG00000021477	101	30	71	1	0.0140845	0.0333333	2.36667	219	68	151	1	0.00662252	0.0147059	2.22059	Ctsl	3'utr; 5'utr; coding	6	0.785378	215	58	155	51
Cps1	NM_001080809	4700	ENSMUSG00000025991			759.702	1014.22	0.416866	723.575	585.315	-0.30593	ENSMUSG00000025991	243	57	186	169	0.908602	2.96491	3.26316	352	83	269	247	0.918216	2.9759	3.24096	ENSMUSG00000025991	148	44	104	90	0.865385	2.04545	2.36364	216	72	144	129	0.895833	1.79167	2	Cps1	coding; 3'utr	12	0.807387	250	125	192	48
Fn1	NM_010233	8310	ENSMUSG00000026193	+		98.2114	137.334	0.483725	118.585	117.913	-0.00820435	ENSMUSG00000026193	284	101	183	0	0	0	1.81188	467	140	327	0	0	0	2.33571	ENSMUSG00000026193	209	58	151	1	0.00662252	0.0172414	2.60345	359	89	270	1	0.0037037	0.011236	3.03371	Fn1	coding; 5'utr	8	0.752965	200	73	160	30
Kdelr1	NM_133950	1520	ENSMUSG00000002778		+	36.3646	44.3492	0.286375	41.8425	43.8652	0.068107	ENSMUSG00000002778	176	42	134	101	0.753731	2.40476	3.19048	383	95	288	244	0.847222	2.56842	3.03158	ENSMUSG00000002778	128	34	94	72	0.765957	2.11765	2.76471	229	60	169	142	0.840237	2.36667	2.81667	Kdelr1	3'utr; coding	4	0.653053	265	101	191	51
Ddost	NM_007838	2100	ENSMUSG00000028757	+	+	35.9943	45.1874	0.328149	28.2809	36.3695	0.362902	ENSMUSG00000028757	102	24	78	63	0.807692	2.625	3.25	248	54	194	170	0.876289	3.14815	3.59259	ENSMUSG00000028757	86	17	69	58	0.84058	3.41176	4.05882	170	32	138	120	0.869565	3.75	4.3125	Ddost	coding	5	0.801038	223	82	155	47
Pdia3	NM_007952	2640	ENSMUSG00000027248	+		149.035	150.856	0.0175204	110.354	115.639	0.0674861	ENSMUSG00000027248	128	33	95	74	0.778947	2.24242	2.87879	305	73	232	208	0.896552	2.84932	3.17808	ENSMUSG00000027248	91	23	68	54	0.794118	2.34783	2.95652	186	46	140	122	0.871429	2.65217	3.04348	Pdia3	5'utr; coding	3	0.768206	242	72	170	59
Ldlr	NM_010700; NM_001252659; NM_001252658	4480	ENSMUSG00000032193	+	+	42.8068	44.441	0.0540516	32.3943	39.0412	0.269257	ENSMUSG00000032193	171	44	127	102	0.80315	2.31818	2.88636	271	73	198	167	0.843434	2.28767	2.71233	ENSMUSG00000032193	120	30	90	72	0.8	2.4	3	204	39	165	146	0.884848	3.74359	4.23077	Ldlr	coding; 3'utr	4	0.725868	164	54	125	30
Sidt2	NM_172257	4220	ENSMUSG00000034908	+	+	23.2063	22.2846	-0.0584676	30.6275	31.2136	0.027345	ENSMUSG00000034908	153	31	122	0	0	0	3.93548	313	59	254	0	0	0	4.30508	ENSMUSG00000034908	98	18	80	0	0	0	4.44444	169	26	143	0	0	0	5.5	Sidt2	coding	6	0.832424	212	73	161	35
Tspan4	NM_053082; NM_001252588	1390	ENSMUSG00000025511		+	25.4732	30.7123	0.269839	29.6624	41.5876	0.487518	ENSMUSG00000025511	161	50	111	86	0.774775	1.72	2.22	286	96	190	159	0.836842	1.65625	1.97917	ENSMUSG00000025511	108	32	76	62	0.815789	1.9375	2.375	205	72	133	112	0.842105	1.55556	1.84722	Tspan4	coding; 3'utr	4	0.673695	267	136	145	98
Slc3a2	NM_008577; NM_001161413	2690	ENSMUSG00000010095		+	6.92844	12.9038	0.897196	8.79315	13.2812	0.594938	ENSMUSG00000010095	211	59	152	0	0	0	2.57627	355	100	255	0	0	0	2.55	ENSMUSG00000010095	131	42	89	2	0.0224719	0.047619	2.11905	221	70	151	2	0.013245	0.0285714	2.15714	Slc3a2	coding; 3'utr	7	0.733422	211	119	148	56
Errfi1	NM_133753	3020	ENSMUSG00000028967			275.183	335.443	0.285678	344.703	343.033	-0.00700422	ENSMUSG00000028967	300	82	218	189	0.866972	2.30488	2.65854	422	122	300	267	0.89	2.18852	2.45902	ENSMUSG00000028967	200	77	123	109	0.886179	1.41558	1.5974	276	107	169	153	0.905325	1.42991	1.57944	Errfi1	3'utr; coding; intron; 5'utr	12	0.723081	240	153	157	68
Sqstm1	NM_011018	2000	ENSMUSG00000015837			107.193	121.882	0.185276	100.781	112.537	0.159168	ENSMUSG00000015837	135	39	96	0	0	0	2.46154	223	62	161	0	0	0	2.59677	ENSMUSG00000015837	112	29	83	0	0	0	2.86207	193	38	155	0	0	0	4.07895	Sqstm1	coding; 3'utr	4	0.787174	163	79	120	33
Serpina3c	NM_008458	1690	ENSMUSG00000066361	+		0.632422	0.983179	0.636567	1.20981	0.639982	-0.918676	ENSMUSG00000066361	2	2	0	0	#DIV/0!	0	0	4	4	0	0	#DIV/0!	0	0	ENSMUSG00000066361	1	1	0	0	#DIV/0!	0	0	1	1	0	0	#DIV/0!	0	0	Serpina3c	coding; 3'utr	5	0.811929	169	90	129	25
Srxn1	NM_029688	2580	ENSMUSG00000032802			17.4121	25.5732	0.554536	16.899	33.784	0.999404	ENSMUSG00000032802	195	57	138	125	0.905797	2.19298	2.42105	288	71	217	199	0.917051	2.80282	3.05634	ENSMUSG00000032802	147	40	107	95	0.88785	2.375	2.675	196	58	138	125	0.905797	2.15517	2.37931	Srxn1	3'utr; coding	10	0.795932	200	110	156	39
Slc38a4	NM_027052	3930	ENSMUSG00000022464		+	309.757	163.633	-0.920668	364.963	366.392	0.00563949	ENSMUSG00000022464	157	43	114	0	0	0	2.65116	295	80	215	0	0	0	2.6875	ENSMUSG00000022464	121	37	84	3	0.0357143	0.0810811	2.27027	229	63	166	3	0.0180723	0.047619	2.63492	Slc38a4	coding; intron	5	0.82863	155	57	120	33
Slc10a2	NM_011388	1630	ENSMUSG00000023073		+	18.5382	9.81925	-0.91682	5.64382	13.0931	1.21407	ENSMUSG00000023073	73	24	49	0	0	0	2.04167	185	43	142	0	0	0	3.30233	ENSMUSG00000023073	54	11	43	0	0	0	3.90909	151	24	127	0	0	0	5.29167	Slc10a2	coding; 3'utr	3	0.762257	148	43	113	29
Slc30a1	NM_009579	5230	ENSMUSG00000037434		+	9.05724	5.81679	-0.638847	9.18065	8.48521	-0.113646	ENSMUSG00000037434	152	36	116	98	0.844828	2.72222	3.22222	264	47	217	192	0.884793	4.08511	4.61702	ENSMUSG00000037434	89	18	71	60	0.84507	3.33333	3.94444	164	26	138	123	0.891304	4.73077	5.30769	Slc30a1	coding; 3'utr	6	0.810189	148	58	124	16
Stt3a	NM_008408	2700	ENSMUSG00000032116		+	38.8005	44.0995	0.184685	32.8156	39.2806	0.259432	ENSMUSG00000032116	113	33	80	1	0.0125	0.030303	2.42424	198	45	153	2	0.0130719	0.0444444	3.4	ENSMUSG00000032116	88	25	63	1	0.015873	0.04	2.52	155	31	124	1	0.00806452	0.0322581	4	Stt3a	coding	6	0.777635	140	68	111	21
Itgb1	NM_010578	4190	ENSMUSG00000025809	+	+	38.9422	48.9165	0.328989	44.2812	41.5014	-0.0935347	ENSMUSG00000025809	108	23	85	70	0.823529	3.04348	3.69565	207	36	171	154	0.900585	4.27778	4.75	ENSMUSG00000025809	79	16	63	55	0.873016	3.4375	3.9375	137	24	113	105	0.929204	4.375	4.70833	Itgb1	coding	4	0.861796	139	52	118	11
Slc2a1	NM_011400	2570	ENSMUSG00000028645		+	2.72761	3.47078	0.347626	3.29168	5.51689	0.745032	ENSMUSG00000028645	159	50	109	88	0.807339	1.76	2.18	241	71	170	146	0.858824	2.05634	2.39437	ENSMUSG00000028645	101	25	76	61	0.802632	2.44	3.04	147	31	116	99	0.853448	3.19355	3.74194	Slc2a1	coding; 3'utr	8	0.785122	189	108	125	52
Elovl5	NM_134255	2780	ENSMUSG00000032349		+	99.6608	120.249	0.270927	94.9617	58.5403	-0.697915	ENSMUSG00000032349	107	26	81	61	0.753086	2.34615	3.11538	212	33	179	150	0.837989	4.54545	5.42424	ENSMUSG00000032349	80	16	64	47	0.734375	2.9375	4	154	29	125	103	0.824	3.55172	4.31034	Elovl5	coding	2	0.824049	124	41	101	13
Calr	NM_007591	1940	ENSMUSG00000003814	+		331.969	384.564	0.212174	264.682	255.246	-0.0523753	ENSMUSG00000003814	65	11	54	1	0.0185185	0.0909091	4.90909	199	21	178	1	0.00561798	0.047619	8.47619	ENSMUSG00000003814	49	6	43	0	0	0	7.16667	99	12	87	0	0	0	7.25	Calr	coding	2	0.818836	162	39	131	17
Ephx1	NM_010145	1660	ENSMUSG00000038776		+	241.691	383.495	0.66604	248.554	407.326	0.712626	ENSMUSG00000038776	108	28	80	0	0	0	2.85714	218	42	176	0	0	0	4.19048	ENSMUSG00000038776	105	23	82	2	0.0243902	0.0869565	3.56522	167	30	137	2	0.0145985	0.0666667	4.56667	Ephx1	coding	3	0.804114	130	42	109	16
Psmd8	NM_026545	1510	ENSMUSG00000030591			59.6789	73.9081	0.308512	55.1137	66.2095	0.264627	ENSMUSG00000030591	101	22	79	1	0.0126582	0.0454545	3.59091	188	34	154	1	0.00649351	0.0294118	4.52941	ENSMUSG00000030591	72	18	54	0	0	0	3	141	28	113	0	0	0	4.03571	Psmd8	coding	2	0.740233	135	49	100	25
Itgav	NM_008402	7050	ENSMUSG00000027087	+	+	3.5292	2.64461	-0.416282	3.67532	3.76553	0.0349801	ENSMUSG00000027087	122	35	87	75	0.862069	2.14286	2.48571	224	49	175	161	0.92	3.28571	3.57143	ENSMUSG00000027087	73	19	54	51	0.944444	2.68421	2.84211	130	26	104	100	0.961538	3.84615	4	Itgav	coding; 3'utr	5	0.769519	138	52	109	25
H6pd	NM_173371	4740	ENSMUSG00000028980	+		47.4126	45.3699	-0.0635374	58.434	59.9314	0.0365053	ENSMUSG00000028980	249	72	177	0	0	0	2.45833	359	110	249	0	0	0	2.26364	ENSMUSG00000028980	163	48	115	0	0	0	2.39583	243	72	171	0	0	0	2.375	H6pd	coding; 3'utr	12	0.775942	148	95	112	33
Sdc1	NM_011519	3060	ENSMUSG00000020592	+	+	42.2293	61.9996	0.554014	46.1846	42.5612	-0.117874	ENSMUSG00000020592	136	36	100	89	0.89	2.47222	2.77778	182	44	138	124	0.898551	2.81818	3.13636	ENSMUSG00000020592	87	18	69	64	0.927536	3.55556	3.83333	139	21	118	113	0.957627	5.38095	5.61905	Sdc1	coding; 3'utr	5	0.740952	108	75	77	23
Dag1	NM_010017	4420	ENSMUSG00000039952	+	+	11.1017	12.8753	0.213821	12.0936	15.6008	0.367374	ENSMUSG00000039952	159	45	114	3	0.0263158	0.0666667	2.53333	272	76	196	3	0.0153061	0.0394737	2.57895	ENSMUSG00000039952	128	37	91	1	0.010989	0.027027	2.45946	212	62	150	2	0.0133333	0.0322581	2.41935	Dag1	coding	5	0.823176	132	52	97	31
Tm9sf2	NM_080556	3060	ENSMUSG00000025544	+	+	36.0587	44.2377	0.294928	45.0952	42.8451	-0.0738453	ENSMUSG00000025544	104	21	83	61	0.73494	2.90476	3.95238	220	27	193	145	0.751295	5.37037	7.14815	ENSMUSG00000025544	58	9	49	36	0.734694	4	5.44444	92	11	81	61	0.753086	5.54545	7.36364	Tm9sf2	coding; 5'utr; 3'utr	4	0.790508	165	75	127	21
Tgm2	NM_009373	3550	ENSMUSG00000037820			24.0485	36.0954	0.585866	17.0425	40.4694	1.24769	ENSMUSG00000037820	225	70	155	2	0.0129032	0.0285714	2.21429	331	98	233	3	0.0128755	0.0306122	2.37755	ENSMUSG00000037820	154	39	115	1	0.00869565	0.025641	2.94872	225	55	170	1	0.00588235	0.0181818	3.09091	Tgm2	coding; 3'utr	11	0.79476	129	77	102	26
Sigmar1	NM_011014	1590	ENSMUSG00000036078		+	53.4306	60.818	0.186833	53.7568	51.6776	-0.0569082	ENSMUSG00000036078	136	48	88	1	0.0113636	0.0208333	1.83333	223	86	137	1	0.00729927	0.0116279	1.59302	ENSMUSG00000036078	82	28	54	0	0	0	1.92857	146	57	89	0	0	0	1.5614	Sigmar1	coding; 3'utr	3	0.745979	173	100	97	72
Ssr2	NM_025448	1180	ENSMUSG00000041355	+	+	54.6285	73.9165	0.436242	42.3013	65.2468	0.625206	ENSMUSG00000041355	48	15	33	24	0.727273	1.6	2.2	126	42	84	73	0.869048	1.7381	2	ENSMUSG00000041355	32	8	24	16	0.666667	2	3	73	20	53	45	0.849057	2.25	2.65	Ssr2	coding; 3'utr	2	0.732919	168	25	126	33
Nipal1	NM_001081205	4200	ENSMUSG00000067219		+	0.295171	0.686497	1.2177	1.36809	1.07902	-0.342445	ENSMUSG00000067219	91	33	58	51	0.87931	1.54545	1.75758	184	53	131	124	0.946565	2.33962	2.4717	ENSMUSG00000067219	59	21	38	34	0.894737	1.61905	1.80952	116	36	80	76	0.95	2.11111	2.22222	Nipal1	coding	4	0.766847	140	39	102	32
Orm2	NM_011016	774	ENSMUSG00000061540	+		30.5965	21.0268	-0.541136	192.866	44.6852	-2.10973	ENSMUSG00000061540	68	24	44	40	0.909091	1.66667	1.83333	130	45	85	81	0.952941	1.8	1.88889	ENSMUSG00000061540	45	19	26	23	0.884615	1.21053	1.36842	86	24	62	59	0.951613	2.45833	2.58333	Orm2	3'utr; coding	3	0.680722	157	66	102	43
Cyp2c70	NM_145499	1710	ENSMUSG00000060613			330.916	330.607	-0.00135102	221.45	181.769	-0.284877	ENSMUSG00000060613	96	23	73	0	0	0	3.17391	259	27	232	0	0	0	8.59259	ENSMUSG00000060613	76	25	51	0	0	0	2.04	271	32	239	0	0	0	7.46875	Cyp2c70	intron; coding; 3'utr	4	0.885965	95	42	81	9
Cltc	NM_001003908	6140	ENSMUSG00000047126			32.0449	34.9861	0.126685	25.4936	31.9525	0.325795	ENSMUSG00000047126	110	23	87	0	0	0	3.78261	176	27	149	0	0	0	5.51852	ENSMUSG00000047126	89	13	76	0	0	0	5.84615	148	15	133	0	0	0	8.86667	Cltc	coding; 3'utr; 5'utr	8	0.920058	107	49	93	9
Tnfrsf12a	NM_013749; NM_001161746	912	ENSMUSG00000023905	+	+	3.70253	9.37682	1.34059	3.78667	7.56488	0.998389	ENSMUSG00000023905	100	23	77	0	0	0	3.34783	167	38	129	0	0	0	3.39474	ENSMUSG00000023905	58	14	44	0	0	0	3.14286	90	16	74	0	0	0	4.625	Tnfrsf12a	3'utr; coding	7	0.797084	131	65	99	27
Cd81	NM_133655	1520	ENSMUSG00000037706		+	98.3787	126.879	0.367033	105.693	137.43	0.378814	ENSMUSG00000037706	77	20	57	41	0.719298	2.05	2.85	234	35	199	170	0.854271	4.85714	5.68571	ENSMUSG00000037706	60	12	48	29	0.604167	2.41667	4	168	30	138	109	0.789855	3.63333	4.6	Cd81	5'utr; coding	3	0.851438	193	38	151	18
Hspa8	NM_031165	2100	ENSMUSG00000015656			430.114	684.873	0.671119	335.026	516.067	0.623287	ENSMUSG00000015656	77	29	48	39	0.8125	1.34483	1.65517	169	66	103	90	0.873786	1.36364	1.56061	ENSMUSG00000015656	38	20	18	15	0.833333	0.75	0.9	75	44	31	21	0.677419	0.477273	0.704545	Hspa8	coding	3	0.831845	173	28	131	36
Arpc4	NM_026552; NM_001170485; NM_001170486	2150	ENSMUSG00000079426			22.1432	24.3758	0.138581	22.2373	26.466	0.25116	ENSMUSG00000079426	39	8	31	27	0.870968	3.375	3.875	104	12	92	87	0.945652	7.25	7.66667	ENSMUSG00000079426	37	7	30	28	0.933333	4	4.28571	88	9	79	77	0.974684	8.55556	8.77778	Arpc4	3'utr; coding	3	0.826807	97	32	82	10
Prpf8	NM_138659	7480	ENSMUSG00000020850			22.2924	17.0032	-0.390748	19.6443	27.6027	0.4907	ENSMUSG00000020850	118	28	90	75	0.833333	2.67857	3.21429	210	38	172	154	0.895349	4.05263	4.52632	ENSMUSG00000020850	102	21	81	66	0.814815	3.14286	3.85714	174	27	147	125	0.85034	4.62963	5.44444	Prpf8	coding	7	0.860514	123	49	102	16
Qsox1	NM_001024945; NM_023268	2930	ENSMUSG00000033684	+	+	66.0628	117.77	0.834066	97.3957	63.8947	-0.608162	ENSMUSG00000033684	124	48	76	0	0	0	1.58333	230	81	149	0	0	0	1.83951	ENSMUSG00000033684	85	27	58	1	0.0172414	0.037037	2.14815	148	43	105	2	0.0190476	0.0465116	2.44186	Qsox1	coding; 3'utr	4	0.746648	153	67	92	58
Clic4	NM_013885	4060	ENSMUSG00000037242		+	12.7694	15.0248	0.23465	10.8612	14.7552	0.442044	ENSMUSG00000037242	72	15	57	4	0.0701754	0.266667	3.8	135	37	98	7	0.0714286	0.189189	2.64865	ENSMUSG00000037242	65	23	42	4	0.0952381	0.173913	1.82609	141	36	105	15	0.142857	0.416667	2.91667	Clic4	coding; 3'utr	5	0.799733	111	47	79	28
Sec61a1	NM_016906	3040	ENSMUSG00000030082		+	51.5934	72.1208	0.483229	37.0138	47.6873	0.365543	ENSMUSG00000030082	174	60	114	0	0	0	1.9	369	162	207	0	0	0	1.27778	ENSMUSG00000030082	116	43	73	4	0.0547945	0.0930233	1.69767	284	144	140	4	0.0285714	0.0277778	0.972222	Sec61a1	coding; 3'utr	5	0.720213	139	52	101	33
Ly6e	NM_001164037; NM_001164039; NM_001164040; NM_001164038; NM_008529; NM_001164036	2120	ENSMUSG00000022587	+		64.1195	109.82	0.776303	87.0353	121.226	0.478028	ENSMUSG00000022587	86	18	68	56	0.823529	3.11111	3.77778	157	23	134	118	0.880597	5.13043	5.82609	ENSMUSG00000022587	68	20	48	38	0.791667	1.9	2.4	138	29	109	93	0.853211	3.2069	3.75862	Ly6e	3'utr; intron	3	0.844904	66	37	55	6
Pcyox1	NM_025823	4290	ENSMUSG00000029998	+		44.8973	28.502	-0.655564	39.4183	45.3772	0.203101	ENSMUSG00000029998	100	22	78	0	0	0	3.54545	220	32	188	0	0	0	5.875	ENSMUSG00000029998	75	15	60	0	0	0	4	169	21	148	0	0	0	7.04762	Pcyox1	coding; 3'utr	3	0.878431	95	27	80	13
Tmem259	NM_001003949	2220	ENSMUSG00000013858		+	32.7185	40.487	0.307353	38.5674	48.1161	0.319138	ENSMUSG00000013858	75	13	62	0	0	0	4.76923	146	21	125	0	0	0	5.95238	ENSMUSG00000013858	52	12	40	0	0	0	3.33333	89	13	76	0	0	0	5.84615	Tmem259	coding	3	0.860854	108	40	93	8
Ern1	NM_023913	3980	ENSMUSG00000020715	+	+	9.67587	13.8104	0.513287	6.22671	7.42677	0.254266	ENSMUSG00000020715	126	38	88	2	0.0227273	0.0526316	2.31579	214	48	166	2	0.0120482	0.0416667	3.45833	ENSMUSG00000020715	88	17	71	0	0	0	4.17647	140	26	114	0	0	0	4.38462	Ern1	coding	3	0.842381	86	30	74	10
Myh9	NM_022410	7370	ENSMUSG00000022443			16.0966	30.3547	0.91516	13.2242	24.6946	0.901013	ENSMUSG00000022443	151	49	102	0	0	0	2.08163	243	89	154	0	0	0	1.73034	ENSMUSG00000022443	114	35	79	1	0.0126582	0.0285714	2.25714	160	44	116	1	0.00862069	0.0227273	2.63636	Myh9	coding; 3'utr	6	0.68474	141	69	87	46
Cnih4	NM_030131	3270	ENSMUSG00000062169		+	2.64087	3.07086	0.217629	2.68451	3.2987	0.297238	ENSMUSG00000062169	47	16	31	23	0.741935	1.4375	1.9375	100	32	68	59	0.867647	1.84375	2.125	ENSMUSG00000062169	32	8	24	19	0.791667	2.375	3	86	14	72	67	0.930556	4.78571	5.14286	Cnih4	coding	1	0.680412	97	36	66	26
Cdipt	NM_138754; NM_026638	1860	ENSMUSG00000030682		+	18.0902	16.9076	-0.0975344	18.3468	23.2557	0.342055	ENSMUSG00000030682	61	20	41	33	0.804878	1.65	2.05	114	26	88	78	0.886364	3	3.38462	ENSMUSG00000030682	57	14	43	38	0.883721	2.71429	3.07143	104	25	79	71	0.898734	2.84	3.16	Cdipt	coding	1	0.655914	93	43	61	22
Serinc1	NM_019760	2880	ENSMUSG00000019877		+	61.7928	63.7553	0.045107	65.7226	68.7242	0.0644281	ENSMUSG00000019877	135	17	118	0	0	0	6.94118	308	53	255	0	0	0	4.81132	ENSMUSG00000019877	103	12	91	0	0	0	7.58333	207	37	170	0	0	0	4.59459	Serinc1	coding; 3'utr	4	0.882123	97	30	86	6
Eif4g2	NM_013507; NM_001040131	7700	ENSMUSG00000005610			68.2206	66.1138	-0.0452561	63.3822	72.5822	0.195538	ENSMUSG00000005610	136	49	87	2	0.0229885	0.0408163	1.77551	243	83	160	3	0.01875	0.0361446	1.92771	ENSMUSG00000005610	93	35	58	1	0.0172414	0.0285714	1.65714	145	40	105	1	0.00952381	0.025	2.625	Eif4g2	coding	4	0.831974	99	35	79	14
Tmed9	NM_026211	1450	ENSMUSG00000058569	+	+	46.7604	74.1915	0.665967	35.7958	52.7978	0.560688	ENSMUSG00000058569	42	10	32	26	0.8125	2.6	3.2	105	11	94	84	0.893617	7.63636	8.54545	ENSMUSG00000058569	24	6	18	17	0.944444	2.83333	3	65	8	57	55	0.964912	6.875	7.125	Tmed9	coding	1	0.822917	96	27	79	8
Atp6v0c	NM_009729	1150	ENSMUSG00000024121		+	99.5529	105.702	0.086472	93.2682	136.51	0.549553	ENSMUSG00000024121	1	0	1	0	0	#DIV/0!	#DIV/0!	1	0	1	0	0	#DIV/0!	#DIV/0!	ENSMUSG00000024121	1	0	1	0	0	#DIV/0!	#DIV/0!	1	0	1	0	0	#DIV/0!	#DIV/0!	Atp6v0c	coding; 3'utr	4	0.936237	59	23	55	1
Amfr	NM_011787	3680	ENSMUSG00000031751		+	61.3451	75.5798	0.301051	70.4581	71.4893	0.0209617	ENSMUSG00000031751	95	29	66	1	0.0151515	0.0344828	2.27586	204	107	97	1	0.0103093	0.00934579	0.906542	ENSMUSG00000031751	60	18	42	1	0.0238095	0.0555556	2.33333	147	82	65	1	0.0153846	0.0121951	0.792683	Amfr	coding	2	0.615519	169	56	68	95
Fgg	NM_133862	1520	ENSMUSG00000033860	+		1085.44	1657.1	0.610373	1426.3	1106.39	-0.366414	ENSMUSG00000033860	104	32	72	57	0.791667	1.78125	2.25	180	63	117	101	0.863248	1.60317	1.85714	ENSMUSG00000033860	69	20	49	39	0.795918	1.95	2.45	112	33	79	66	0.835443	2	2.39394	Fgg	coding	2	0.737746	108	52	78	25
Lamp1	NM_010684	2260	ENSMUSG00000031447	+	+	251.175	268.103	0.0940928	273.008	276.604	0.0188744	ENSMUSG00000031447	87	24	63	50	0.793651	2.08333	2.625	196	65	131	117	0.89313	1.8	2.01538	ENSMUSG00000031447	60	19	41	34	0.829268	1.78947	2.15789	131	46	85	76	0.894118	1.65217	1.84783	Lamp1	coding	2	0.786885	129	30	77	48
Lrrc41	NM_153521	2870	ENSMUSG00000028703			5.89835	6.73515	0.191399	6.62064	7.32392	0.145647	ENSMUSG00000028703	102	27	75	68	0.906667	2.51852	2.77778	154	36	118	110	0.932203	3.05556	3.27778	ENSMUSG00000028703	67	15	52	47	0.903846	3.13333	3.46667	97	20	77	72	0.935065	3.6	3.85	Lrrc41	coding	5	0.735601	111	65	83	22
Hspa5	NM_022310; NM_001163434	2580	ENSMUSG00000026864	+		202.91	225.467	0.152071	133.401	171.445	0.361979	ENSMUSG00000026864	92	16	76	54	0.710526	3.375	4.75	171	24	147	119	0.809524	4.95833	6.125	ENSMUSG00000026864	70	11	59	44	0.745763	4	5.36364	108	14	94	78	0.829787	5.57143	6.71429	Hspa5	coding	1	0.795918	98	31	78	10
Tm4sf4	NM_145539	1400	ENSMUSG00000027801		+	34.3892	38.0918	0.147525	49.6273	72.2908	0.542679	ENSMUSG00000027801	105	24	81	69	0.851852	2.875	3.375	204	35	169	147	0.869822	4.2	4.82857	ENSMUSG00000027801	99	15	84	62	0.738095	4.13333	5.6	216	36	180	140	0.777778	3.88889	5	Tm4sf4	coding; 3'utr	5	0.810303	79	43	64	13
Cdh1	NM_009864	4410	ENSMUSG00000000303	+	+	8.92858	19.175	1.10273	7.73147	7.5111	-0.0417171	ENSMUSG00000000303	163	41	122	104	0.852459	2.53659	2.97561	316	58	258	222	0.860465	3.82759	4.44828	ENSMUSG00000000303	114	25	89	72	0.808989	2.88	3.56	235	34	201	169	0.840796	4.97059	5.91176	Cdh1	coding	5	0.813352	107	51	87	13
H2-K1	NM_001001892	1650	ENSMUSG00000061232	+	+	462.991	721.834	0.640684	637.114	790.852	0.311857	ENSMUSG00000061232	45	19	26	0	0	0	1.36842	88	40	48	0	0	0	1.2	ENSMUSG00000061232	34	10	24	0	0	0	2.4	70	33	37	0	0	0	1.12121	H2-K1	3'utr	2	0.712121	110	22	77	26
Sar1a	NM_009120	2600	ENSMUSG00000020088			30.3	27.1993	-0.155744	28.5893	31.5332	0.141396	ENSMUSG00000020088	40	6	34	25	0.735294	4.16667	5.66667	113	11	102	87	0.852941	7.90909	9.27273	ENSMUSG00000020088	23	4	19	14	0.736842	3.5	4.75	63	8	55	48	0.872727	6	6.875	Sar1a	coding	1	0.820225	89	19	73	8
Stt3b	NM_024222	4220	ENSMUSG00000032437		+	15.8408	13.2431	-0.258402	15.7642	22.1386	0.489913	ENSMUSG00000032437	103	24	79	1	0.0126582	0.0416667	3.29167	164	34	130	2	0.0153846	0.0588235	3.82353	ENSMUSG00000032437	77	22	55	2	0.0363636	0.0909091	2.5	122	30	92	2	0.0217391	0.0666667	3.06667	Stt3b	coding	4	0.775231	83	44	67	10
Tiparp	NM_178892	4150	ENSMUSG00000034640			1.96731	1.30721	-0.589737	1.51211	1.84562	0.287539	ENSMUSG00000034640	107	22	85	71	0.835294	3.22727	3.86364	163	30	133	117	0.879699	3.9	4.43333	ENSMUSG00000034640	67	19	48	42	0.875	2.21053	2.52632	90	19	71	65	0.915493	3.42105	3.73684	Tiparp	3'utr; coding	5	0.753374	93	46	72	17
Hsp90b1	NM_011631	2760	ENSMUSG00000020048	+		289.541	301.071	0.0563363	210.095	230.035	0.130813	ENSMUSG00000020048	82	16	66	1	0.0151515	0.0625	4.125	149	21	128	1	0.0078125	0.047619	6.09524	ENSMUSG00000020048	50	5	45	0	0	0	9	104	9	95	0	0	0	10.5556	Hsp90b1	coding	2	0.756497	74	28	57	8
Hpx	NM_017371	1480	ENSMUSG00000030895	+		1692.63	2688.64	0.667612	2945.9	2587.6	-0.187091	ENSMUSG00000030895	189	70	119	3	0.0252101	0.0428571	1.7	292	117	175	3	0.0171429	0.025641	1.49573	ENSMUSG00000030895	125	48	77	0	0	0	1.60417	178	78	100	0	0	0	1.28205	Hpx	3'utr; coding	4	0.617614	157	92	86	58
Klf6	NM_011803	4220	ENSMUSG00000000078			1.55015	3.05747	0.979931	1.9215	3.37354	0.812032	ENSMUSG00000000078	107	26	81	70	0.864198	2.69231	3.11538	152	34	118	104	0.881356	3.05882	3.47059	ENSMUSG00000000078	75	25	50	42	0.84	1.68	2	116	40	76	68	0.894737	1.7	1.9	Klf6	coding; 3'utr	4	0.846914	103	65	73	19
Dhx15	NM_007839; NM_001042620	3000	ENSMUSG00000029169			20.1449	22.8908	0.184354	17.8374	22.5267	0.336728	ENSMUSG00000029169	81	26	55	0	0	0	2.11538	161	40	121	0	0	0	3.025	ENSMUSG00000029169	57	16	41	1	0.0243902	0.0625	2.5625	120	29	91	1	0.010989	0.0344828	3.13793	Dhx15	coding; 3'utr	3	0.801768	111	45	82	16
Clptm1	NM_019649	4130	ENSMUSG00000002981		+	17.356	14.0353	-0.306377	15.4988	22.323	0.526376	ENSMUSG00000002981	91	27	64	1	0.015625	0.037037	2.37037	142	35	107	1	0.00934579	0.0285714	3.05714	ENSMUSG00000002981	63	19	44	1	0.0227273	0.0526316	2.31579	93	24	69	1	0.0144928	0.0416667	2.875	Clptm1	coding	6	0.818553	119	61	91	18
Ei24	NM_001199494; NM_007915	2170	ENSMUSG00000062762		+	63.4394	44.9553	-0.496886	79.9631	83.4702	0.0619262	ENSMUSG00000062762	59	14	45	0	0	0	3.21429	100	20	80	0	0	0	4	ENSMUSG00000062762	45	9	36	0	0	0	4	89	10	79	0	0	0	7.9	Ei24	coding	3	0.756481	70	30	54	11
Erp44	NM_029572	2650	ENSMUSG00000028343	+		27.7809	27.381	-0.0209196	22.5878	19.9699	-0.177718	ENSMUSG00000028343	57	11	46	0	0	0	4.18182	108	12	96	0	0	0	8	ENSMUSG00000028343	22	2	20	0	0	0	10	47	3	44	0	0	0	14.6667	Erp44	coding	3	0.858492	80	27	71	7
Tmed7	NM_025698	3450	ENSMUSG00000033184	+	+	32.311	30.0256	-0.105834	30.1825	26.597	-0.182447	ENSMUSG00000033184	71	21	50	0	0	0	2.38095	109	26	83	0	0	0	3.19231	ENSMUSG00000033184	46	12	34	0	0	0	2.83333	63	15	48	0	0	0	3.2	Tmed7	3'utr; coding	3	0.775259	84	44	67	15
Hamp	NM_032541	394	ENSMUSG00000050440	+		923.656	728.337	-0.34275	771.861	540.844	-0.51313	ENSMUSG00000050440	46	15	31	0	0	0	2.06667	99	34	65	0	0	0	1.91176	ENSMUSG00000050440	29	10	19	0	0	0	1.9	74	28	46	0	0	0	1.64286	Hamp	3'utr; coding	2	0.637844	98	40	59	36
Srrm2	NM_175229	8600	ENSMUSG00000039218			26.9923	29.8234	0.1439	23.7129	30.1151	0.344815	ENSMUSG00000039218	153	33	120	102	0.85	3.09091	3.63636	202	44	158	137	0.867089	3.11364	3.59091	ENSMUSG00000039218	87	19	68	55	0.808824	2.89474	3.57895	124	27	97	81	0.835052	3	3.59259	Srrm2	coding; 3'utr	4	0.796375	97	53	70	22
Hsp90aa1	NM_010480	2850	ENSMUSG00000021270			88.2746	71.5809	-0.302423	24.9529	62.2717	1.31937	ENSMUSG00000021270	6	1	5	0	0	0	5	21	1	20	0	0	0	20	ENSMUSG00000021270	10	1	9	1	0.111111	1	9	21	1	20	1	0.05	1	20	Hsp90aa1	coding	5	0.880902	80	23	69	11
Tat	NM_146214	2380	ENSMUSG00000001670			545.58	627.796	0.202504	711.997	360.602	-0.981464	ENSMUSG00000001670	82	23	59	54	0.915254	2.34783	2.56522	116	35	81	76	0.938272	2.17143	2.31429	ENSMUSG00000001670	65	25	40	37	0.925	1.48	1.6	101	34	67	64	0.955224	1.88235	1.97059	Tat	3'utr; coding	7	0.77381	82	50	62	18
Abhd17c	NM_133722	2240	ENSMUSG00000038459			14.9947	17.6881	0.238328	19.0854	16.7088	-0.191858	ENSMUSG00000038459	39	9	30	0	0	0	3.33333	100	20	80	0	0	0	4	ENSMUSG00000038459	25	3	22	0	0	0	7.33333	71	3	68	0	0	0	22.6667	Abhd17c	coding	1	0.868852	61	12	53	5
Cers6	NM_172856	3930	ENSMUSG00000027035		+	1.55524	1.83415	0.23798	1.69497	2.64801	0.643644	ENSMUSG00000027035	111	21	90	64	0.711111	3.04762	4.28571	174	28	146	101	0.691781	3.60714	5.21429	ENSMUSG00000027035	74	10	64	38	0.59375	3.8	6.4	125	20	105	61	0.580952	3.05	5.25	Cers6	coding	5	0.769545	103	62	75	20
Znfx1	NM_001033196	7210	ENSMUSG00000039501			4.96056	7.52416	0.601027	4.41667	7.40007	0.744582	ENSMUSG00000039501	34	3	31	0	0	0	10.3333	110	4	106	0	0	0	26.5	ENSMUSG00000039501	28	4	24	0	0	0	6	63	7	56	0	0	0	8	Znfx1	coding	1	0.959459	74	7	71	0
P4hb	NM_011032	2540	ENSMUSG00000025130	+		487.725	503.677	0.0464306	447.605	412.561	-0.117616	ENSMUSG00000025130	76	21	55	0	0	0	2.61905	123	30	93	0	0	0	3.1	ENSMUSG00000025130	45	10	35	0	0	0	3.5	75	15	60	0	0	0	4	P4hb	3'utr; coding	5	0.744333	79	39	62	15
Pfn1	NM_011072	870	ENSMUSG00000018293			147.125	181.148	0.300128	139.52	220.012	0.657113	ENSMUSG00000018293	71	19	52	0	0	0	2.73684	97	24	73	0	0	0	3.04167	ENSMUSG00000018293	59	22	37	1	0.027027	0.0454545	1.68182	83	31	52	1	0.0192308	0.0322581	1.67742	Pfn1	3'utr; coding	4	0.727941	92	56	63	26
Tmem30a	NM_133718	3660	ENSMUSG00000032328		+	47.2464	41.7741	-0.177596	47.274	35.3663	-0.41867	ENSMUSG00000032328	106	37	69	0	0	0	1.86486	169	63	106	0	0	0	1.68254	ENSMUSG00000032328	64	20	44	0	0	0	2.2	100	35	65	0	0	0	1.85714	Tmem30a	coding	3	0.75372	148	77	86	48
Rtn3	NM_053076; NM_001003933; NM_001003934	4280	ENSMUSG00000024758		+	18.7759	13.8382	-0.440227	21.207	22.6147	0.0927203	ENSMUSG00000024758	75	19	56	0	0	0	2.94737	124	26	98	0	0	0	3.76923	ENSMUSG00000024758	67	13	54	0	0	0	4.15385	103	17	86	0	0	0	5.05882	Rtn3	3'utr; 5'utr; coding	3	0.888889	49	22	40	5
Kdelr2	NM_025841	1850	ENSMUSG00000079111		+	36.2147	43.2762	0.256999	31.9287	37.7037	0.239851	ENSMUSG00000079111	262	84	178	128	0.719101	1.52381	2.11905	601	264	337	273	0.810089	1.03409	1.27652	ENSMUSG00000079111	177	67	110	84	0.763636	1.25373	1.64179	355	171	184	154	0.836957	0.900585	1.07602	Kdelr2	3'utr; 5'utr; coding	4	0.642565	74	44	44	27
Cyp51	NM_020010	4350	ENSMUSG00000001467		+	25.4408	26.6353	0.0661913	33.0464	16.5009	-1.00195	ENSMUSG00000001467	65	18	47	0	0	0	2.61111	93	24	69	0	0	0	2.875	ENSMUSG00000001467	52	13	39	1	0.025641	0.0769231	3	69	19	50	1	0.02	0.0526316	2.63158	Cyp51	coding	2	0.74881	83	47	60	19
Gjb1	NM_008124	1500	ENSMUSG00000047797		+	271.648	246.412	-0.140668	298.265	280.89	-0.0865912	ENSMUSG00000047797	82	32	50	40	0.8	1.25	1.5625	120	46	74	64	0.864865	1.3913	1.6087	ENSMUSG00000047797	69	23	46	43	0.934783	1.86957	2	108	32	76	72	0.947368	2.25	2.375	Gjb1	3'utr; coding	3	0.702822	75	42	51	21
Npc1	NM_008720	5210	ENSMUSG00000024413	+	+	21.6307	26.8723	0.313036	28.8937	36.6001	0.341093	ENSMUSG00000024413	126	31	95	2	0.0210526	0.0645161	3.06452	194	50	144	2	0.0138889	0.04	2.88	ENSMUSG00000024413	68	18	50	0	0	0	2.77778	100	22	78	0	0	0	3.54545	Npc1	coding	7	0.846599	76	43	64	9
Tpp1	NM_009906	3490	ENSMUSG00000030894	+		23.3423	20.4585	-0.190243	21.7762	25.7632	0.242558	ENSMUSG00000030894	85	23	62	0	0	0	2.69565	135	36	99	0	0	0	2.75	ENSMUSG00000030894	59	18	41	0	0	0	2.27778	91	24	67	0	0	0	2.79167	Tpp1	3'utr; coding	5	0.866667	66	34	54	9
St3gal1	NM_009177	5780	ENSMUSG00000013846		+	10.5023	12.6066	0.263483	10.528	9.85087	-0.0959089	ENSMUSG00000013846	139	42	97	0	0	0	2.30952	216	60	156	0	0	0	2.6	ENSMUSG00000013846	102	33	69	0	0	0	2.09091	157	58	99	0	0	0	1.7069	St3gal1	coding; 3'utr	4	0.719999	100	58	70	25
Tuba1c	NM_009448	1980	ENSMUSG00000043091			86.0086	106.77	0.311955	40.6577	101.096	1.31412	ENSMUSG00000043091	10	4	6	5	0.833333	1.25	1.5	13	5	8	6	0.75	1.2	1.6	ENSMUSG00000043091	5	0	5	5	1	#DIV/0!	#DIV/0!	6	0	6	6	1	#DIV/0!	#DIV/0!	Tuba1c	coding; 5'utr	2	0.491228	56	19	24	29
Slc6a9	NM_008135	3270	ENSMUSG00000028542		+	6.91553	7.00929	0.019427	9.5326	13.2723	0.477474	ENSMUSG00000028542	65	6	59	32	0.542373	5.33333	9.83333	264	6	258	60	0.232558	10	43	ENSMUSG00000028542	45	7	38	20	0.526316	2.85714	5.42857	198	9	189	28	0.148148	3.11111	21	Slc6a9	coding	3	0.937681	70	29	64	2
Ormdl3	NM_025661	2020	ENSMUSG00000038150		+	33.3294	40.7482	0.289944	30.8051	37.9353	0.300372	ENSMUSG00000038150	20	4	16	0	0	0	4	47	9	38	0	0	0	4.22222	ENSMUSG00000038150	10	1	9	0	0	0	9	26	3	23	0	0	0	7.66667	Ormdl3	coding	3	0.699489	103	27	75	16
Plscr1	NM_011636	2140	ENSMUSG00000032369		+	3.57537	5.25325	0.55512	5.10636	5.72388	0.164698	ENSMUSG00000032369	58	14	44	39	0.886364	2.78571	3.14286	92	19	73	68	0.931507	3.57895	3.84211	ENSMUSG00000032369	39	8	31	26	0.83871	3.25	3.875	55	8	47	42	0.893617	5.25	5.875	Plscr1	coding; 3'utr	5	0.730962	66	35	48	17
Rbp4	NM_001159487; NM_011255	1090	ENSMUSG00000024990	+		1865.85	2481.3	0.411261	2100.03	1761.04	-0.253986	ENSMUSG00000024990	71	12	59	0	0	0	4.91667	136	24	112	0	0	0	4.66667	ENSMUSG00000024990	57	14	43	0	0	0	3.07143	93	23	70	0	0	0	3.04348	Rbp4	3'utr; coding	2	0.796212	71	31	51	15
Tmem209	NM_178625	3400	ENSMUSG00000029782		+	3.21896	3.91018	0.280642	2.39524	3.71446	0.632986	ENSMUSG00000029782	58	17	41	0	0	0	2.41176	129	65	64	0	0	0	0.984615	ENSMUSG00000029782	54	14	40	0	0	0	2.85714	92	31	61	0	0	0	1.96774	Tmem209	coding	4	0.671559	109	36	48	57
Fat1	NM_001081286	14600	ENSMUSG00000070047	+	+	2.42723	3.28597	0.437012	1.683	2.56851	0.609897	ENSMUSG00000070047	149	26	123	96	0.780488	3.69231	4.73077	204	34	170	138	0.811765	4.05882	5	ENSMUSG00000070047	108	22	86	69	0.802326	3.13636	3.90909	141	30	111	89	0.801802	2.96667	3.7	Fat1	coding	6	0.890741	73	35	66	4
Rpl10	NM_052835	795	ENSMUSG00000008682			580.832	482.083	-0.268839	584.833	710.738	0.281293	ENSMUSG00000008682	2	1	1	1	1	1	1	3	1	2	2	1	2	2	ENSMUSG00000008682	1	1	0	0	#DIV/0!	0	0	2	2	0	0	#DIV/0!	0	0	Rpl10	3'utr; 5'utr	2	0.9875	47	11	46	0
Slc38a2	NM_175121	4630	ENSMUSG00000022462		+	24.83	25.8567	0.0584501	38.3299	32.7181	-0.228382	ENSMUSG00000022462	87	16	71	0	0	0	4.4375	134	19	115	0	0	0	6.05263	ENSMUSG00000022462	55	16	39	0	0	0	2.4375	71	18	53	0	0	0	2.94444	Slc38a2	3'utr; coding	5	0.869074	83	43	72	8
Ptprj	NM_008982; NM_001135657	5920	ENSMUSG00000025314	+	+	9.10507	10.0449	0.141728	10.4964	9.63626	-0.123346	ENSMUSG00000025314	66	7	59	1	0.0169492	0.142857	8.42857	131	12	119	1	0.00840336	0.0833333	9.91667	ENSMUSG00000025314	49	7	42	1	0.0238095	0.142857	6	90	10	80	1	0.0125	0.1	8	Ptprj	coding	2	0.933333	51	15	45	3
Neo1	NM_001042752; NM_008684	7350	ENSMUSG00000032340	+	+	1.98904	1.83524	-0.116109	2.10062	3.11049	0.566323	ENSMUSG00000032340	88	21	67	2	0.0298507	0.0952381	3.19048	147	29	118	2	0.0169492	0.0689655	4.06897	ENSMUSG00000032340	57	13	44	3	0.0681818	0.230769	3.38462	118	21	97	3	0.0309278	0.142857	4.61905	Neo1	coding	4	0.737739	56	33	44	12
Abcc3	NM_029600	5000	ENSMUSG00000020865		+	34.3935	43.5085	0.33916	48.6406	66.0525	0.441453	ENSMUSG00000020865	161	68	93	0	0	0	1.36765	275	136	139	0	0	0	1.02206	ENSMUSG00000020865	102	46	56	1	0.0178571	0.0217391	1.21739	165	89	76	1	0.0131579	0.011236	0.853933	Abcc3	coding	4	0.693648	149	57	62	80
Zfr	NM_011767	4600	ENSMUSG00000022201			6.87377	9.27305	0.431942	5.02702	6.65397	0.404512	ENSMUSG00000022201	55	16	39	36	0.923077	2.25	2.4375	105	22	83	80	0.963855	3.63636	3.77273	ENSMUSG00000022201	46	16	30	26	0.866667	1.625	1.875	54	18	36	32	0.888889	1.77778	2	Zfr	coding	3	0.749288	82	33	67	13
Nufip2	NM_001024205	10400	ENSMUSG00000037857			6.3187	6.70148	0.0848504	4.66742	5.03627	0.109731	ENSMUSG00000037857	149	37	112	87	0.776786	2.35135	3.02703	362	188	174	137	0.787356	0.728723	0.925532	ENSMUSG00000037857	88	30	58	48	0.827586	1.6	1.93333	167	93	74	62	0.837838	0.666667	0.795699	Nufip2	coding	2	0.745989	28	18	21	6
Sgpl1	NM_009163	4120	ENSMUSG00000020097		+	12.3156	15.9812	0.37589	14.8905	16.3502	0.134913	ENSMUSG00000020097	85	17	68	1	0.0147059	0.0588235	4	117	21	96	1	0.0104167	0.047619	4.57143	ENSMUSG00000020097	60	16	44	0	0	0	2.75	85	21	64	0	0	0	3.04762	Sgpl1	3'utr; coding	5	0.899601	66	44	56	8
Prdx5	NM_012021	688	ENSMUSG00000024953			282.687	285.121	0.0123672	252.677	282.106	0.158944	ENSMUSG00000024953	53	19	34	1	0.0294118	0.0526316	1.78947	84	25	59	1	0.0169492	0.04	2.36	ENSMUSG00000024953	37	9	28	1	0.0357143	0.111111	3.11111	96	19	77	1	0.012987	0.0526316	4.05263	Prdx5	coding	1	0.684211	38	17	26	11
Pvr	NM_027514	2890	ENSMUSG00000040511	+	+	2.98812	3.00153	0.00645998	3.23277	3.5408	0.131305	ENSMUSG00000040511	62	19	43	0	0	0	2.26316	109	24	85	0	0	0	3.54167	ENSMUSG00000040511	51	12	39	0	0	0	3.25	83	15	68	0	0	0	4.53333	Pvr	coding; 3'utr	3	0.851526	51	17	45	4
Tgoln1	NM_009443	5020	ENSMUSG00000056429	+	+	33.7573	33.6289	-0.0055003	30.0222	40.884	0.445506	ENSMUSG00000056429	89	29	60	1	0.0166667	0.0344828	2.06897	145	38	107	1	0.00934579	0.0263158	2.81579	ENSMUSG00000056429	47	9	38	0	0	0	4.22222	68	10	58	0	0	0	5.8	Tgoln1	coding; 3'utr	2	0.625	74	33	53	15
Pcbp1	NM_011865	1670	ENSMUSG00000051695			70.9122	70.0939	-0.0167445	58.816	93.1588	0.663483	ENSMUSG00000051695	43	14	29	0	0	0	2.07143	50	17	33	0	0	0	1.94118	ENSMUSG00000051695	26	9	17	0	0	0	1.88889	34	12	22	0	0	0	1.83333	Pcbp1	coding	3	0.880303	55	25	47	7
Otud1	NM_027715	2530	ENSMUSG00000043415			2.14584	3.33159	0.634665	3.35759	4.03319	0.264495	ENSMUSG00000043415	69	20	49	38	0.77551	1.9	2.45	130	28	102	86	0.843137	3.07143	3.64286	ENSMUSG00000043415	39	9	30	25	0.833333	2.77778	3.33333	86	18	68	60	0.882353	3.33333	3.77778	Otud1	coding	2	0.745455	60	18	42	11
Furin	NM_011046; NM_001081454	4230	ENSMUSG00000030530	+	+	76.4427	52.428	-0.544041	49.7039	79.9075	0.684971	ENSMUSG00000030530	246	74	172	0	0	0	2.32432	308	104	204	0	0	0	1.96154	ENSMUSG00000030530	160	53	107	2	0.0186916	0.0377358	2.01887	198	67	131	2	0.0152672	0.0298507	1.95522	Furin	coding; 3'utr	6	0.778725	50	38	38	10
Psmd3	NM_009439	2150	ENSMUSG00000017221			37.2939	38.0941	0.0306277	42.9784	46.4838	0.113116	ENSMUSG00000017221	69	15	54	43	0.796296	2.86667	3.6	88	21	67	53	0.791045	2.52381	3.19048	ENSMUSG00000017221	69	18	51	44	0.862745	2.44444	2.83333	99	23	76	67	0.881579	2.91304	3.30435	Psmd3	coding	3	0.703704	54	34	38	14
Egr1	NM_007913	3070	ENSMUSG00000038418			1.53132	6.71844	2.13335	0.849722	2.04802	1.26917	ENSMUSG00000038418	145	44	101	80	0.792079	1.81818	2.29545	206	59	147	120	0.816327	2.0339	2.49153	ENSMUSG00000038418	96	28	68	54	0.794118	1.92857	2.42857	124	34	90	74	0.822222	2.17647	2.64706	Egr1	coding	4	0.692213	59	37	42	15
Lnpep	NM_172827	5180	ENSMUSG00000023845		+	1.81569	2.07547	0.192925	1.95321	2.51144	0.362668	ENSMUSG00000023845	88	11	77	1	0.012987	0.0909091	7	152	15	137	5	0.0364964	0.333333	9.13333	ENSMUSG00000023845	57	10	47	0	0	0	4.7	104	10	94	0	0	0	9.4	Lnpep	3'utr; coding	4	0.831818	69	47	56	6
Lifr	NM_001113386; NM_013584	6250	ENSMUSG00000054263	+	+	23.4198	36.7435	0.649761	19.6223	13.9634	-0.490846	ENSMUSG00000054263	49	12	37	27	0.72973	2.25	3.08333	81	12	69	58	0.84058	4.83333	5.75	ENSMUSG00000054263	40	5	35	30	0.857143	6	7	59	5	54	47	0.87037	9.4	10.8	Lifr	coding	4	0.890769	51	23	45	3
Dpagt1	NM_007875	1900	ENSMUSG00000032123		+	11.4969	9.83804	-0.224808	11.5412	14.0483	0.283599	ENSMUSG00000032123	44	7	37	34	0.918919	4.85714	5.28571	67	10	57	51	0.894737	5.1	5.7	ENSMUSG00000032123	28	5	23	23	1	4.6	4.6	51	6	45	45	1	7.5	7.5	Dpagt1	coding	4	0.880682	49	24	42	5
Zfp36	NM_011756	1760	ENSMUSG00000044786			20.7621	30.804	0.56917	31.9498	36.4028	0.18824	ENSMUSG00000044786	65	17	48	0	0	0	2.82353	92	24	68	0	0	0	2.83333	ENSMUSG00000044786	41	15	26	0	0	0	1.73333	84	22	62	0	0	0	2.81818	Zfp36	coding	2	0.764706	51	31	37	9
Tmem184b	NM_172608; NM_001253819; NM_001253817; NM_001253820	3230	ENSMUSG00000009035		+	6.77584	9.01737	0.412308	5.7406	8.06422	0.490334	ENSMUSG00000009035	90	35	55	1	0.0181818	0.0285714	1.57143	128	47	81	1	0.0123457	0.0212766	1.7234	ENSMUSG00000009035	79	21	58	4	0.0689655	0.190476	2.7619	119	33	86	7	0.0813953	0.212121	2.60606	Tmem184b	coding	3	0.665714	52	28	32	17
Slc12a4	NM_009195; NR_045594; NM_001253804	3820	ENSMUSG00000017765		+	3.54753	5.4565	0.62116	4.29133	7.52369	0.810017	ENSMUSG00000017765	125	28	97	2	0.0206186	0.0714286	3.46429	203	60	143	2	0.013986	0.0333333	2.38333	ENSMUSG00000017765	84	22	62	3	0.0483871	0.136364	2.81818	127	31	96	3	0.03125	0.0967742	3.09677	Slc12a4	coding	4	0.913651	49	27	43	2
Cpe	NM_013494	2090	ENSMUSG00000037852	+		0.143153	0.315688	1.14094	0.421695	0.251821	-0.743803	ENSMUSG00000037852	78	21	57	0	0	0	2.71429	112	27	85	0	0	0	3.14815	ENSMUSG00000037852	48	12	36	1	0.0277778	0.0833333	3	82	14	68	1	0.0147059	0.0714286	4.85714	Cpe	coding; 3'utr	3	0.70401	38	26	25	12
P2rx4	NM_011026	1990	ENSMUSG00000029470		+	27.1764	32.3498	0.251404	34.2818	36.379	0.085663	ENSMUSG00000029470	73	30	43	39	0.906977	1.3	1.43333	112	52	60	56	0.933333	1.07692	1.15385	ENSMUSG00000029470	55	17	38	34	0.894737	2	2.23529	81	25	56	52	0.928571	2.08	2.24	P2rx4	3'utr; coding	3	0.634615	80	38	42	36
Ugcg	NM_011673	3720	ENSMUSG00000028381		+	3.89548	5.0248	0.367264	6.04563	5.07732	-0.251825	ENSMUSG00000028381	50	5	45	35	0.777778	7	9	91	7	84	74	0.880952	10.5714	12	ENSMUSG00000028381	31	8	23	17	0.73913	2.125	2.875	62	11	51	43	0.843137	3.90909	4.63636	Ugcg	3'utr	1	0.978261	46	9	45	1
Tmem63a	NM_144794	3240	ENSMUSG00000026519		+	5.77902	4.91783	-0.232802	5.03787	6.34343	0.33245	ENSMUSG00000026519	82	24	58	49	0.844828	2.04167	2.41667	109	29	80	71	0.8875	2.44828	2.75862	ENSMUSG00000026519	61	16	45	37	0.822222	2.3125	2.8125	91	22	69	61	0.884058	2.77273	3.13636	Tmem63a	coding	4	0.739505	57	33	42	13
Mpdu1	NM_011900	1310	ENSMUSG00000018761		+	43.0138	46.8255	0.122497	35.782	55.9812	0.645709	ENSMUSG00000018761	43	9	34	0	0	0	3.77778	70	11	59	0	0	0	5.36364	ENSMUSG00000018761	34	7	27	0	0	0	3.85714	56	15	41	0	0	0	2.73333	Mpdu1	coding; 3'utr	3	0.869489	55	27	45	7
Ubiad1	NM_027873	2970	ENSMUSG00000047719		+	2.57619	3.15144	0.290772	2.26746	3.72087	0.714563	ENSMUSG00000047719	39	6	33	0	0	0	5.5	71	6	65	0	0	0	10.8333	ENSMUSG00000047719	27	9	18	0	0	0	2	50	12	38	0	0	0	3.16667	Ubiad1	coding	3	0.852559	59	28	51	4
Pom121	NM_148932	5580	ENSMUSG00000053293		+	2.96478	4.50173	0.602554	2.69778	4.56875	0.760027	ENSMUSG00000053293	119	36	83	0	0	0	2.30556	157	49	108	0	0	0	2.20408	ENSMUSG00000053293	85	26	59	0	0	0	2.26923	115	32	83	0	0	0	2.59375	Pom121	coding; 3'utr	4	0.71337	54	36	41	12
Atxn2l	NM_183020	3720	ENSMUSG00000032637			14.7704	17.9195	0.27882	13.7876	18.2834	0.407166	ENSMUSG00000032637	118	31	87	0	0	0	2.80645	171	53	118	0	0	0	2.22642	ENSMUSG00000032637	85	27	58	0	0	0	2.14815	134	54	80	0	0	0	1.48148	Atxn2l	coding; 5'utr	4	0.780729	61	33	45	13
Ifitm3	NM_025378	648	ENSMUSG00000025492		+	318.872	310.14	-0.040059	324.998	507.43	0.642779	ENSMUSG00000025492	30	6	24	0	0	0	4	55	9	46	0	0	0	5.11111	ENSMUSG00000025492	14	2	12	0	0	0	6	34	2	32	0	0	0	16	Ifitm3	3'utr; coding	2	0.836163	50	22	43	6
Fbxo6	NM_001163707; NM_001163704; NM_001163706; NM_015797; NM_001163705	1410	ENSMUSG00000055401			14.3393	11.1095	-0.368184	15.9751	13.5598	-0.236487	ENSMUSG00000055401	50	15	35	1	0.0285714	0.0666667	2.33333	86	24	62	1	0.016129	0.0416667	2.58333	ENSMUSG00000055401	33	9	24	1	0.0416667	0.111111	2.66667	48	12	36	2	0.0555556	0.166667	3	Fbxo6	coding	2	0.75	64	33	48	13
Hyou1	NM_021395	4430	ENSMUSG00000032115	+		22.3419	28.1324	0.332482	12.7726	19.0872	0.579556	ENSMUSG00000032115	47	15	32	27	0.84375	1.8	2.13333	92	18	74	68	0.918919	3.77778	4.11111	ENSMUSG00000032115	38	12	26	21	0.807692	1.75	2.16667	56	14	42	36	0.857143	2.57143	3	Hyou1	coding	2	0.880457	63	18	55	5
U2af1	NM_001163769; NM_024187	907	ENSMUSG00000061613			45.583	54.8117	0.265988	41.0092	51.8812	0.339262	ENSMUSG00000061613	15	3	12	2	0.166667	0.666667	4	18	3	15	2	0.133333	0.666667	5	ENSMUSG00000061613	9	3	6	0	0	0	2	21	6	15	0	0	0	2.5	U2af1	coding	1	0.826087	69	4	57	12
Comt	NM_001111062; NM_001111063; NM_007744	2090	ENSMUSG00000000326		+	172.412	168.856	-0.030065	182.865	168.758	-0.115824	ENSMUSG00000000326	69	20	49	0	0	0	2.45	121	30	91	0	0	0	3.03333	ENSMUSG00000000326	52	15	37	0	0	0	2.46667	76	24	52	0	0	0	2.16667	Comt	3'utr; coding	3	0.843254	52	20	45	6
Wac	NR_027465; NM_153085; NM_001146298	5040	ENSMUSG00000024283			9.884	9.25504	-0.0948552	10.7219	11.5271	0.104458	ENSMUSG00000024283	40	6	34	22	0.647059	3.66667	5.66667	58	8	50	35	0.7	4.375	6.25	ENSMUSG00000024283	33	6	27	15	0.555556	2.5	4.5	46	8	38	22	0.578947	2.75	4.75	Wac	coding	4	0.912879	56	25	51	5
Lrrc8d	NM_001122768; NM_178701	3920	ENSMUSG00000046079		+	6.40118	5.73482	-0.158589	6.96056	7.22649	0.0540928	ENSMUSG00000046079	92	18	74	42	0.567568	2.33333	4.11111	170	29	141	76	0.539007	2.62069	4.86207	ENSMUSG00000046079	67	13	54	24	0.444444	1.84615	4.15385	139	22	117	48	0.410256	2.18182	5.31818	Lrrc8d	coding	2	0.751948	57	23	42	12
Fads2	NM_019699	1510	ENSMUSG00000024665		+	159.954	310.039	0.954797	104.592	134.025	0.357729	ENSMUSG00000024665	62	15	47	0	0	0	3.13333	102	37	65	0	0	0	1.75676	ENSMUSG00000024665	54	16	38	2	0.0526316	0.125	2.375	100	38	62	2	0.0322581	0.0526316	1.63158	Fads2	coding	3	0.643162	84	45	47	34
Tmem120a	NM_172541	1280	ENSMUSG00000039886		+	34.304	23.7484	-0.530546	29.3787	37.2434	0.342214	ENSMUSG00000039886	47	14	33	0	0	0	2.35714	88	21	67	0	0	0	3.19048	ENSMUSG00000039886	28	8	20	0	0	0	2.5	54	17	37	0	0	0	2.17647	Tmem120a	coding	1	0.608696	69	29	42	18
Abhd2	NM_018811	2900	ENSMUSG00000039202		+	3.92104	9.06642	1.20929	4.36406	7.03722	0.689332	ENSMUSG00000039202	132	33	99	89	0.89899	2.69697	3	164	38	126	114	0.904762	3	3.31579	ENSMUSG00000039202	78	19	59	49	0.830508	2.57895	3.10526	95	23	72	62	0.861111	2.69565	3.13043	Abhd2	coding; 3'utr	5	0.842926	59	37	50	6
Srpr	NM_026130	2930	ENSMUSG00000032042			72.7923	60.1187	-0.275971	65.639	79.7819	0.281507	ENSMUSG00000032042	31	10	21	13	0.619048	1.3	2.1	52	18	34	25	0.735294	1.38889	1.88889	ENSMUSG00000032042	23	7	16	11	0.6875	1.57143	2.28571	43	11	32	25	0.78125	2.27273	2.90909	Srpr	coding; 3'utr	3	0.796296	51	18	37	13
Papd5	NM_001164499; NM_001164497; NM_001164498	4570	ENSMUSG00000036779			9.54285	9.92335	0.0564076	9.02204	9.40966	0.060689	ENSMUSG00000036779	55	16	39	34	0.871795	2.125	2.4375	98	24	74	67	0.905405	2.79167	3.08333	ENSMUSG00000036779	34	7	27	19	0.703704	2.71429	3.85714	46	10	36	28	0.777778	2.8	3.6	Papd5	coding	3	0.871717	70	29	57	7
Pak2	NM_177326	4100	ENSMUSG00000022781			6.44319	7.34261	0.188519	6.34544	6.94543	0.130344	ENSMUSG00000022781	69	12	57	0	0	0	4.75	114	14	100	0	0	0	7.14286	ENSMUSG00000022781	59	11	48	1	0.0208333	0.0909091	4.36364	94	18	76	1	0.0131579	0.0555556	4.22222	Pak2	3'utr; 5'utr; coding	3	0.77381	40	28	32	6
Fdft1	NM_010191	2860	ENSMUSG00000021273		+	30.7891	30.2824	-0.0239396	49.2712	36.1212	-0.447899	ENSMUSG00000021273	29	5	24	1	0.0416667	0.2	4.8	51	7	44	1	0.0227273	0.142857	6.28571	ENSMUSG00000021273	13	3	10	0	0	0	3.33333	22	5	17	0	0	0	3.4	Fdft1	coding	2	0.920807	60	27	55	2
Cstb	NM_007793	602	ENSMUSG00000005054			37.5644	46.1506	0.296982	41.1083	59.5869	0.535565	ENSMUSG00000005054	30	4	26	24	0.923077	6	6.5	67	8	59	57	0.966102	7.125	7.375	ENSMUSG00000005054	13	1	12	12	1	12	12	26	1	25	25	1	25	25	Cstb	3'utr	1	0.87037	54	18	47	6
Il13ra1	NM_133990	3680	ENSMUSG00000017057	+	+	8.49494	7.11786	-0.25516	9.95646	5.90269	-0.754262	ENSMUSG00000017057	62	8	54	45	0.833333	5.625	6.75	85	9	76	66	0.868421	7.33333	8.44444	ENSMUSG00000017057	44	4	40	28	0.7	7	10	57	4	53	36	0.679245	9	13.25	Il13ra1	3'utr; coding	6	0.919006	59	37	53	6
Vapa	NM_013933	1640	ENSMUSG00000024091		+	37.1414	34.2223	-0.118094	38.1925	36.0205	-0.0844681	ENSMUSG00000024091	29	2	27	0	0	0	13.5	71	2	69	0	0	0	34.5	ENSMUSG00000024091	26	3	23	0	0	0	7.66667	34	3	31	0	0	0	10.3333	Vapa	coding; 3'utr	2	0.934003	58	16	54	1
Polr2a	NM_009089	5800	ENSMUSG00000005198			6.58822	9.67077	0.553742	5.69708	10.934	0.940529	ENSMUSG00000005198	98	22	76	2	0.0263158	0.0909091	3.45455	135	32	103	2	0.0194175	0.0625	3.21875	ENSMUSG00000005198	74	17	57	1	0.0175439	0.0588235	3.35294	104	25	79	1	0.0126582	0.04	3.16	Polr2a	coding	6	0.832692	55	30	43	9
Ftl1	NM_010240	970	ENSMUSG00000050708			2912.84	2939.07	0.0129311	3385.4	3656.28	0.111051	ENSMUSG00000050708	32	7	25	0	0	0	3.57143	50	7	43	0	0	0	6.14286	ENSMUSG00000050708	25	6	19	0	0	0	3.16667	38	8	30	0	0	0	3.75	Ftl1	5'utr; coding	3	1	30	17	30	0
Itga3	NM_013565	4850	ENSMUSG00000001507	+	+	1.11938	2.04585	0.870005	1.1558	1.27175	0.137924	ENSMUSG00000001507	75	20	55	0	0	0	2.75	109	23	86	0	0	0	3.73913	ENSMUSG00000001507	59	11	48	0	0	0	4.36364	80	14	66	0	0	0	4.71429	Itga3	coding; 3'utr	3	0.691335	62	32	44	11
Slc29a1	NM_001199114; NM_022880; NM_001199113; NM_001199115; NM_001199116	2020	ENSMUSG00000023942		+	71.458	66.6759	-0.0999316	87.9711	83.773	-0.0705436	ENSMUSG00000023942	60	16	44	0	0	0	2.75	94	20	74	0	0	0	3.7	ENSMUSG00000023942	49	12	37	0	0	0	3.08333	70	16	54	0	0	0	3.375	Slc29a1	coding; 3'utr	2	0.860054	39	15	33	5
Slc16a1	NM_009196	4430	ENSMUSG00000032902		+	6.77394	8.65138	0.352936	6.33415	7.16016	0.176841	ENSMUSG00000032902	101	22	79	60	0.759494	2.72727	3.59091	175	28	147	120	0.816327	4.28571	5.25	ENSMUSG00000032902	75	17	58	42	0.724138	2.47059	3.41176	125	25	100	70	0.7	2.8	4	Slc16a1	coding	3	0.887464	40	23	35	4
Snx1	NM_019727	2080	ENSMUSG00000032382			6.06343	9.29322	0.616044	5.79631	9.8115	0.759338	ENSMUSG00000032382	32	6	26	0	0	0	4.33333	60	10	50	0	0	0	5	ENSMUSG00000032382	23	3	20	0	0	0	6.66667	31	3	28	0	0	0	9.33333	Snx1	coding; 3'utr	3	0.78125	50	23	41	8
Cyp2d10	NM_010005	1650	ENSMUSG00000094806			380.011	318.864	-0.2531	348.064	382.592	0.136454	ENSMUSG00000094806	20	8	12	0	0	0	1.5	48	15	33	0	0	0	2.2	ENSMUSG00000094806	13	4	9	0	0	0	2.25	32	4	28	0	0	0	7	Cyp2d10	coding	1	0.833333	30	5	25	5
Arpc3	NM_019824	848	ENSMUSG00000029465			58.9908	64.2143	0.122406	60.3454	75.809	0.329126	ENSMUSG00000029465	24	4	20	15	0.75	3.75	5	45	6	39	33	0.846154	5.5	6.5	ENSMUSG00000029465	19	2	17	14	0.823529	7	8.5	45	4	41	36	0.878049	9	10.25	Arpc3	coding	2	0.815341	43	16	35	3
Cdkn1a	NM_007669; NM_001111099	1920	ENSMUSG00000023067			2.56037	11.7477	2.19795	0.862933	11.9224	3.78828	ENSMUSG00000023067	64	25	39	35	0.897436	1.4	1.56	87	32	55	51	0.927273	1.59375	1.71875	ENSMUSG00000023067	48	9	39	35	0.897436	3.88889	4.33333	57	9	48	44	0.916667	4.88889	5.33333	Cdkn1a	3'utr	2	0.633523	54	31	36	17
Cdc42	NM_009861; NM_001243769	1830	ENSMUSG00000006699			74.4924	90.5914	0.28228	71.1227	80.049	0.170573	ENSMUSG00000006699	33	12	21	0	0	0	1.75	70	22	48	0	0	0	2.18182	ENSMUSG00000006699	17	5	12	0	0	0	2.4	40	10	30	0	0	0	3	Cdc42	coding	1	0.586207	58	21	34	18
Atf4	NM_009716	1720	ENSMUSG00000042406			43.0794	50.274	0.222814	45.4946	40.7849	-0.15766	ENSMUSG00000042406	32	6	26	25	0.961538	4.16667	4.33333	53	7	46	45	0.978261	6.42857	6.57143	ENSMUSG00000042406	11	2	9	8	0.888889	4	4.5	24	2	22	21	0.954545	10.5	11	Atf4	coding	3	0.887255	47	25	42	3
Slc7a11	NM_011990	9230	ENSMUSG00000027737		+	0.222316	0.383828	0.78785	0.145131	0.570212	1.97414	ENSMUSG00000027737	119	33	86	2	0.0232558	0.0606061	2.60606	154	38	116	2	0.0172414	0.0526316	3.05263	ENSMUSG00000027737	108	27	81	4	0.0493827	0.148148	3	139	32	107	4	0.0373832	0.125	3.34375	Slc7a11	5'utr; coding; 3'utr	5	0.855897	46	27	39	6
Atp2b1	NM_026482	7130	ENSMUSG00000019943		+	4.51418	5.26527	0.222044	4.87634	5.68594	0.221599	ENSMUSG00000019943	63	13	50	41	0.82	3.15385	3.84615	86	18	68	55	0.808824	3.05556	3.77778	ENSMUSG00000019943	51	14	37	26	0.702703	1.85714	2.64286	75	15	60	44	0.733333	2.93333	4	Atp2b1	coding	3	0.888889	28	15	26	2
Nup153	NM_175749	6020	ENSMUSG00000021374			4.27474	5.08631	0.250781	3.45508	4.89022	0.501179	ENSMUSG00000021374	102	30	72	1	0.0138889	0.0333333	2.4	160	34	126	1	0.00793651	0.0294118	3.70588	ENSMUSG00000021374	60	18	42	0	0	0	2.33333	99	28	71	0	0	0	2.53571	Nup153	coding	3	0.809524	41	19	35	6
Hmgcr	NM_008255	4430	ENSMUSG00000021670		+	29.0148	45.489	0.64873	45.4863	23.091	-0.978103	ENSMUSG00000021670	71	18	53	0	0	0	2.94444	93	22	71	0	0	0	3.22727	ENSMUSG00000021670	38	12	26	0	0	0	2.16667	56	18	38	0	0	0	2.11111	Hmgcr	coding	3	0.858065	58	30	47	9
Lpcat3	NM_145130	2500	ENSMUSG00000004270		+	48.0495	52.783	0.135553	42.0495	43.3062	0.0424855	ENSMUSG00000004270	76	18	58	46	0.793103	2.55556	3.22222	99	25	74	60	0.810811	2.4	2.96	ENSMUSG00000004270	53	16	37	31	0.837838	1.9375	2.3125	79	23	56	49	0.875	2.13043	2.43478	Lpcat3	coding	2	0.613333	56	38	32	19
Hmga1-rs1	NM_001166476; NM_001166477	1580	ENSMUSG00000078249			7.57633	18.8227	1.3129	15.5295	22.1673	0.513417	ENSMUSG00000078249	3	2	1	1	1	0.5	0.5	3	2	1	1	1	0.5	0.5	ENSMUSG00000078249	0	0	0	0	#DIV/0!	#DIV/0!	#DIV/0!	0	0	0	0	#DIV/0!	#DIV/0!	#DIV/0!	Hmga1-rs1	3'utr; coding	4	0.807292	43	31	34	8
Met	NM_008591	6650	ENSMUSG00000009376	+	+	11.7075	8.40389	-0.478309	13.6402	14.2938	0.0675176	ENSMUSG00000009376	67	12	55	48	0.872727	4	4.58333	93	15	78	70	0.897436	4.66667	5.2	ENSMUSG00000009376	47	11	36	31	0.861111	2.81818	3.27273	60	12	48	41	0.854167	3.41667	4	Met	coding	4	0.873851	51	26	44	6
Emc7	NM_133749	1070	ENSMUSG00000055943	+	+	50.4594	62.3316	0.304841	49.6835	54.3633	0.129867	ENSMUSG00000055943	27	7	20	19	0.95	2.71429	2.85714	49	7	42	41	0.97619	5.85714	6	ENSMUSG00000055943	22	6	16	13	0.8125	2.16667	2.66667	38	7	31	28	0.903226	4	4.42857	Emc7	coding	3	0.911111	39	17	34	4
Ndst1	NM_008306	6070	ENSMUSG00000054008		+	17.5832	16.5432	-0.0879611	17.1114	18.8201	0.137315	ENSMUSG00000054008	127	37	90	0	0	0	2.43243	198	76	122	0	0	0	1.60526	ENSMUSG00000054008	77	18	59	1	0.0169492	0.0555556	3.27778	123	49	74	1	0.0135135	0.0204082	1.5102	Ndst1	coding	1	0.608696	46	28	28	15
Rhbdf2	NM_001167680; NM_172572	3750	ENSMUSG00000020806		+	1.84705	2.45684	0.411584	2.51946	3.67183	0.543386	ENSMUSG00000020806	43	9	34	0	0	0	3.77778	70	13	57	0	0	0	4.38462	ENSMUSG00000020806	43	12	31	0	0	0	2.58333	64	19	45	0	0	0	2.36842	Rhbdf2	coding	3	0.813492	47	19	38	7
Eif4b	NM_145625	3850	ENSMUSG00000058655			46.015	85.5538	0.894728	71.38	83.6952	0.229625	ENSMUSG00000058655	44	12	32	28	0.875	2.33333	2.66667	64	18	46	42	0.913043	2.33333	2.55556	ENSMUSG00000058655	21	8	13	8	0.615385	1	1.625	35	12	23	16	0.695652	1.33333	1.91667	Eif4b	3'utr; coding	5	0.798039	63	34	49	13
Mfsd2a	NM_029662	2150	ENSMUSG00000028655		+	29.5521	27.8807	-0.0839937	36.6813	46.4165	0.339593	ENSMUSG00000028655	68	10	58	0	0	0	5.8	127	18	109	0	0	0	6.05556	ENSMUSG00000028655	59	14	45	0	0	0	3.21429	116	23	93	0	0	0	4.04348	Mfsd2a	coding	2	0.75873	44	22	30	9
Tmem63b	NM_198167	3240	ENSMUSG00000036026		+	19.9324	16.3858	-0.282673	19.9547	26.3881	0.403159	ENSMUSG00000036026	84	37	47	0	0	0	1.27027	150	58	92	0	0	0	1.58621	ENSMUSG00000036026	73	25	48	1	0.0208333	0.04	1.92	119	38	81	1	0.0123457	0.0263158	2.13158	Tmem63b	coding	1	0.466667	60	33	28	29
Zc3h13	NM_026083	6150	ENSMUSG00000022000			3.64212	5.01428	0.461265	2.52191	3.72212	0.561606	ENSMUSG00000022000	13	3	10	9	0.9	3	3.33333	34	3	31	30	0.967742	10	10.3333	ENSMUSG00000022000	13	4	9	8	0.888889	2	2.25	42	5	37	35	0.945946	7	7.4	Zc3h13	coding	1	0.962963	27	4	26	1
Rrbp1	NM_133626; NM_024281	3930	ENSMUSG00000027422		+	66.2398	137.345	1.05203	63.3272	76.9165	0.28047	ENSMUSG00000027422	87	35	52	1	0.0192308	0.0285714	1.48571	155	86	69	1	0.0144928	0.0116279	0.802326	ENSMUSG00000027422	50	20	30	1	0.0333333	0.05	1.5	83	40	43	1	0.0232558	0.025	1.075	Rrbp1	coding	1	0.755556	45	30	34	5
Rnf128	NM_023270; NM_001254761	2690	ENSMUSG00000031438	+	+	25.527	28.5963	0.163804	29.5569	30.1553	0.0289158	ENSMUSG00000031438	52	10	42	37	0.880952	3.7	4.2	69	12	57	52	0.912281	4.33333	4.75	ENSMUSG00000031438	48	10	38	28	0.736842	2.8	3.8	57	13	44	34	0.772727	2.61538	3.38462	Rnf128	coding	3	0.829138	45	28	37	6
Zfp36l1	NM_007564	2980	ENSMUSG00000021127			24.8747	17.7811	-0.484335	20.214	23.3945	0.210813	ENSMUSG00000021127	45	18	27	0	0	0	1.5	67	24	43	0	0	0	1.79167	ENSMUSG00000021127	41	19	22	0	0	0	1.15789	58	25	33	0	0	0	1.32	Zfp36l1	3'utr; coding	3	0.856725	42	22	34	6
Elovl1	NM_019422; NM_001039175; NM_001039176	1710	ENSMUSG00000006390		+	14.074	13.647	-0.0444467	15.3373	23.4329	0.611486	ENSMUSG00000006390	40	9	31	28	0.903226	3.11111	3.44444	54	10	44	41	0.931818	4.1	4.4	ENSMUSG00000006390	32	8	24	21	0.875	2.625	3	52	11	41	37	0.902439	3.36364	3.72727	Elovl1	coding; 3'utr	3	0.840741	34	21	29	4
Man2a1	NM_008549	6080	ENSMUSG00000024085		+	36.1585	53.9448	0.577147	37.4611	43.7342	0.22337	ENSMUSG00000024085	154	44	110	84	0.763636	1.90909	2.5	223	87	136	109	0.801471	1.25287	1.56322	ENSMUSG00000024085	96	36	60	42	0.7	1.16667	1.66667	141	64	77	49	0.636364	0.765625	1.20312	Man2a1	coding; 3'utr	5	0.808462	53	31	42	9
Trpc4ap	NM_001163452; NM_019828	3190	ENSMUSG00000038324			25.9302	24.7127	-0.0693816	25.1808	31.2384	0.310997	ENSMUSG00000038324	43	10	33	0	0	0	3.3	79	12	67	0	0	0	5.58333	ENSMUSG00000038324	28	7	21	0	0	0	3	46	12	34	0	0	0	2.83333	Trpc4ap	coding	2	0.908088	41	10	37	4
2810474O19Rik	NM_026054	6080	ENSMUSG00000032712			8.27672	11.6369	0.491576	5.24715	7.8943	0.589279	ENSMUSG00000032712	80	25	55	45	0.818182	1.8	2.2	110	32	78	57	0.730769	1.78125	2.4375	ENSMUSG00000032712	45	11	34	28	0.823529	2.54545	3.09091	67	13	54	34	0.62963	2.61538	4.15385	2810474O19Rik	coding	4	0.666703	54	40	33	20
Pttg1ip	NM_145925	2250	ENSMUSG00000009291	+	+	72.1743	83.8042	0.215537	82.2405	86.2939	0.069409	ENSMUSG00000009291	54	13	41	35	0.853659	2.69231	3.15385	81	20	61	54	0.885246	2.7	3.05	ENSMUSG00000009291	42	8	34	32	0.941176	4	4.25	65	15	50	48	0.96	3.2	3.33333	Pttg1ip	3'utr	4	0.851786	38	16	31	7
Gclc	NM_010295	3430	ENSMUSG00000032350			53.7019	74.7263	0.476643	55.3204	93.9436	0.763983	ENSMUSG00000032350	37	6	31	23	0.741935	3.83333	5.16667	62	11	51	43	0.843137	3.90909	4.63636	ENSMUSG00000032350	21	4	17	13	0.764706	3.25	4.25	36	5	31	24	0.774194	4.8	6.2	Gclc	coding	1	0.891892	37	11	33	2
Eif3e	NM_008388	1540	ENSMUSG00000022336			45.616	61.1099	0.421866	44.0144	45.5049	0.0480477	ENSMUSG00000022336	11	4	7	0	0	0	1.75	12	5	7	0	0	0	1.4	ENSMUSG00000022336	3	0	3	0	0	#DIV/0!	#DIV/0!	3	0	3	0	0	#DIV/0!	#DIV/0!	Eif3e	coding	1	0.928571	28	6	26	2
Ppib	NM_011149	960	ENSMUSG00000032383	+		225.617	217.691	-0.0515919	202.955	206.248	0.0232183	ENSMUSG00000032383	43	8	35	30	0.857143	3.75	4.375	60	9	51	46	0.901961	5.11111	5.66667	ENSMUSG00000032383	23	4	19	16	0.842105	4	4.75	56	7	49	44	0.897959	6.28571	7	Ppib	3'utr; coding	3	0.941176	27	13	24	2
Tspan12	NM_173007	2490	ENSMUSG00000029669		+	48.8055	30.9754	-0.655922	60.1861	50.8795	-0.242348	ENSMUSG00000029669	55	13	42	0	0	0	3.23077	197	19	178	0	0	0	9.36842	ENSMUSG00000029669	46	9	37	1	0.027027	0.111111	4.11111	198	11	187	1	0.00534759	0.0909091	17	Tspan12	coding	2	0.68956	40	19	29	10
Sdr42e1	NM_028725	2840	ENSMUSG00000034308		+	29.3254	29.103	-0.0109846	29.5197	25.1978	-0.22838	ENSMUSG00000034308	49	16	33	0	0	0	2.0625	68	16	52	0	0	0	3.25	ENSMUSG00000034308	33	6	27	0	0	0	4.5	45	6	39	0	0	0	6.5	Sdr42e1	coding; 3'utr	6	0.925	40	24	36	4
Sgpp1	NM_030750	3320	ENSMUSG00000021054		+	17.727	11.4617	-0.629129	16.6026	15.133	-0.133708	ENSMUSG00000021054	55	12	43	0	0	0	3.58333	85	20	65	0	0	0	3.25	ENSMUSG00000021054	44	15	29	1	0.0344828	0.0666667	1.93333	52	19	33	1	0.030303	0.0526316	1.73684	Sgpp1	coding	2	0.801176	42	19	33	9
Slc25a17	NM_011399	1670	ENSMUSG00000022404		+	30.5619	25.3996	-0.266929	27.3331	37.2158	0.445269	ENSMUSG00000022404	28	6	22	1	0.0454545	0.166667	3.66667	48	10	38	2	0.0526316	0.2	3.8	ENSMUSG00000022404	15	1	14	0	0	0	14	23	1	22	0	0	0	22	Slc25a17	coding	1	0.793103	29	10	23	5
Alg11	NR_040650; NM_001243161; NM_183142	4920	ENSMUSG00000063362		+	6.22055	6.78416	0.125127	5.46676	5.60982	0.0372665	ENSMUSG00000063362	38	6	32	30	0.9375	5	5.33333	52	6	46	44	0.956522	7.33333	7.66667	ENSMUSG00000063362	25	4	21	20	0.952381	5	5.25	36	4	32	31	0.96875	7.75	8	Alg11	coding	2	0.897368	29	17	26	3
Eif5a	NM_001166592; NM_001166595; NM_001166593; NM_181582; NM_001166591; NM_001166590; NM_001166596; NM_001166594; NM_001166589	1340	ENSMUSG00000078812			217.667	275.07	0.33768	184.964	215.103	0.217778	ENSMUSG00000078812	49	16	33	0	0	0	2.0625	63	20	43	0	0	0	2.15	ENSMUSG00000078812	23	9	14	0	0	0	1.55556	31	12	19	0	0	0	1.58333	Eif5a	3'utr; coding	4	0.608098	54	40	35	17
Tuba1b	NM_011654	1560	ENSMUSG00000023004			97.252	135.756	0.481219	51.4916	147.99	1.5231	ENSMUSG00000023004	3	2	1	1	1	0.5	0.5	5	3	2	2	1	0.666667	0.666667	ENSMUSG00000023004	3	1	2	2	1	2	2	3	1	2	2	1	2	2	Tuba1b	coding	1	1	9	4	9	0
Scap	NM_001103162; NM_001001144	4210	ENSMUSG00000032485		+	18.9605	27.9179	0.558188	23.4142	21.6151	-0.115343	ENSMUSG00000032485	60	17	43	35	0.813953	2.05882	2.52941	86	18	68	58	0.852941	3.22222	3.77778	ENSMUSG00000032485	45	16	29	16	0.551724	1	1.8125	62	25	37	21	0.567568	0.84	1.48	Scap	coding	4	0.744658	54	33	40	11
Mmp14	NM_008608	2600	ENSMUSG00000000957	+	+	4.09353	6.61623	0.692663	7.7018	11.1988	0.54008	ENSMUSG00000000957	51	16	35	29	0.828571	1.8125	2.1875	84	22	62	56	0.903226	2.54545	2.81818	ENSMUSG00000000957	35	12	23	18	0.782609	1.5	1.91667	52	16	36	30	0.833333	1.875	2.25	Mmp14	coding; 3'utr	2	0.724444	52	24	38	12
Zdhhc18	NM_001017968	2850	ENSMUSG00000037553		+	7.13921	8.74572	0.292813	7.59462	8.18563	0.108115	ENSMUSG00000037553	67	21	46	0	0	0	2.19048	90	35	55	0	0	0	1.57143	ENSMUSG00000037553	49	17	32	0	0	0	1.88235	68	29	39	0	0	0	1.34483	Zdhhc18	coding	2	0.660741	52	28	34	16
Tmem168	NM_028990	4550	ENSMUSG00000029569		+	4.81993	4.11943	-0.226568	4.2455	5.37149	0.339387	ENSMUSG00000029569	59	7	52	0	0	0	7.42857	100	8	92	0	0	0	11.5	ENSMUSG00000029569	38	6	32	1	0.03125	0.166667	5.33333	61	13	48	1	0.0208333	0.0769231	3.69231	Tmem168	coding	2	0.787879	44	22	36	4
Cpb2	NM_019775	1480	ENSMUSG00000021999	+		179.522	93.031	-0.948374	204.889	164.159	-0.319752	ENSMUSG00000021999	31	10	21	18	0.857143	1.8	2.1	52	13	39	35	0.897436	2.69231	3	ENSMUSG00000021999	25	8	17	13	0.764706	1.625	2.125	44	15	29	24	0.827586	1.6	1.93333	Cpb2	coding	1	0.756757	37	17	28	7
Calm1	NM_009790	4000	ENSMUSG00000001175			45.8555	38.4705	-0.25334	33.3574	39.8078	0.255042	ENSMUSG00000001175	53	21	32	29	0.90625	1.38095	1.52381	67	28	39	36	0.923077	1.28571	1.39286	ENSMUSG00000001175	27	3	24	20	0.833333	6.66667	8	33	3	30	26	0.866667	8.66667	10	Calm1	3'utr	2	0.579404	44	32	29	14
Tm9sf1	NM_028780	2520	ENSMUSG00000002320	+	+	18.4778	18.4695	-0.000644933	18.7402	25.18	0.426141	ENSMUSG00000002320	59	14	45	0	0	0	3.21429	90	18	72	0	0	0	4	ENSMUSG00000002320	35	8	27	0	0	0	3.375	45	13	32	0	0	0	2.46154	Tm9sf1	coding	2	0.839744	43	29	36	5
Sypl	NM_198710; NM_013635	4600	ENSMUSG00000020570		+	12.6322	13.5056	0.0964539	14.0932	14.9195	0.0821995	ENSMUSG00000020570	31	4	27	20	0.740741	5	6.75	47	4	43	34	0.790698	8.5	10.75	ENSMUSG00000020570	26	5	21	17	0.809524	3.4	4.2	32	6	26	22	0.846154	3.66667	4.33333	Sypl	coding	1	0.851852	27	18	23	2
Yipf4	NM_026417	2130	ENSMUSG00000024072		+	12.6433	10.8872	-0.215735	12.0811	11.3791	-0.0863546	ENSMUSG00000024072	19	4	15	11	0.733333	2.75	3.75	38	4	34	29	0.852941	7.25	8.5	ENSMUSG00000024072	17	5	12	10	0.833333	2	2.4	31	7	24	22	0.916667	3.14286	3.42857	Yipf4	coding	1	0.870968	31	12	27	2
Tmem131	NM_018872	6550	ENSMUSG00000026116		+	3.93523	4.18593	0.0891013	4.39696	5.64785	0.361195	ENSMUSG00000026116	68	17	51	0	0	0	3	119	30	89	0	0	0	2.96667	ENSMUSG00000026116	44	8	36	1	0.0277778	0.125	4.5	57	8	49	1	0.0204082	0.125	6.125	Tmem131	coding	2	0.772727	44	15	35	7
Clptm1l	NM_146047	2380	ENSMUSG00000021610		+	29.3658	28.6534	-0.0354323	26.1823	29.0337	0.149136	ENSMUSG00000021610	45	10	35	28	0.8	2.8	3.5	73	12	61	50	0.819672	4.16667	5.08333	ENSMUSG00000021610	32	10	22	16	0.727273	1.6	2.2	42	13	29	23	0.793103	1.76923	2.23077	Clptm1l	3'utr; coding	4	0.87594	47	22	41	4
Cndp2	NM_023149	2050	ENSMUSG00000024644			13.3666	14.4939	0.116823	14.3926	18.6459	0.373533	ENSMUSG00000024644	27	6	21	0	0	0	3.5	43	7	36	0	0	0	5.14286	ENSMUSG00000024644	25	4	21	0	0	0	5.25	35	5	30	0	0	0	6	Cndp2	coding; 3'utr	3	0.806548	35	22	28	4
Ptpn23	NM_001081043	5340	ENSMUSG00000036057			2.36961	3.17605	0.422587	2.27088	3.90373	0.7816	ENSMUSG00000036057	71	21	50	0	0	0	2.38095	95	26	69	0	0	0	2.65385	ENSMUSG00000036057	66	23	43	1	0.0232558	0.0434783	1.86957	82	30	52	1	0.0192308	0.0333333	1.73333	Ptpn23	coding	3	0.869674	31	17	27	2
Serpinf2	NM_008878	2190	ENSMUSG00000038224	+		176.526	251.294	0.5095	278.53	220.984	-0.33389	ENSMUSG00000038224	85	30	55	1	0.0181818	0.0333333	1.83333	111	37	74	1	0.0135135	0.027027	2	ENSMUSG00000038224	51	18	33	0	0	0	1.83333	80	27	53	0	0	0	1.96296	Serpinf2	coding; 3'utr	4	0.784188	39	31	30	8
Csde1	NM_144901; NM_001161854	4150	ENSMUSG00000068823			49.0714	57.0292	0.216816	48.217	46.9254	-0.0391734	ENSMUSG00000068823	48	16	32	26	0.8125	1.625	2	65	21	44	38	0.863636	1.80952	2.09524	ENSMUSG00000068823	22	10	12	10	0.833333	1	1.2	28	11	17	15	0.882353	1.36364	1.54545	Csde1	coding; 3'utr	4	0.815304	48	27	39	7
Rac1	NM_009007	2270	ENSMUSG00000001847			43.9296	50.6807	0.206241	48.1779	54.6943	0.18302	ENSMUSG00000001847	20	3	17	1	0.0588235	0.333333	5.66667	37	4	33	1	0.030303	0.25	8.25	ENSMUSG00000001847	15	5	10	0	0	0	2	36	5	31	0	0	0	6.2	Rac1	coding	1	0.782609	23	8	18	2
Hif1a	NM_010431	4760	ENSMUSG00000021109			9.80741	9.81379	0.000937889	8.05988	9.92379	0.300131	ENSMUSG00000021109	50	11	39	29	0.74359	2.63636	3.54545	86	15	71	59	0.830986	3.93333	4.73333	ENSMUSG00000021109	23	2	21	17	0.809524	8.5	10.5	38	3	35	28	0.8	9.33333	11.6667	Hif1a	coding	1	0.866667	30	14	26	2
Elk4	NM_007923	3670	ENSMUSG00000026436			3.95994	3.68198	-0.104997	2.95843	4.103	0.471848	ENSMUSG00000026436	48	13	35	32	0.914286	2.46154	2.69231	55	15	40	37	0.925	2.46667	2.66667	ENSMUSG00000026436	51	18	33	29	0.878788	1.61111	1.83333	70	19	51	45	0.882353	2.36842	2.68421	Elk4	coding	3	0.902778	21	16	19	2
Gprc5a	NM_181444	2070	ENSMUSG00000046733		+	0.0206501	0.129851	2.65263	0.0170364	0.141239	3.05144	ENSMUSG00000046733	60	19	41	32	0.780488	1.68421	2.15789	97	24	73	61	0.835616	2.54167	3.04167	ENSMUSG00000046733	43	11	32	24	0.75	2.18182	2.90909	63	17	46	36	0.782609	2.11765	2.70588	Gprc5a	coding; 3'utr	2	0.728682	49	21	38	7
Cdo1	NM_033037	1530	ENSMUSG00000033022			458.361	628.019	0.454322	954.654	563.066	-0.761674	ENSMUSG00000033022	60	10	50	1	0.02	0.1	5	88	12	76	1	0.0131579	0.0833333	6.33333	ENSMUSG00000033022	41	10	31	0	0	0	3.1	47	10	37	0	0	0	3.7	Cdo1	3'utr	3	0.933333	38	20	37	1
Cyp4v3	NM_133969	2930	ENSMUSG00000079057		+	393.18	270.569	-0.539193	150.999	180.862	0.260353	ENSMUSG00000079057	35	7	28	0	0	0	4	57	13	44	0	0	0	3.38462	ENSMUSG00000079057	34	6	28	0	0	0	4.66667	43	6	37	0	0	0	6.16667	Cyp4v3	coding	2	0.925	27	14	24	3
Actr3	NM_001205385; NM_023735; NM_001205386	2620	ENSMUSG00000026341			29.2831	32.2365	0.138628	31.2395	32.5498	0.0592774	ENSMUSG00000026341	15	2	13	0	0	0	6.5	31	5	26	0	0	0	5.2	ENSMUSG00000026341	11	0	11	0	0	#DIV/0!	#DIV/0!	14	0	14	0	0	#DIV/0!	#DIV/0!	Actr3	coding	2	0.85	32	10	26	4
Cdh2	NM_007664	4650	ENSMUSG00000024304	+	+	20.9769	20.7225	-0.0176045	21.5068	25.05	0.220017	ENSMUSG00000024304	73	23	50	1	0.02	0.0434783	2.17391	111	29	82	1	0.0121951	0.0344828	2.82759	ENSMUSG00000024304	46	8	38	1	0.0263158	0.125	4.75	67	11	56	1	0.0178571	0.0909091	5.09091	Cdh2	coding	2	0.826087	34	19	26	6
Cxadr	NM_009988; NM_001025192	3640	ENSMUSG00000022865	+	+	27.2891	41.8632	0.617355	16.6131	19.2819	0.214926	ENSMUSG00000022865	81	15	66	58	0.878788	3.86667	4.4	95	20	75	66	0.88	3.3	3.75	ENSMUSG00000022865	42	12	30	24	0.8	2	2.5	47	14	33	27	0.818182	1.92857	2.35714	Cxadr	coding; 3'utr	3	0.770437	52	41	36	15
Ythdf3	NM_172677; NR_027375; NM_001145919	5190	ENSMUSG00000047213			16.6448	16.7597	0.00992595	14.8124	14.8624	0.0048658	ENSMUSG00000047213	51	12	39	29	0.74359	2.41667	3.25	77	18	59	49	0.830508	2.72222	3.27778	ENSMUSG00000047213	32	8	24	14	0.583333	1.75	3	48	12	36	26	0.722222	2.16667	3	Ythdf3	coding	2	0.738562	35	12	26	9
Clint1	NM_001045520	3400	ENSMUSG00000006169			11.1861	15.9757	0.514174	11.2666	13.7443	0.286772	ENSMUSG00000006169	43	9	34	29	0.852941	3.22222	3.77778	59	12	47	42	0.893617	3.5	3.91667	ENSMUSG00000006169	34	8	26	22	0.846154	2.75	3.25	52	10	42	37	0.880952	3.7	4.2	Clint1	coding; 3'utr	4	0.791667	35	18	27	7
Ubap2l	NM_001165986; NM_001165983; NM_001165988; NM_001165987; NM_001165984; NM_153489; NM_028475; NM_001165985	3860	ENSMUSG00000042520			10.2858	13.374	0.378779	10.0906	15.0509	0.576829	ENSMUSG00000042520	65	15	50	0	0	0	3.33333	92	19	73	0	0	0	3.84211	ENSMUSG00000042520	46	10	36	0	0	0	3.6	62	12	50	0	0	0	4.16667	Ubap2l	coding	3	0.869281	30	19	27	3
Vcp	NM_009503	3320	ENSMUSG00000028452			107.099	119.649	0.15987	96.7088	114.152	0.239233	ENSMUSG00000028452	5	2	3	0	0	0	1.5	6	2	4	0	0	0	2	ENSMUSG00000028452	1	0	1	0	0	#DIV/0!	#DIV/0!	1	0	1	0	0	#DIV/0!	#DIV/0!	Vcp	coding	1	1	34	8	34	0
Gabarap	NM_019749	1120	ENSMUSG00000018567			120.277	124.547	0.0503327	126	117.996	-0.0946869	ENSMUSG00000018567	23	4	19	16	0.842105	4	4.75	41	9	32	28	0.875	3.11111	3.55556	ENSMUSG00000018567	20	2	18	16	0.888889	8	9	31	3	28	26	0.928571	8.66667	9.33333	Gabarap	3'utr	3	0.749206	37	20	28	8
Ipo7	NM_181517	3120	ENSMUSG00000066232			23.4717	35.1904	0.584262	23.4683	31.6957	0.433572	ENSMUSG00000066232	77	24	53	43	0.811321	1.79167	2.20833	114	33	81	63	0.777778	1.90909	2.45455	ENSMUSG00000066232	55	13	42	31	0.738095	2.38462	3.23077	84	14	70	50	0.714286	3.57143	5	Ipo7	coding	2	0.954545	22	9	21	1
Atp13a3	NM_001128096; NM_001128094	7260	ENSMUSG00000022533		+	18.6661	14.165	-0.398084	19.6837	21.5787	0.132601	ENSMUSG00000022533	68	21	47	1	0.0212766	0.047619	2.2381	94	27	67	1	0.0149254	0.037037	2.48148	ENSMUSG00000022533	50	12	38	1	0.0263158	0.0833333	3.16667	76	19	57	4	0.0701754	0.210526	3	Atp13a3	coding	4	0.904444	45	23	39	5
Sf1	NM_001110791; NM_011750	4040	ENSMUSG00000024949			16.4358	22.8217	0.473566	17.6101	21.5749	0.292948	ENSMUSG00000024949	38	7	31	21	0.677419	3	4.42857	64	8	56	41	0.732143	5.125	7	ENSMUSG00000024949	32	9	23	17	0.73913	1.88889	2.55556	52	10	42	35	0.833333	3.5	4.2	Sf1	coding	1	1	22	3	22	0
Dsc2	NM_013505	4420	ENSMUSG00000024331	+	+	12.1208	11.1318	-0.122791	14.2371	16.1986	0.186214	ENSMUSG00000024331	51	11	40	0	0	0	3.63636	69	16	53	0	0	0	3.3125	ENSMUSG00000024331	23	4	19	1	0.0526316	0.25	4.75	29	6	23	1	0.0434783	0.166667	3.83333	Dsc2	coding	1	0.852941	34	25	29	4
Gtpbp4	NM_027000	2560	ENSMUSG00000021149			12.596	24.0814	0.934953	11.0159	10.9411	-0.00982157	ENSMUSG00000021149	24	6	18	0	0	0	3	35	7	28	0	0	0	4	ENSMUSG00000021149	17	3	14	0	0	0	4.66667	24	3	21	0	0	0	7	Gtpbp4	coding	2	0.903846	31	17	26	5
Tiprl	NM_145513	4400	ENSMUSG00000040843			3.61412	4.36526	0.272422	3.89379	4.12647	0.0837322	ENSMUSG00000040843	46	10	36	2	0.0555556	0.2	3.6	73	12	61	2	0.0327869	0.166667	5.08333	ENSMUSG00000040843	28	6	22	0	0	0	3.66667	47	8	39	0	0	0	4.875	Tiprl	3'utr; coding	3	0.813225	37	17	31	5
Aldob	NM_144903	1950	ENSMUSG00000028307			3255.25	2738.29	-0.249489	2024.42	3072.11	0.601721	ENSMUSG00000028307	94	29	65	0	0	0	2.24138	118	40	78	0	0	0	1.95	ENSMUSG00000028307	43	15	28	0	0	0	1.86667	48	17	31	0	0	0	1.82353	Aldob	coding; 3'utr	4	0.77218	51	39	38	12
Serpina3f	NM_001168295; NM_001168294; NM_001033335	2170	ENSMUSG00000066363			1.18191	1.58703	0.425207	2.03075	2.16849	0.0946816	ENSMUSG00000066363	0	0	0	0	#DIV/0!	#DIV/0!	#DIV/0!	0	0	0	0	#DIV/0!	#DIV/0!	#DIV/0!	ENSMUSG00000066363	0	0	0	0	#DIV/0!	#DIV/0!	#DIV/0!	0	0	0	0	#DIV/0!	#DIV/0!	#DIV/0!	Serpina3f	coding	1	0.827586	29	9	24	5
Crp	NM_007768	1700	ENSMUSG00000037942	+		148.288	133.923	-0.146997	196.263	171.83	-0.191809	ENSMUSG00000037942	46	15	31	22	0.709677	1.46667	2.06667	77	21	56	40	0.714286	1.90476	2.66667	ENSMUSG00000037942	31	10	21	12	0.571429	1.2	2.1	50	11	39	24	0.615385	2.18182	3.54545	Crp	5'utr; 3'utr; coding	3	0.680556	39	18	26	12
B4galnt1	NM_008080; NM_027739; NM_001244618; NR_045166; NM_001244617	2060	ENSMUSG00000006731		+	24.0085	33.0051	0.459146	35.0758	40.9941	0.224941	ENSMUSG00000006731	68	13	55	47	0.854545	3.61538	4.23077	96	15	81	71	0.876543	4.73333	5.4	ENSMUSG00000006731	43	13	30	26	0.866667	2	2.30769	56	15	41	36	0.878049	2.4	2.73333	B4galnt1	coding; 3'utr	3	0.763889	36	19	28	6
Prrc2a	NM_020027; NM_001199044	6860	ENSMUSG00000024393			12.3841	17.2774	0.480404	10.6694	16.8322	0.657747	ENSMUSG00000024393	121	40	81	1	0.0123457	0.025	2.025	182	63	119	1	0.00840336	0.015873	1.88889	ENSMUSG00000024393	78	29	49	1	0.0204082	0.0344828	1.68966	118	46	72	1	0.0138889	0.0217391	1.56522	Prrc2a	coding	2	0.8	21	13	15	6
Cxcl1	NM_008176	949	ENSMUSG00000029380	+		7.52183	7.10695	-0.0818533	5.90688	10.6608	0.851847	ENSMUSG00000029380	22	3	19	17	0.894737	5.66667	6.33333	43	7	36	34	0.944444	4.85714	5.14286	ENSMUSG00000029380	16	1	15	14	0.933333	14	15	19	1	18	16	0.888889	16	18	Cxcl1	3'utr; coding	2	0.829545	42	18	35	6
Hint1	NM_008248	576	ENSMUSG00000020267			201.557	198.133	-0.0247185	205.758	264.503	0.362337	ENSMUSG00000020267	6	3	3	3	1	1	1	8	3	5	5	1	1.66667	1.66667	ENSMUSG00000020267	2	0	2	2	1	#DIV/0!	#DIV/0!	3	0	3	3	1	#DIV/0!	#DIV/0!	Hint1	coding	2	0.928571	27	16	24	1
Tmem248	NM_027854; NM_001081394	3640	ENSMUSG00000053094		+	14.5952	20.4679	0.48787	15.5768	16.587	0.0906558	ENSMUSG00000053094	39	5	34	29	0.852941	5.8	6.8	49	5	44	38	0.863636	7.6	8.8	ENSMUSG00000053094	31	4	27	22	0.814815	5.5	6.75	46	4	42	37	0.880952	9.25	10.5	Tmem248	coding	3	0.933333	18	13	17	1
Pes1	NM_022889	2910	ENSMUSG00000020430			10.1072	15.5138	0.618168	10.6918	14.3793	0.427493	ENSMUSG00000020430	18	3	15	12	0.8	4	5	31	3	28	22	0.785714	7.33333	9.33333	ENSMUSG00000020430	11	1	10	7	0.7	7	10	27	2	25	22	0.88	11	12.5	Pes1	coding	1	0.75	24	14	18	3
Hiatl1	NM_001083901; NM_133680	3420	ENSMUSG00000038212		+	9.18436	7.26616	-0.337986	10.3885	9.46311	-0.134599	ENSMUSG00000038212	48	12	36	1	0.0277778	0.0833333	3	84	23	61	1	0.0163934	0.0434783	2.65217	ENSMUSG00000038212	33	10	23	0	0	0	2.3	58	19	39	0	0	0	2.05263	Hiatl1	coding	1	0.685185	54	21	37	14
Hnrnpd	NM_001077267; NM_001077266; NM_001077265; NM_007516	6710	ENSMUSG00000000568			5.70363	6.89065	0.272761	6.4933	7.71953	0.249561	ENSMUSG00000000568	31	5	26	0	0	0	5.2	50	6	44	0	0	0	7.33333	ENSMUSG00000000568	11	1	10	0	0	0	10	16	1	15	0	0	0	15	Hnrnpd	coding	1	0.861111	36	17	31	4
Prrc2c	NM_001081290	10400	ENSMUSG00000040225			4.44862	6.55394	0.559004	3.92513	5.80198	0.563805	ENSMUSG00000040225	91	22	69	0	0	0	3.13636	115	31	84	0	0	0	2.70968	ENSMUSG00000040225	79	18	61	0	0	0	3.38889	107	21	86	0	0	0	4.09524	Prrc2c	coding	1	0.6875	16	13	11	5
Apoa4	NM_007468	1670	ENSMUSG00000032080	+		152.131	47.3282	-1.68454	121.274	115.224	-0.0738319	ENSMUSG00000032080	43	14	29	24	0.827586	1.71429	2.07143	87	28	59	53	0.898305	1.89286	2.10714	ENSMUSG00000032080	40	9	31	24	0.774194	2.66667	3.44444	71	16	55	47	0.854545	2.9375	3.4375	Apoa4	coding	2	0.598485	34	12	23	11
Hspa9	NM_010481	3040	ENSMUSG00000024359			251.393	268.518	0.0950773	218.158	224.089	0.0386953	ENSMUSG00000024359	68	26	42	0	0	0	1.61538	85	30	55	0	0	0	1.83333	ENSMUSG00000024359	51	24	27	1	0.037037	0.0416667	1.125	62	29	33	1	0.030303	0.0344828	1.13793	Hspa9	coding	4	0.800877	42	28	32	7
Ncl	NM_010880	8260	ENSMUSG00000026234			23.4339	32.5784	0.475319	24.7527	29.7903	0.267255	ENSMUSG00000026234	61	23	38	1	0.0263158	0.0434783	1.65217	100	35	65	1	0.0153846	0.0285714	1.85714	ENSMUSG00000026234	43	16	27	0	0	0	1.6875	82	38	44	0	0	0	1.15789	Ncl	coding	1	0.777778	27	8	21	3
Epha2	NM_010139	3930	ENSMUSG00000006445	+	+	3.78524	6.00047	0.66469	1.90182	4.8576	1.35286	ENSMUSG00000006445	132	33	99	84	0.848485	2.54545	3	178	46	132	112	0.848485	2.43478	2.86957	ENSMUSG00000006445	79	20	59	49	0.830508	2.45	2.95	100	23	77	62	0.805195	2.69565	3.34783	Epha2	3'utr; coding	5	0.82619	39	26	32	6
Surf4	NM_011512	2860	ENSMUSG00000014867		+	67.8257	69.8165	0.0417348	64.9246	82.7724	0.350383	ENSMUSG00000014867	54	16	38	1	0.0263158	0.0625	2.375	76	24	52	1	0.0192308	0.0416667	2.16667	ENSMUSG00000014867	55	18	37	0	0	0	2.05556	69	24	45	0	0	0	1.875	Surf4	coding; 3'utr	2	0.748663	28	14	20	7
Pls3	NM_001166453; NM_001166454; NM_145629	3150	ENSMUSG00000016382			29.9905	31.0991	0.0523658	27.877	33.784	0.277261	ENSMUSG00000016382	28	4	24	0	0	0	6	48	9	39	0	0	0	4.33333	ENSMUSG00000016382	26	5	21	0	0	0	4.2	40	5	35	0	0	0	7	Pls3	coding	2	0.902778	21	11	19	2
Slc48a1	NM_026353	2530	ENSMUSG00000081534		+	12.6746	17.0083	0.4243	17.7877	29.902	0.749359	ENSMUSG00000081534	72	17	55	50	0.909091	2.94118	3.23529	87	20	67	60	0.895522	3	3.35	ENSMUSG00000081534	46	11	35	32	0.914286	2.90909	3.18182	63	16	47	44	0.93617	2.75	2.9375	Slc48a1	3'utr; coding	5	0.776667	36	29	27	9
Bcl2l1	NM_009743	2370	ENSMUSG00000007659		+	9.64993	12.0938	0.325682	14.5345	16.5407	0.186543	ENSMUSG00000007659	53	21	32	1	0.03125	0.047619	1.52381	91	23	68	1	0.0147059	0.0434783	2.95652	ENSMUSG00000007659	59	19	40	2	0.05	0.105263	2.10526	119	25	94	2	0.0212766	0.08	3.76	Bcl2l1	3'utr	2	0.777778	27	14	22	5
Dusp1	NM_013642	1940	ENSMUSG00000024190			17.2519	14.1065	-0.290395	13.5913	25.5059	0.908143	ENSMUSG00000024190	62	25	37	1	0.027027	0.04	1.48	93	40	53	1	0.0188679	0.025	1.325	ENSMUSG00000024190	64	23	41	1	0.0243902	0.0434783	1.78261	84	31	53	1	0.0188679	0.0322581	1.70968	Dusp1	coding	3	0.80174	36	23	28	8
Rnf44	NM_001146025; NR_027396; NM_134064; NR_027395; NM_001146026; NM_001146027	3900	ENSMUSG00000034928			9.15538	13.5428	0.564839	10.9019	13.9684	0.357586	ENSMUSG00000034928	43	10	33	0	0	0	3.3	67	19	48	0	0	0	2.52632	ENSMUSG00000034928	35	8	27	0	0	0	3.375	57	14	43	0	0	0	3.07143	Rnf44	3'utr; coding	2	0.916667	19	10	17	2
Usp3	NM_144937	2200	ENSMUSG00000032376			6.60589	7.35267	0.154515	9.62981	9.47541	-0.023318	ENSMUSG00000032376	37	7	30	0	0	0	4.28571	54	8	46	0	0	0	5.75	ENSMUSG00000032376	11	0	11	0	0	#DIV/0!	#DIV/0!	13	0	13	0	0	#DIV/0!	#DIV/0!	Usp3	coding; 3'utr	2	0.760369	38	23	30	5
Ppme1	NM_028292	2360	ENSMUSG00000030718			7.7342	11.0889	0.519796	7.91631	10.4312	0.398006	ENSMUSG00000030718	25	4	21	0	0	0	5.25	34	4	30	0	0	0	7.5	ENSMUSG00000030718	19	6	13	0	0	0	2.16667	32	7	25	0	0	0	3.57143	Ppme1	coding; 3'utr	3	0.859259	19	13	16	3
Man1a	NM_008548	3890	ENSMUSG00000003746		+	36.915	43.3626	0.232242	38.8711	41.8174	0.105406	ENSMUSG00000003746	67	16	51	2	0.0392157	0.125	3.1875	90	18	72	2	0.0277778	0.111111	4	ENSMUSG00000003746	42	9	33	1	0.030303	0.111111	3.66667	62	11	51	3	0.0588235	0.272727	4.63636	Man1a	coding; 3'utr	2	0.843434	20	16	17	3
Insr	NM_010568	9360	ENSMUSG00000005534	+	+	13.6018	9.8504	-0.46554	13.5055	12.4021	-0.122959	ENSMUSG00000005534	71	20	51	0	0	0	2.55	113	27	86	0	0	0	3.18519	ENSMUSG00000005534	47	10	37	2	0.0540541	0.2	3.7	64	13	51	4	0.0784314	0.307692	3.92308	Insr	coding	3	0.907407	35	14	30	5
Pigs	NM_201406	2490	ENSMUSG00000041958		+	9.03033	10.6086	0.232381	8.7631	12.7039	0.535755	ENSMUSG00000041958	23	6	17	13	0.764706	2.16667	2.83333	41	7	34	29	0.852941	4.14286	4.85714	ENSMUSG00000041958	21	4	17	13	0.764706	3.25	4.25	34	6	28	24	0.857143	4	4.66667	Pigs	coding	1	0.851852	27	9	23	2
Tmem87b	NM_028248	4620	ENSMUSG00000014353	+	+	5.66245	4.30574	-0.395167	6.34835	5.6889	-0.158232	ENSMUSG00000014353	58	14	44	36	0.818182	2.57143	3.14286	87	18	69	61	0.884058	3.38889	3.83333	ENSMUSG00000014353	28	8	20	15	0.75	1.875	2.5	35	10	25	19	0.76	1.9	2.5	Tmem87b	coding	1	0.878788	33	14	29	1
Foxa2	NM_010446	2130	ENSMUSG00000037025			6.84399	8.20262	0.261246	5.59435	9.12745	0.70624	ENSMUSG00000037025	41	13	28	0	0	0	2.15385	57	17	40	0	0	0	2.35294	ENSMUSG00000037025	25	7	18	1	0.0555556	0.142857	2.57143	39	9	30	1	0.0333333	0.111111	3.33333	Foxa2	coding	2	0.619048	31	23	20	11
Cyp2b10	NM_009999	1870	ENSMUSG00000030483	+		5.57829	4.36521	-0.35377	3.65755	7.73882	1.08124	ENSMUSG00000030483	45	10	35	31	0.885714	3.1	3.5	56	11	45	41	0.911111	3.72727	4.09091	ENSMUSG00000030483	30	6	24	21	0.875	3.5	4	44	7	37	34	0.918919	4.85714	5.28571	Cyp2b10	coding	2	0.833333	18	12	15	2
Acer2	NM_139306	4200	ENSMUSG00000038007		+	2.39205	2.51348	0.071438	2.69441	3.19483	0.245768	ENSMUSG00000038007	24	7	17	15	0.882353	2.14286	2.42857	40	8	32	29	0.90625	3.625	4	ENSMUSG00000038007	19	3	16	15	0.9375	5	5.33333	30	4	26	24	0.923077	6	6.5	Acer2	coding	2	0.794737	24	8	19	3
Suco	NM_172645	6310	ENSMUSG00000040297	+		2.56742	2.41655	-0.087373	2.38567	3.38222	0.503574	ENSMUSG00000040297	41	6	35	0	0	0	5.83333	57	7	50	0	0	0	7.14286	ENSMUSG00000040297	33	9	24	0	0	0	2.66667	43	12	31	0	0	0	2.58333	Suco	coding	3	0.874074	25	17	22	2
Slc13a5	NM_001004148	3270	ENSMUSG00000020805		+	0.352938	0.156932	-1.16927	0.528228	0.375476	-0.49244	ENSMUSG00000020805	55	10	45	0	0	0	4.5	76	12	64	0	0	0	5.33333	ENSMUSG00000020805	46	12	34	0	0	0	2.83333	61	16	45	0	0	0	2.8125	Slc13a5	coding	2	0.973684	25	15	24	1
Cct4	NM_009837	1970	ENSMUSG00000007739			42.1248	59.1428	0.489532	43.5508	48.3792	0.151688	ENSMUSG00000007739	13	0	13	11	0.846154	#DIV/0!	#DIV/0!	29	0	29	26	0.896552	#DIV/0!	#DIV/0!	ENSMUSG00000007739	12	6	6	5	0.833333	0.833333	1	28	8	20	19	0.95	2.375	2.5	Cct4	coding	1	0.8	25	11	20	1
Hs6st1	NM_015818	3720	ENSMUSG00000045216		+	33.8549	40.1838	0.247246	37.2988	39.4762	0.0818546	ENSMUSG00000045216	60	16	44	38	0.863636	2.375	2.75	85	19	66	58	0.878788	3.05263	3.47368	ENSMUSG00000045216	46	11	35	32	0.914286	2.90909	3.18182	60	14	46	43	0.934783	3.07143	3.28571	Hs6st1	3'utr; coding	2	0.952381	26	10	24	1
H13	NM_001159551; NM_001159552; NM_010376; NM_001159553	4050	ENSMUSG00000019188		+	23.4954	16.813	-0.482797	24.9673	27.4651	0.137559	ENSMUSG00000019188	149	62	87	65	0.747126	1.04839	1.40323	215	97	118	86	0.728814	0.886598	1.21649	ENSMUSG00000019188	120	50	70	50	0.714286	1	1.4	172	79	93	66	0.709677	0.835443	1.17722	H13	coding	2	0.476434	69	37	25	40
Nfe2l2	NM_010902	2470	ENSMUSG00000015839			32.2811	54.9426	0.767233	24.3523	37.0764	0.606445	ENSMUSG00000015839	43	10	33	2	0.0606061	0.2	3.3	64	18	46	2	0.0434783	0.111111	2.55556	ENSMUSG00000015839	24	4	20	1	0.05	0.25	5	36	6	30	1	0.0333333	0.166667	5	Nfe2l2	coding	2	0.788462	32	18	21	10
Dsg2	NM_007883	5730	ENSMUSG00000044393	+	+	17.0179	17.3165	0.0250944	21.4184	21.5035	0.00572192	ENSMUSG00000044393	68	23	45	40	0.888889	1.73913	1.95652	77	26	51	46	0.901961	1.76923	1.96154	ENSMUSG00000044393	40	9	31	26	0.83871	2.88889	3.44444	47	11	36	31	0.861111	2.81818	3.27273	Dsg2	3'utr; coding	3	0.677656	43	35	26	15
Slc35f5	NM_028787	2600	ENSMUSG00000026342		+	15.6146	15.2127	-0.0376176	21.3801	21.1335	-0.0167374	ENSMUSG00000026342	32	3	29	25	0.862069	8.33333	9.66667	43	3	40	35	0.875	11.6667	13.3333	ENSMUSG00000026342	30	7	23	20	0.869565	2.85714	3.28571	42	7	35	32	0.914286	4.57143	5	Slc35f5	3'utr; coding	2	0.905983	31	15	28	2
Mtdh	NM_026002	3680	ENSMUSG00000022255		+	13.0342	11.5635	-0.172725	14.152	13.5739	-0.0601699	ENSMUSG00000022255	55	12	43	36	0.837209	3	3.58333	84	14	70	51	0.728571	3.64286	5	ENSMUSG00000022255	40	12	28	19	0.678571	1.58333	2.33333	66	14	52	29	0.557692	2.07143	3.71429	Mtdh	coding	3	0.958333	32	16	30	2
Cd68	NM_009853	1010	ENSMUSG00000018774	+	+	5.58787	8.10576	0.536648	8.65669	17.6577	1.02841	ENSMUSG00000018774	57	13	44	1	0.0227273	0.0769231	3.38462	70	14	56	1	0.0178571	0.0714286	4	ENSMUSG00000018774	35	8	27	0	0	0	3.375	45	10	35	0	0	0	3.5	Cd68	coding	2	0.884615	25	17	22	2
Alg10b	NM_001033441	3730	ENSMUSG00000075470		+	5.21418	5.55525	0.091412	5.37796	5.43151	0.0142945	ENSMUSG00000075470	51	13	38	34	0.894737	2.61538	2.92308	66	20	46	42	0.913043	2.1	2.3	ENSMUSG00000075470	26	7	19	17	0.894737	2.42857	2.71429	29	9	20	18	0.9	2	2.22222	Alg10b	coding	2	0.600358	49	34	30	18
Lamc1	NM_010683	7620	ENSMUSG00000026478	+		1.31258	2.34119	0.834835	1.97554	2.31718	0.230127	ENSMUSG00000026478	86	9	77	1	0.012987	0.111111	8.55556	130	13	117	1	0.00854701	0.0769231	9	ENSMUSG00000026478	60	10	50	1	0.02	0.1	5	89	12	77	1	0.012987	0.0833333	6.41667	Lamc1	3'utr; coding	3	0.9375	27	14	24	1
Asgr1	NM_009714	1240	ENSMUSG00000020884		+	274.961	262.991	-0.0642147	315.055	334.239	0.0852769	ENSMUSG00000020884	28	5	23	19	0.826087	3.8	4.6	38	6	32	27	0.84375	4.5	5.33333	ENSMUSG00000020884	21	5	16	12	0.75	2.4	3.2	36	9	27	22	0.814815	2.44444	3	Asgr1	coding; 3'utr	3	0.880952	27	16	23	4
Rnaset2b	NM_026611; NM_026611_1	1010	ENSMUSG00000094724	+	+	183.437	224.402	0.290802	206.631	228.508	0.145183	ENSMUSG00000094724	1	0	1	0	0	#DIV/0!	#DIV/0!	1	0	1	0	0	#DIV/0!	#DIV/0!	ENSMUSG00000094724	1	0	1	0	0	#DIV/0!	#DIV/0!	1	0	1	0	0	#DIV/0!	#DIV/0!	Rnaset2b	coding	1	0.913043	23	4	21	2
Ndfip1	NM_022996	937	ENSMUSG00000024425		+	125.781	147.489	0.229697	124.425	126.207	0.0205122	ENSMUSG00000024425	23	7	16	15	0.9375	2.14286	2.28571	33	7	26	25	0.961538	3.57143	3.71429	ENSMUSG00000024425	21	3	18	14	0.777778	4.66667	6	33	6	27	22	0.814815	3.66667	4.5	Ndfip1	coding	2	0.828571	26	18	22	4
Nfe2l1	NM_001130452; NM_008686; NM_001130453; NM_001130450; NM_001130451; NM_001130454	3890	ENSMUSG00000038615		+	21.0111	23.9121	0.186592	22.0929	32.1214	0.539956	ENSMUSG00000038615	63	19	44	1	0.0227273	0.0526316	2.31579	90	22	68	2	0.0294118	0.0909091	3.09091	ENSMUSG00000038615	36	12	24	0	0	0	2	55	18	37	0	0	0	2.05556	Nfe2l1	coding	3	0.726984	44	22	32	7
Gcnt2	NM_008105; NM_133219; NM_023887	4240	ENSMUSG00000021360		+	6.33175	9.93975	0.650606	6.63454	8.52254	0.361286	ENSMUSG00000021360	76	13	63	46	0.730159	3.53846	4.84615	232	16	216	62	0.287037	3.875	13.5	ENSMUSG00000021360	59	14	45	27	0.6	1.92857	3.21429	212	22	190	38	0.2	1.72727	8.63636	Gcnt2	coding	2	0.813187	34	21	28	6
Caml	NM_007596	1390	ENSMUSG00000021501		+	8.42739	7.87678	-0.0974803	8.5474	8.43471	-0.0191475	ENSMUSG00000021501	29	4	25	22	0.88	5.5	6.25	51	4	47	44	0.93617	11	11.75	ENSMUSG00000021501	13	3	10	9	0.9	3	3.33333	18	3	15	14	0.933333	4.66667	5	Caml	3'utr	1	0.965517	29	9	28	0
Tns1	NM_027884	9970	ENSMUSG00000055322			9.31688	12.4865	0.422447	8.23576	16.138	0.97049	ENSMUSG00000055322	237	72	165	2	0.0121212	0.0277778	2.29167	343	90	253	2	0.00790514	0.0222222	2.81111	ENSMUSG00000055322	159	45	114	3	0.0263158	0.0666667	2.53333	297	58	239	4	0.0167364	0.0689655	4.12069	Tns1	coding	3	0.792735	32	22	24	7
Yars2	NR_038046; NM_198246	1570	ENSMUSG00000022792			8.16798	8.54393	0.0649205	7.34208	8.02561	0.128423	ENSMUSG00000022792	53	11	42	33	0.785714	3	3.81818	72	20	52	42	0.807692	2.1	2.6	ENSMUSG00000022792	26	5	21	18	0.857143	3.6	4.2	42	10	32	28	0.875	2.8	3.2	Yars2	coding; 3'utr	4	0.78125	45	30	31	12
Myadm	NM_016969; NM_001093765; NM_001093766; NM_001093764	2910	ENSMUSG00000068566		+	7.72698	9.2204	0.254923	7.09939	8.12756	0.195126	ENSMUSG00000068566	110	41	69	57	0.826087	1.39024	1.68293	153	64	89	75	0.842697	1.17188	1.39062	ENSMUSG00000068566	81	26	55	43	0.781818	1.65385	2.11538	141	59	82	69	0.841463	1.16949	1.38983	Myadm	coding	1	0.485714	35	18	17	17
Flnb	NM_134080	9070	ENSMUSG00000025278			9.16593	15.921	0.796574	6.61887	11.809	0.835225	ENSMUSG00000025278	106	23	83	67	0.807229	2.91304	3.6087	139	29	110	90	0.818182	3.10345	3.7931	ENSMUSG00000025278	87	26	61	51	0.836066	1.96154	2.34615	107	32	75	64	0.853333	2	2.34375	Flnb	coding	3	0.837607	30	14	25	4
Wasf2	NM_153423	4090	ENSMUSG00000028868			4.80774	5.83743	0.279975	4.98181	6.93409	0.477038	ENSMUSG00000028868	54	12	42	39	0.928571	3.25	3.5	67	14	53	50	0.943396	3.57143	3.78571	ENSMUSG00000028868	53	14	39	29	0.74359	2.07143	2.78571	65	17	48	37	0.770833	2.17647	2.82353	Wasf2	coding	3	0.867424	28	20	24	4
Lmf2	NM_178919	2910	ENSMUSG00000022614		+	5.0536	6.9109	0.451563	4.955	9.83541	0.9891	ENSMUSG00000022614	22	5	17	0	0	0	3.4	39	8	31	0	0	0	3.875	ENSMUSG00000022614	19	3	16	1	0.0625	0.333333	5.33333	32	10	22	1	0.0454545	0.1	2.2	Lmf2	coding	2	0.928571	26	12	23	3
Zbed6	NM_001166552	5010	ENSMUSG00000102049			4.8805	4.77502	-0.0315226	3.64499	4.9137	0.430895	ENSMUSG00000102049	52	13	39	0	0	0	3	79	16	63	0	0	0	3.9375	ENSMUSG00000102049	43	10	33	0	0	0	3.3	57	13	44	0	0	0	3.38462	Zbed6	coding; 3'utr	3	0.869697	26	11	22	4
Cnbp	NM_001109745; NM_013493; NM_001109746	2160	ENSMUSG00000030057			111.087	107.297	-0.0500903	103.591	109.479	0.0797581	ENSMUSG00000030057	34	9	25	0	0	0	2.77778	46	10	36	0	0	0	3.6	ENSMUSG00000030057	26	4	22	1	0.0454545	0.25	5.5	36	5	31	1	0.0322581	0.2	6.2	Cnbp	3'utr	2	0.825893	23	13	20	3
Adipor2	NM_197985	3960	ENSMUSG00000030168		+	139.054	151.975	0.12819	82.4083	114.624	0.47605	ENSMUSG00000030168	58	17	41	0	0	0	2.41176	73	19	54	0	0	0	2.84211	ENSMUSG00000030168	41	9	32	0	0	0	3.55556	58	15	43	0	0	0	2.86667	Adipor2	5'utr; coding	2	0.833333	19	18	15	3
Rap1b	NM_024457	1940	ENSMUSG00000052681			22.6489	25.6083	0.177168	24.569	29.648	0.271097	ENSMUSG00000052681	31	4	27	0	0	0	6.75	54	5	49	0	0	0	9.8	ENSMUSG00000052681	16	2	14	0	0	0	7	21	2	19	0	0	0	9.5	Rap1b	3'utr	2	0.823427	35	12	30	3
Slc6a6	NM_009320	6170	ENSMUSG00000030096		+	13.1308	12.7327	-0.0444181	21.4976	22.1172	0.0409932	ENSMUSG00000030096	66	21	45	36	0.8	1.71429	2.14286	80	23	57	47	0.824561	2.04348	2.47826	ENSMUSG00000030096	28	9	19	15	0.789474	1.66667	2.11111	35	10	25	20	0.8	2	2.5	Slc6a6	coding	1	0.764706	34	24	26	7
Scd3	NM_024450	3470	ENSMUSG00000025202		+	37.2655	40.1604	0.107935	15.2276	14.8544	-0.035798	ENSMUSG00000025202	4	1	3	0	0	0	3	14	1	13	0	0	0	13	ENSMUSG00000025202	3	0	3	1	0.333333	#DIV/0!	#DIV/0!	4	0	4	2	0.5	#DIV/0!	#DIV/0!	Scd3	coding	1	0.6	40	18	24	16
Cpsf6	NM_001013391	6530	ENSMUSG00000055531			6.08925	6.94483	0.189674	5.82146	6.57424	0.175442	ENSMUSG00000055531	32	7	25	0	0	0	3.57143	42	8	34	0	0	0	4.25	ENSMUSG00000055531	25	7	18	0	0	0	2.57143	33	9	24	0	0	0	2.66667	Cpsf6	coding	1	0.88	25	19	22	2
Crkl	NM_007764	3860	ENSMUSG00000006134			6.23484	6.58365	0.0785348	5.55288	6.62707	0.255134	ENSMUSG00000006134	35	9	26	22	0.846154	2.44444	2.88889	51	11	40	36	0.9	3.27273	3.63636	ENSMUSG00000006134	20	6	14	11	0.785714	1.83333	2.33333	27	6	21	18	0.857143	3	3.5	Crkl	coding	2	0.923295	27	12	25	1
Cat	NM_009804	2550	ENSMUSG00000027187			887.868	928.122	0.0639683	880.575	928.775	0.0768832	ENSMUSG00000027187	62	21	41	0	0	0	1.95238	101	30	71	0	0	0	2.36667	ENSMUSG00000027187	48	16	32	1	0.03125	0.0625	2	69	24	45	1	0.0222222	0.0416667	1.875	Cat	coding; 3'utr	3	0.877778	29	14	25	3
Dstn	NM_019771	1900	ENSMUSG00000015932			72.2032	82.8211	0.197935	81.6612	66.4503	-0.297375	ENSMUSG00000015932	32	9	23	18	0.782609	2	2.55556	43	13	30	25	0.833333	1.92308	2.30769	ENSMUSG00000015932	23	7	16	13	0.8125	1.85714	2.28571	29	9	20	15	0.75	1.66667	2.22222	Dstn	3'utr	2	0.727425	36	21	25	10
Hnrnpu	NM_016805	3670	ENSMUSG00000039630			44.086	52.1404	0.242082	39.9981	49.3938	0.304397	ENSMUSG00000039630	63	18	45	4	0.0888889	0.222222	2.5	108	38	70	10	0.142857	0.263158	1.84211	ENSMUSG00000039630	38	12	26	4	0.153846	0.333333	2.16667	64	23	41	6	0.146341	0.26087	1.78261	Hnrnpu	3'utr; coding	2	0.714286	50	23	26	23
Cap1	NM_007598	2390	ENSMUSG00000028656			27.5455	29.5036	0.0990742	27.2718	35.0158	0.360594	ENSMUSG00000028656	25	5	20	1	0.05	0.2	4	33	7	26	1	0.0384615	0.142857	3.71429	ENSMUSG00000028656	19	4	15	0	0	0	3.75	28	5	23	0	0	0	4.6	Cap1	coding	2	0.809942	28	10	23	5
St6gal1	NM_145933; NM_001252506; NM_001252505	4240	ENSMUSG00000022885		+	12.8675	12.7544	-0.0127377	18.8002	21.889	0.21946	ENSMUSG00000022885	70	16	54	43	0.796296	2.6875	3.375	92	18	74	60	0.810811	3.33333	4.11111	ENSMUSG00000022885	47	10	37	31	0.837838	3.1	3.7	58	12	46	36	0.782609	3	3.83333	St6gal1	3'utr	2	0.944444	14	10	13	0
Ncstn	NM_021607	2860	ENSMUSG00000003458	+	+	14.1117	15.9996	0.181147	16.0318	20.5412	0.357587	ENSMUSG00000003458	32	10	22	0	0	0	2.2	52	10	42	0	0	0	4.2	ENSMUSG00000003458	34	10	24	0	0	0	2.4	51	11	40	0	0	0	3.63636	Ncstn	coding	1	0.896552	29	10	26	3
Tmem192	NM_028427; NM_001163747	1060	ENSMUSG00000025521		+	8.30725	8.46005	0.0262947	10.276	11.1699	0.120341	ENSMUSG00000025521	17	1	16	14	0.875	14	16	34	1	33	30	0.909091	30	33	ENSMUSG00000025521	11	3	8	6	0.75	2	2.66667	14	3	11	9	0.818182	3	3.66667	Tmem192	coding	1	0.952381	21	8	20	1
Tfrc	NM_011638	4910	ENSMUSG00000022797		+	12.1809	15.271	0.32617	7.22406	14.6558	1.02059	ENSMUSG00000022797	29	4	25	23	0.92	5.75	6.25	40	5	35	33	0.942857	6.6	7	ENSMUSG00000022797	23	1	22	17	0.772727	17	22	33	1	32	27	0.84375	27	32	Tfrc	coding	3	1	24	14	24	0
Coro1c	NM_011779	3440	ENSMUSG00000004530			5.55489	7.60058	0.452351	6.55897	9.39125	0.517848	ENSMUSG00000004530	15	1	14	1	0.0714286	1	14	33	1	32	2	0.0625	2	32	ENSMUSG00000004530	17	4	13	1	0.0769231	0.25	3.25	28	4	24	1	0.0416667	0.25	6	Coro1c	coding	1	0.956522	23	6	22	0
Sall1	NM_021390	5260	ENSMUSG00000031665			3.65724	5.37522	0.555569	4.91271	8.68455	0.821933	ENSMUSG00000031665	41	10	31	0	0	0	3.1	49	10	39	0	0	0	3.9	ENSMUSG00000031665	30	8	22	0	0	0	2.75	40	10	30	0	0	0	3	Sall1	coding	2	0.851648	20	15	17	2
Atp5b	NM_016774	1880	ENSMUSG00000025393			640.701	740.352	0.20856	622.163	746.084	0.262046	ENSMUSG00000025393	66	20	46	35	0.76087	1.75	2.3	103	34	69	56	0.811594	1.64706	2.02941	ENSMUSG00000025393	43	11	32	25	0.78125	2.27273	2.90909	70	18	52	41	0.788462	2.27778	2.88889	Atp5b	coding	3	0.844156	25	15	21	4
Lgals3bp	NM_011150	2170	ENSMUSG00000033880	+		25.9806	14.1214	-0.87955	24.5792	73.5952	1.58218	ENSMUSG00000033880	36	7	29	0	0	0	4.14286	42	7	35	0	0	0	5	ENSMUSG00000033880	39	6	33	0	0	0	5.5	61	12	49	0	0	0	4.08333	Lgals3bp	coding; 3'utr	2	0.909091	16	11	14	1
Apoc3	NM_023114	524	ENSMUSG00000032081	+		1944.04	1620.93	-0.262236	1851.6	1728.34	-0.0993827	ENSMUSG00000032081	39	17	22	0	0	0	1.29412	51	21	30	0	0	0	1.42857	ENSMUSG00000032081	35	13	22	0	0	0	1.69231	44	14	30	0	0	0	2.14286	Apoc3	intron; 3'utr	2	0.723077	23	18	17	5
Rer1	NM_026395	1520	ENSMUSG00000029048		+	69.236	65.8172	-0.073057	60.3879	66.5598	0.140393	ENSMUSG00000029048	30	5	25	0	0	0	5	46	6	40	0	0	0	6.66667	ENSMUSG00000029048	22	2	20	0	0	0	10	30	3	27	0	0	0	9	Rer1	coding	1	0.869565	23	11	20	3
Derl1	NM_024207	3140	ENSMUSG00000022365		+	39.0064	38.7235	-0.0105023	39.3831	38.3182	-0.0395468	ENSMUSG00000022365	12	4	8	0	0	0	2	31	4	27	0	0	0	6.75	ENSMUSG00000022365	11	2	9	0	0	0	4.5	16	2	14	0	0	0	7	Derl1	coding	2	0.9	27	8	26	1
Prg4	NM_001110146; NM_021400	3080	ENSMUSG00000006014	+	+	30.6044	28.4072	-0.107479	23.4883	46.2101	0.976267	ENSMUSG00000006014	46	13	33	0	0	0	2.53846	61	16	45	0	0	0	2.8125	ENSMUSG00000006014	42	11	31	1	0.0322581	0.0909091	2.81818	53	15	38	1	0.0263158	0.0666667	2.53333	Prg4	coding	3	0.939394	25	18	23	1
Hgsnat	NM_029884	2680	ENSMUSG00000037260		+	12.9892	13.4482	0.0500955	17.7087	18.99	0.100783	ENSMUSG00000037260	47	11	36	1	0.0277778	0.0909091	3.27273	72	16	56	1	0.0178571	0.0625	3.5	ENSMUSG00000037260	31	9	22	0	0	0	2.44444	39	10	29	0	0	0	2.9	Hgsnat	coding	1	0.821429	28	11	23	3
Ptbp3	NM_178164; NM_144904	6870	ENSMUSG00000028382			11.4325	13.8326	0.27493	12.5394	12.5715	0.00368596	ENSMUSG00000028382	45	11	34	0	0	0	3.09091	63	14	49	0	0	0	3.5	ENSMUSG00000028382	23	2	21	0	0	0	10.5	28	4	24	0	0	0	6	Ptbp3	coding; 3'utr	3	1	21	10	21	0
Dhrs9	NM_175512	2820	ENSMUSG00000027068	+		0.197066	0.242673	0.300338	0.112508	0.0622025	-0.854979	ENSMUSG00000027068	49	9	40	35	0.875	3.88889	4.44444	64	10	54	48	0.888889	4.8	5.4	ENSMUSG00000027068	38	12	26	23	0.884615	1.91667	2.16667	54	19	35	30	0.857143	1.57895	1.84211	Dhrs9	coding; 3'utr	2	0.857143	23	10	19	4
Creb3l2	NM_178661	3320	ENSMUSG00000038648		+	1.93173	2.94451	0.60813	2.02842	2.75621	0.442331	ENSMUSG00000038648	69	20	49	2	0.0408163	0.1	2.45	77	20	57	2	0.0350877	0.1	2.85	ENSMUSG00000038648	45	13	32	2	0.0625	0.153846	2.46154	60	17	43	2	0.0465116	0.117647	2.52941	Creb3l2	coding	3	0.828956	25	18	21	4
Atp2a2	NM_001110140; NM_009722; NR_027838	4850	ENSMUSG00000029467		+	27.4801	37.9924	0.467323	25.9437	33.7267	0.37851	ENSMUSG00000029467	69	14	55	4	0.0727273	0.285714	3.92857	96	18	78	5	0.0641026	0.277778	4.33333	ENSMUSG00000029467	53	15	38	0	0	0	2.53333	80	19	61	0	0	0	3.21053	Atp2a2	coding; 3'utr	3	0.866667	20	16	16	4
Nptn	NM_009145	2080	ENSMUSG00000032336	+	+	20.7803	21.8847	0.0747068	21.5798	29.793	0.465293	ENSMUSG00000032336	26	9	17	12	0.705882	1.33333	1.88889	41	12	29	24	0.827586	2	2.41667	ENSMUSG00000032336	16	4	12	9	0.75	2.25	3	24	5	19	15	0.789474	3	3.8	Nptn	coding	1	0.769231	26	11	20	3
Slc25a44	NM_001145876; NR_027357; NM_178696; NM_001145877	3510	ENSMUSG00000050144		+	28.6568	27.1615	-0.0773155	20.2276	22.6155	0.160987	ENSMUSG00000050144	38	15	23	0	0	0	1.53333	44	15	29	0	0	0	1.93333	ENSMUSG00000050144	34	11	23	0	0	0	2.09091	50	15	35	0	0	0	2.33333	Slc25a44	coding	1	0.857143	7	5	6	1
Cep170	NM_001099637	6930	ENSMUSG00000057335			1.15961	1.64682	0.506043	0.971768	1.2447	0.357114	ENSMUSG00000057335	35	7	28	0	0	0	4	52	10	42	0	0	0	4.2	ENSMUSG00000057335	23	8	15	0	0	0	1.875	30	10	20	0	0	0	2	Cep170	coding	3	0.842424	31	16	26	5
Sult1d1	NM_016771	2390	ENSMUSG00000029273			67.3474	67.1964	-0.00323864	86.6972	71.2735	-0.282621	ENSMUSG00000029273	27	7	20	0	0	0	2.85714	37	8	29	0	0	0	3.625	ENSMUSG00000029273	21	4	17	0	0	0	4.25	30	5	25	0	0	0	5	Sult1d1	coding	2	1	17	8	17	0
Adipor1	NM_028320	2020	ENSMUSG00000026457		+	39.3396	44.7826	0.186955	46.7577	49.099	0.0704911	ENSMUSG00000026457	35	11	24	19	0.791667	1.72727	2.18182	52	17	35	30	0.857143	1.76471	2.05882	ENSMUSG00000026457	17	4	13	11	0.846154	2.75	3.25	28	5	23	21	0.913043	4.2	4.6	Adipor1	coding	2	0.861111	23	9	18	4
Gfra1	NM_010279	3220	ENSMUSG00000025089	+		33.7296	35.2624	0.0641121	42.355	45.9546	0.117677	ENSMUSG00000025089	80	30	50	3	0.06	0.1	1.66667	105	37	68	5	0.0735294	0.135135	1.83784	ENSMUSG00000025089	59	18	41	1	0.0243902	0.0555556	2.27778	70	23	47	1	0.0212766	0.0434783	2.04348	Gfra1	3'utr	1	1	15	8	15	0
Ell2	NM_138953	3650	ENSMUSG00000001542			20.423	15.6475	-0.384265	19.9404	20.6968	0.0537137	ENSMUSG00000001542	39	12	27	26	0.962963	2.16667	2.25	51	14	37	36	0.972973	2.57143	2.64286	ENSMUSG00000001542	29	12	17	15	0.882353	1.25	1.41667	45	17	28	24	0.857143	1.41176	1.64706	Ell2	coding	1	0.761905	21	12	16	5
Ptprf	NM_011213	7650	ENSMUSG00000033295	+	+	15.6089	18.2121	0.222532	18.3859	24.1929	0.395982	ENSMUSG00000033295	89	20	69	2	0.0289855	0.1	3.45	125	28	97	3	0.0309278	0.107143	3.46429	ENSMUSG00000033295	59	14	45	0	0	0	3.21429	77	17	60	0	0	0	3.52941	Ptprf	coding	2	0.909091	21	7	19	2
Rtn4	NM_194053; NM_024226; NM_194051; NM_194052; NM_194054	4510	ENSMUSG00000020458		+	11.2506	12.5957	0.16293	14.0632	19.1419	0.444809	ENSMUSG00000020458	65	22	43	37	0.860465	1.68182	1.95455	92	42	50	44	0.88	1.04762	1.19048	ENSMUSG00000020458	51	16	35	33	0.942857	2.0625	2.1875	68	24	44	41	0.931818	1.70833	1.83333	Rtn4	coding	2	0.47379	47	24	20	25
Larp4	NM_001024526; NM_001080948	6530	ENSMUSG00000023025			11.7765	10.7305	-0.134189	8.49038	9.53985	0.168137	ENSMUSG00000023025	10	4	6	4	0.666667	1	1.5	10	4	6	4	0.666667	1	1.5	ENSMUSG00000023025	7	0	7	5	0.714286	#DIV/0!	#DIV/0!	7	0	7	5	0.714286	#DIV/0!	#DIV/0!	Larp4	coding	1	0.875	16	8	14	2
Sptbn1	NM_009260; NM_175836	8640	ENSMUSG00000020315			7.41251	7.9995	0.109949	6.59629	9.35511	0.504099	ENSMUSG00000020315	56	13	43	0	0	0	3.30769	75	19	56	0	0	0	2.94737	ENSMUSG00000020315	31	8	23	1	0.0434783	0.125	2.875	43	11	32	1	0.03125	0.0909091	2.90909	Sptbn1	coding; 3'utr	3	0.896296	19	11	17	2
Vprbp	NM_001015507	5390	ENSMUSG00000040325			4.88563	4.45166	-0.134201	4.44755	5.97219	0.425248	ENSMUSG00000040325	46	10	36	31	0.861111	3.1	3.6	63	15	48	42	0.875	2.8	3.2	ENSMUSG00000040325	28	7	21	16	0.761905	2.28571	3	37	8	29	19	0.655172	2.375	3.625	Vprbp	coding	4	0.739335	38	23	27	10
Pgrmc1	NM_016783	1840	ENSMUSG00000006373		+	620.747	554.27	-0.163415	654.759	601.187	-0.12315	ENSMUSG00000006373	38	10	28	27	0.964286	2.7	2.8	47	10	37	36	0.972973	3.6	3.7	ENSMUSG00000006373	20	6	14	11	0.785714	1.83333	2.33333	23	6	17	13	0.764706	2.16667	2.83333	Pgrmc1	coding; 3'utr	3	0.955556	28	20	26	1
H2-D1	NM_010380	1740	ENSMUSG00000073411	+	+	249.265	392.318	0.654339	302.836	481.38	0.668639	ENSMUSG00000073411	30	12	18	15	0.833333	1.25	1.5	40	15	25	21	0.84	1.4	1.66667	ENSMUSG00000073411	24	6	18	17	0.944444	2.83333	3	33	6	27	26	0.962963	4.33333	4.5	H2-D1	coding; 3'utr	2	0.7	25	19	16	7
Ifitm2	NM_030694	627	ENSMUSG00000060591		+	177.312	141.393	-0.326579	181.793	248.992	0.453807	ENSMUSG00000060591	7	3	4	0	0	0	1.33333	13	3	10	0	0	0	3.33333	ENSMUSG00000060591	7	2	5	0	0	0	2.5	16	4	12	0	0	0	3	Ifitm2	coding	2	0.645833	25	14	16	8
Nedd4	NM_010890	5490	ENSMUSG00000032216			48.4173	52.4816	0.116289	45.977	63.6251	0.468683	ENSMUSG00000032216	69	28	41	34	0.829268	1.21429	1.46429	95	45	50	43	0.86	0.955556	1.11111	ENSMUSG00000032216	35	12	23	16	0.695652	1.33333	1.91667	50	22	28	18	0.642857	0.818182	1.27273	Nedd4	3'utr; coding	4	0.653571	55	31	26	28
Hmox2	NM_010443; NM_001136066	1250	ENSMUSG00000004070			33.5762	39.7714	0.244293	44.4707	43.8419	-0.020544	ENSMUSG00000004070	18	3	15	11	0.733333	3.66667	5	31	5	26	22	0.846154	4.4	5.2	ENSMUSG00000004070	10	1	9	7	0.777778	7	9	14	1	13	10	0.769231	10	13	Hmox2	coding	2	0.866667	25	10	21	4
Tsku	NM_001024619; NM_001168540; NM_001168541; NM_001168539	2600	ENSMUSG00000049580	+		54.2439	96.4436	0.830224	37.8679	102.299	1.43374	ENSMUSG00000049580	49	14	35	0	0	0	2.5	69	19	50	0	0	0	2.63158	ENSMUSG00000049580	35	13	22	0	0	0	1.69231	46	17	29	0	0	0	1.70588	Tsku	coding	2	0.592391	39	23	22	15
Atp6v0d1	NM_013477	1620	ENSMUSG00000013160			31.542	31.656	0.00520407	32.7976	34.4766	0.072029	ENSMUSG00000013160	27	6	21	0	0	0	3.5	34	6	28	0	0	0	4.66667	ENSMUSG00000013160	17	6	11	1	0.0909091	0.166667	1.83333	23	7	16	1	0.0625	0.142857	2.28571	Atp6v0d1	coding	1	0.842105	19	13	16	2
Mtpn	NM_008098	4040	ENSMUSG00000029840			25.2591	29.7847	0.237766	23.8204	26.7357	0.166571	ENSMUSG00000029840	57	15	42	1	0.0238095	0.0666667	2.8	76	17	59	1	0.0169492	0.0588235	3.47059	ENSMUSG00000029840	37	11	26	1	0.0384615	0.0909091	2.36364	45	12	33	1	0.030303	0.0833333	2.75	Mtpn	3'utr	3	1	24	16	24	0
Etnk1	NM_029250	6430	ENSMUSG00000030275			14.6782	17.5684	0.259313	12.92	12.3903	-0.0603903	ENSMUSG00000030275	46	17	29	23	0.793103	1.35294	1.70588	59	19	40	33	0.825	1.73684	2.10526	ENSMUSG00000030275	26	4	22	16	0.727273	4	5.5	35	4	31	22	0.709677	5.5	7.75	Etnk1	coding	1	0.722222	18	13	13	3
Ssr1	NM_025965	9310	ENSMUSG00000021427	+	+	12.9667	12.5549	-0.0465611	8.12861	9.47501	0.221118	ENSMUSG00000021427	47	10	37	0	0	0	3.7	66	16	50	0	0	0	3.125	ENSMUSG00000021427	35	8	27	0	0	0	3.375	47	8	39	0	0	0	4.875	Ssr1	coding	3	0.822222	23	18	19	4
Snrpa	NM_015782; NM_001046637	1330	ENSMUSG00000061479			13.9167	13.3211	-0.0631051	8.11071	14.7728	0.86504	ENSMUSG00000061479	20	2	18	0	0	0	9	26	2	24	0	0	0	12	ENSMUSG00000061479	10	0	10	0	0	#DIV/0!	#DIV/0!	17	0	17	0	0	#DIV/0!	#DIV/0!	Snrpa	coding	2	0.9375	25	13	23	1
Rab7	NM_009005	624	ENSMUSG00000079477			114.825	176.553	0.620669	120.388	165.845	0.462153	ENSMUSG00000079477	26	13	13	1	0.0769231	0.0769231	1	27	14	13	1	0.0769231	0.0714286	0.928571	ENSMUSG00000079477	17	10	7	0	0	0	0.7	31	13	18	0	0	0	1.38462	Rab7	coding	1	0.9	10	6	9	0
Selt	NM_001040396	3550	ENSMUSG00000075700	+		55.4662	54.5272	-0.0246312	46.3748	50.1355	0.112493	ENSMUSG00000075700	20	1	19	17	0.894737	17	19	24	1	23	21	0.913043	21	23	ENSMUSG00000075700	15	0	15	13	0.866667	#DIV/0!	#DIV/0!	29	0	29	27	0.931034	#DIV/0!	#DIV/0!	Selt	coding	1	1	11	8	11	0
Osgin1	NM_027950	1960	ENSMUSG00000074063			30.4079	36.0634	0.246088	42.8181	48.6075	0.182958	ENSMUSG00000074063	35	10	25	20	0.8	2	2.5	53	14	39	34	0.871795	2.42857	2.78571	ENSMUSG00000074063	39	5	34	27	0.794118	5.4	6.8	58	11	47	39	0.829787	3.54545	4.27273	Osgin1	3'utr	1	0.777778	18	5	14	4
Gorasp2	NM_027352; NR_027343	2390	ENSMUSG00000014959			28.5066	40.3321	0.500634	29.9758	34.6977	0.211045	ENSMUSG00000014959	58	9	49	21	0.428571	2.33333	5.44444	339	13	326	33	0.101227	2.53846	25.0769	ENSMUSG00000014959	66	7	59	19	0.322034	2.71429	8.42857	472	12	460	27	0.0586957	2.25	38.3333	Gorasp2	coding	2	0.711538	27	13	19	7
Kcnk5	NM_021542	3360	ENSMUSG00000023243		+	18.3416	19.5452	0.0916921	26.7787	23.5389	-0.186042	ENSMUSG00000023243	24	8	16	0	0	0	2	44	18	26	0	0	0	1.44444	ENSMUSG00000023243	21	7	14	0	0	0	2	34	17	17	0	0	0	1	Kcnk5	coding	1	0.5	28	13	14	14
Ankle2	NM_001253814; NM_027922	5260	ENSMUSG00000029501		+	5.56724	5.52821	-0.0101501	5.76494	6.30834	0.129955	ENSMUSG00000029501	48	11	37	32	0.864865	2.90909	3.36364	68	21	47	42	0.893617	2	2.2381	ENSMUSG00000029501	32	9	23	19	0.826087	2.11111	2.55556	37	11	26	21	0.807692	1.90909	2.36364	Ankle2	coding	2	0.610294	42	22	22	19
Slc19a1	NM_001199271; NM_031196	2300	ENSMUSG00000001436		+	2.43435	1.82792	-0.413331	3.75565	6.7122	0.837725	ENSMUSG00000001436	46	12	34	23	0.676471	1.91667	2.83333	64	14	50	36	0.72	2.57143	3.57143	ENSMUSG00000001436	41	18	23	21	0.913043	1.16667	1.27778	58	22	36	34	0.944444	1.54545	1.63636	Slc19a1	coding	1	0.625	8	5	5	3
Psap	NM_001146124; NM_001146122; NM_001146121; NM_011179; NM_001146120; NM_001146123	2630	ENSMUSG00000004207	+		144.724	249.184	0.783905	181.787	275.126	0.597837	ENSMUSG00000004207	42	11	31	28	0.903226	2.54545	2.81818	50	12	38	35	0.921053	2.91667	3.16667	ENSMUSG00000004207	30	11	19	18	0.947368	1.63636	1.72727	38	12	26	25	0.961538	2.08333	2.16667	Psap	coding; 3'utr	2	0.8125	17	13	14	3
Hspa1a	NM_010479	2800	ENSMUSG00000091971			4.42756	11.8428	1.41943	1.53623	4.81292	1.64752	ENSMUSG00000091971	0	0	0	0	#DIV/0!	#DIV/0!	#DIV/0!	0	0	0	0	#DIV/0!	#DIV/0!	#DIV/0!	ENSMUSG00000091971	0	0	0	0	#DIV/0!	#DIV/0!	#DIV/0!	0	0	0	0	#DIV/0!	#DIV/0!	#DIV/0!	Hspa1a	coding	1	0.9	20	4	18	1
Tmem37	NM_019432	1020	ENSMUSG00000050777		+	28.9171	15.6682	-0.884089	27.6477	32.2722	0.223133	ENSMUSG00000050777	20	5	15	0	0	0	3	29	7	22	0	0	0	3.14286	ENSMUSG00000050777	18	7	11	0	0	0	1.57143	30	10	20	0	0	0	2	Tmem37	coding	2	0.757143	19	14	14	4
Adam10	NM_007399	4590	ENSMUSG00000054693	+	+	6.94723	5.33972	-0.379675	7.40279	9.49484	0.359075	ENSMUSG00000054693	46	9	37	23	0.621622	2.55556	4.11111	101	10	91	37	0.406593	3.7	9.1	ENSMUSG00000054693	36	7	29	17	0.586207	2.42857	4.14286	103	12	91	29	0.318681	2.41667	7.58333	Adam10	coding	1	0.9375	16	5	15	0
Dync1h1	NM_030238	14400	ENSMUSG00000018707			7.8199	10.575	0.435431	7.08907	10.7435	0.599796	ENSMUSG00000018707	87	17	70	51	0.728571	3	4.11765	113	19	94	71	0.755319	3.73684	4.94737	ENSMUSG00000018707	69	12	57	41	0.719298	3.41667	4.75	97	15	82	61	0.743902	4.06667	5.46667	Dync1h1	coding	3	0.866667	21	14	18	2
Cirh1a	NM_011574	2250	ENSMUSG00000041438			6.17406	8.09097	0.390093	5.938	7.53704	0.34402	ENSMUSG00000041438	29	6	23	22	0.956522	3.66667	3.83333	40	7	33	32	0.969697	4.57143	4.71429	ENSMUSG00000041438	19	2	17	14	0.823529	7	8.5	24	2	22	19	0.863636	9.5	11	Cirh1a	coding	2	0.823077	23	14	19	4
Cpd	NM_007754	9150	ENSMUSG00000020841	+	+	2.67227	4.38237	0.713645	3.21179	2.83722	-0.178899	ENSMUSG00000020841	25	4	21	0	0	0	5.25	37	5	32	0	0	0	6.4	ENSMUSG00000020841	21	3	18	0	0	0	6	27	3	24	0	0	0	8	Cpd	coding	2	0.9	17	7	15	1
Serpine2	NM_009255	2060	ENSMUSG00000026249	+		6.49589	4.22247	-0.621442	2.08808	1.90123	-0.135247	ENSMUSG00000026249	20	3	17	0	0	0	5.66667	29	3	26	0	0	0	8.66667	ENSMUSG00000026249	12	2	10	0	0	0	5	23	3	20	0	0	0	6.66667	Serpine2	3'utr; coding	2	0.823077	18	10	15	2
Cyc1	NM_025567	1190	ENSMUSG00000022551		+	141.402	146.447	0.0505793	136.895	167.085	0.287507	ENSMUSG00000022551	45	13	32	23	0.71875	1.76923	2.46154	64	17	47	36	0.765957	2.11765	2.76471	ENSMUSG00000022551	34	9	25	17	0.68	1.88889	2.77778	49	11	38	25	0.657895	2.27273	3.45455	Cyc1	coding	1	0.611111	18	11	11	7
Ndufc2	NM_024220	681	ENSMUSG00000030647		+	68.6825	77.3578	0.171606	63.1637	60.9663	-0.0510825	ENSMUSG00000030647	10	2	8	7	0.875	3.5	4	17	3	14	13	0.928571	4.33333	4.66667	ENSMUSG00000030647	5	0	5	5	1	#DIV/0!	#DIV/0!	19	0	19	19	1	#DIV/0!	#DIV/0!	Ndufc2	3'utr	1	0.727273	11	4	8	3
Rnf103	NM_009543	3260	ENSMUSG00000052656		+	27.2218	19.7787	-0.460816	23.2139	19.4976	-0.251695	ENSMUSG00000052656	36	10	26	22	0.846154	2.2	2.6	44	11	33	25	0.757576	2.27273	3	ENSMUSG00000052656	24	8	16	11	0.6875	1.375	2	38	12	26	17	0.653846	1.41667	2.16667	Rnf103	coding	3	0.952381	17	14	16	1
Arl6ip5	NM_022992	1340	ENSMUSG00000035199		+	15.6627	16.5042	0.0754982	19.2842	24.0441	0.31826	ENSMUSG00000035199	34	5	29	23	0.793103	4.6	5.8	54	9	45	39	0.866667	4.33333	5	ENSMUSG00000035199	22	5	17	16	0.941176	3.2	3.4	26	7	19	18	0.947368	2.57143	2.71429	Arl6ip5	coding; 3'utr	2	0.757143	31	16	23	8
Mogs	NM_020619	2770	ENSMUSG00000030036		+	12.6749	7.86951	-0.687625	11.8867	17.5758	0.564249	ENSMUSG00000030036	73	14	59	50	0.847458	3.57143	4.21429	103	15	88	76	0.863636	5.06667	5.86667	ENSMUSG00000030036	37	10	27	25	0.925926	2.5	2.7	57	15	42	40	0.952381	2.66667	2.8	Mogs	coding	1	0.857143	7	5	6	1
Capn2	NM_009794	3180	ENSMUSG00000026509			13.9955	12.8348	-0.1249	10.5748	15.1049	0.514384	ENSMUSG00000026509	34	13	21	0	0	0	1.61538	61	28	33	0	0	0	1.17857	ENSMUSG00000026509	39	9	30	1	0.0333333	0.111111	3.33333	62	19	43	1	0.0232558	0.0526316	2.26316	Capn2	coding	1	0.695652	23	11	16	6
Pcdh1	NM_029357	3900	ENSMUSG00000051375	+	+	8.92592	11.0511	0.308117	9.37232	11.8708	0.340938	ENSMUSG00000051375	96	25	71	1	0.0140845	0.04	2.84	126	30	96	1	0.0104167	0.0333333	3.2	ENSMUSG00000051375	74	21	53	0	0	0	2.52381	103	27	76	0	0	0	2.81481	Pcdh1	3'utr	2	0.821429	19	14	14	5
Ddx21	NM_019553	4740	ENSMUSG00000020075			6.93506	14.9914	1.11216	7.98285	9.15619	0.197843	ENSMUSG00000020075	27	8	19	1	0.0526316	0.125	2.375	37	8	29	1	0.0344828	0.125	3.625	ENSMUSG00000020075	19	2	17	1	0.0588235	0.5	8.5	21	2	19	1	0.0526316	0.5	9.5	Ddx21	3'utr; coding	3	0.874074	25	17	22	2
Anxa2	NM_007585	1370	ENSMUSG00000032231			6.05301	11.1302	0.87876	4.73416	10.0929	1.09216	ENSMUSG00000032231	17	4	13	12	0.923077	3	3.25	23	6	17	16	0.941176	2.66667	2.83333	ENSMUSG00000032231	21	3	18	17	0.944444	5.66667	6	29	5	24	23	0.958333	4.6	4.8	Anxa2	coding; 3'utr	2	0.794643	15	11	12	3
Fndc3b	NM_173182	6880	ENSMUSG00000039286		+	2.86416	3.18574	0.153518	3.12563	3.38243	0.113915	ENSMUSG00000039286	67	16	51	2	0.0392157	0.125	3.1875	85	19	66	2	0.030303	0.105263	3.47368	ENSMUSG00000039286	55	10	45	1	0.0222222	0.1	4.5	72	12	60	2	0.0333333	0.166667	5	Fndc3b	coding	3	0.730769	31	20	22	8
Tsc22d2	NM_001081229	8830	ENSMUSG00000027806			2.6046	2.85601	0.132939	2.87449	2.5957	-0.147184	ENSMUSG00000027806	121	33	88	81	0.920455	2.45455	2.66667	155	38	117	102	0.871795	2.68421	3.07895	ENSMUSG00000027806	77	26	51	44	0.862745	1.69231	1.96154	106	32	74	64	0.864865	2	2.3125	Tsc22d2	coding	3	1	20	13	20	0
Myc	NM_001177352; NM_001177354; NM_010849; NM_001177353	2400	ENSMUSG00000022346			2.01225	3.75641	0.900544	2.07128	4.49447	1.11763	ENSMUSG00000022346	39	12	27	23	0.851852	1.91667	2.25	49	18	31	27	0.870968	1.5	1.72222	ENSMUSG00000022346	35	8	27	23	0.851852	2.875	3.375	51	12	39	34	0.871795	2.83333	3.25	Myc	coding	1	0.576923	26	18	15	10
1700017B05Rik	NM_028820	4930	ENSMUSG00000032300			2.05479	3.06809	0.578348	1.28711	2.49635	0.955689	ENSMUSG00000032300	49	22	27	0	0	0	1.22727	65	26	39	0	0	0	1.5	ENSMUSG00000032300	39	17	22	0	0	0	1.29412	48	20	28	0	0	0	1.4	1700017B05Rik	coding; 3'utr	3	0.741667	28	20	19	9
Xbp1	NM_013842	1800	ENSMUSG00000020484		+	76.3471	86.6456	0.182553	69.6114	69.2973	-0.00652315	ENSMUSG00000020484	38	12	26	21	0.807692	1.75	2.16667	52	18	34	28	0.823529	1.55556	1.88889	ENSMUSG00000020484	31	13	18	17	0.944444	1.30769	1.38462	39	19	20	19	0.95	1	1.05263	Xbp1	3'utr	2	0.75	31	20	18	13
Tmbim4	NM_026617	808	ENSMUSG00000020225		+	50.6143	27.2485	-0.893368	54.7557	56.894	0.0552659	ENSMUSG00000020225	16	6	10	8	0.8	1.33333	1.66667	29	7	22	19	0.863636	2.71429	3.14286	ENSMUSG00000020225	10	2	8	7	0.875	3.5	4	29	2	27	25	0.925926	12.5	13.5	Tmbim4	coding	1	1	6	3	6	0
Psmc2	NM_011188	1780	ENSMUSG00000028932			50.0064	41.3768	-0.273292	39.3941	46.9342	0.252661	ENSMUSG00000028932	25	9	16	12	0.75	1.33333	1.77778	39	15	24	19	0.791667	1.26667	1.6	ENSMUSG00000028932	17	7	10	8	0.8	1.14286	1.42857	31	10	21	19	0.904762	1.9	2.1	Psmc2	coding	2	0.604167	26	15	13	13
Ywhag	NM_018871	3590	ENSMUSG00000051391			29.5221	35.8546	0.280364	23.8739	34.4931	0.530874	ENSMUSG00000051391	78	24	54	2	0.037037	0.0833333	2.25	95	26	69	2	0.0289855	0.0769231	2.65385	ENSMUSG00000051391	52	11	41	1	0.0243902	0.0909091	3.72727	58	13	45	1	0.0222222	0.0769231	3.46154	Ywhag	3'utr	3	0.904762	22	12	20	2
Tor1a	NM_144884	1450	ENSMUSG00000026849	+		24.1722	22.1093	-0.128697	22.9497	36.8711	0.684019	ENSMUSG00000026849	21	5	16	0	0	0	3.2	24	5	19	0	0	0	3.8	ENSMUSG00000026849	18	3	15	0	0	0	5	31	6	25	0	0	0	4.16667	Tor1a	coding	1	0.75	16	13	12	2
Nploc4	NM_199469; NM_001195023	4640	ENSMUSG00000039703			17.6213	21.4359	0.282708	18.6416	22.7168	0.285238	ENSMUSG00000039703	32	7	25	0	0	0	3.57143	45	10	35	0	0	0	3.5	ENSMUSG00000039703	19	1	18	0	0	0	18	23	2	21	0	0	0	10.5	Nploc4	coding	1	0.727273	22	13	16	6
Txnip	NM_001009935; NM_023719	2800	ENSMUSG00000038393			21.6797	18.4857	-0.229932	17.075	35.15	1.04163	ENSMUSG00000038393	87	28	59	53	0.898305	1.89286	2.10714	116	39	77	70	0.909091	1.79487	1.97436	ENSMUSG00000038393	62	21	41	38	0.926829	1.80952	1.95238	75	30	45	42	0.933333	1.4	1.5	Txnip	coding; 3'utr	2	0.857143	27	19	21	6
Hmga1	NM_001166546; NM_001166539; NM_001166545; NM_001166543; NM_001166542; NM_001166540; NM_001039356; NM_001166536; NM_001166544; NM_001025427; NM_001166537; NM_016660; NM_001166541; NM_001166535	1740	ENSMUSG00000046711			6.90366	17.1605	1.31366	14.1419	20.2288	0.516436	ENSMUSG00000046711	7	3	4	2	0.5	0.666667	1.33333	8	3	5	3	0.6	1	1.66667	ENSMUSG00000046711	6	4	2	2	1	0.5	0.5	7	4	3	3	1	0.75	0.75	Hmga1	3'utr	3	0.885714	21	19	19	2
Ipo5	NM_023579	4590	ENSMUSG00000030662			12.3412	15.3327	0.313128	13.0664	21.7814	0.737235	ENSMUSG00000030662	27	10	17	14	0.823529	1.4	1.7	33	13	20	17	0.85	1.30769	1.53846	ENSMUSG00000030662	14	3	11	9	0.818182	3	3.66667	16	4	12	10	0.833333	2.5	3	Ipo5	coding	3	1	21	7	21	0
Usp14	NM_001038589; NM_021522	4130	ENSMUSG00000047879			12.2568	11.2035	-0.129641	9.96199	10.1054	0.0206195	ENSMUSG00000047879	25	8	17	1	0.0588235	0.125	2.125	41	11	30	1	0.0333333	0.0909091	2.72727	ENSMUSG00000047879	20	3	17	1	0.0588235	0.333333	5.66667	31	6	25	6	0.24	1	4.16667	Usp14	coding	1	0.809524	21	8	17	3
Ranbp2	NM_011240	9480	ENSMUSG00000003226			10.0879	12.9304	0.358142	8.60593	10.0077	0.217702	ENSMUSG00000003226	56	13	43	35	0.813953	2.69231	3.30769	85	26	59	51	0.864407	1.96154	2.26923	ENSMUSG00000003226	42	12	30	24	0.8	2	2.5	54	19	35	28	0.8	1.47368	1.84211	Ranbp2	coding	2	0.886905	19	9	17	2
B3gnt2	NM_016888; NM_001169114	2640	ENSMUSG00000051650		+	8.03138	6.94221	-0.210254	7.29048	7.81803	0.100791	ENSMUSG00000051650	24	8	16	2	0.125	0.25	2	46	14	32	2	0.0625	0.142857	2.28571	ENSMUSG00000051650	15	5	10	0	0	0	2	24	10	14	0	0	0	1.4	B3gnt2	coding	1	0.84	25	6	21	4
Xpo7	NM_023045	15100	ENSMUSG00000022100			3.62301	3.43008	-0.0789471	3.997	4.69124	0.23105	ENSMUSG00000022100	42	11	31	0	0	0	2.81818	64	12	52	0	0	0	4.33333	ENSMUSG00000022100	39	6	33	0	0	0	5.5	51	8	43	0	0	0	5.375	Xpo7	coding	2	0.78125	24	14	20	3
Tmem43	NM_028766	2850	ENSMUSG00000030095		+	3.61513	5.8564	0.695965	3.36433	6.57517	0.96671	ENSMUSG00000030095	83	19	64	53	0.828125	2.78947	3.36842	112	32	80	65	0.8125	2.03125	2.5	ENSMUSG00000030095	42	12	30	25	0.833333	2.08333	2.5	56	17	39	33	0.846154	1.94118	2.29412	Tmem43	3'utr	1	0.916667	12	9	11	1
Saa2	NM_011314	610	ENSMUSG00000057465	+		21.7951	19.307	-0.17488	422.039	81.4732	-2.37298	ENSMUSG00000057465	14	7	7	7	1	1	1	19	9	10	10	1	1.11111	1.11111	ENSMUSG00000057465	10	6	4	4	1	0.666667	0.666667	15	10	5	5	1	0.5	0.5	Saa2	coding; 3'utr	2	0.645833	22	15	14	8
Mfsd10	NM_026660	1830	ENSMUSG00000001082		+	1.56516	2.13715	0.449383	1.73373	4.07465	1.2328	ENSMUSG00000001082	44	13	31	1	0.0322581	0.0769231	2.38462	57	17	40	2	0.05	0.117647	2.35294	ENSMUSG00000001082	32	8	24	0	0	0	3	48	9	39	0	0	0	4.33333	Mfsd10	coding	1	0.8	5	5	4	1
Slc1a5	NM_009201	2760	ENSMUSG00000001918		+	1.78113	1.83212	0.040727	1.85197	1.98035	0.0966927	ENSMUSG00000001918	9	0	9	7	0.777778	#DIV/0!	#DIV/0!	13	0	13	8	0.615385	#DIV/0!	#DIV/0!	ENSMUSG00000001918	8	1	7	6	0.857143	6	7	15	1	14	13	0.928571	13	14	Slc1a5	coding	1	1	8	7	8	0
Mtch2	NM_019758	2420	ENSMUSG00000027282		+	49.7242	50.1882	0.0134011	52.0187	52.9345	0.0251779	ENSMUSG00000027282	2	0	2	1	0.5	#DIV/0!	#DIV/0!	3	0	3	2	0.666667	#DIV/0!	#DIV/0!	ENSMUSG00000027282	0	0	0	0	#DIV/0!	#DIV/0!	#DIV/0!	0	0	0	0	#DIV/0!	#DIV/0!	#DIV/0!	Mtch2	coding	1	0.928571	14	9	13	1
Eif4e2	NM_023314; NM_001039169; NM_001039170	2490	ENSMUSG00000026254			16.7597	20.3216	0.27802	17.1222	21.7037	0.342073	ENSMUSG00000026254	16	6	10	8	0.8	1.33333	1.66667	33	16	17	15	0.882353	0.9375	1.0625	ENSMUSG00000026254	12	2	10	9	0.9	4.5	5	24	6	18	17	0.944444	2.83333	3	Eif4e2	coding	1	0.428571	28	11	12	15
Tpst2	NM_009419	1810	ENSMUSG00000029344		+	8.66705	8.36991	-0.0503297	10.4979	12.049	0.198815	ENSMUSG00000029344	18	2	16	9	0.5625	4.5	8	24	2	22	12	0.545455	6	11	ENSMUSG00000029344	24	2	22	14	0.636364	7	11	37	2	35	25	0.714286	12.5	17.5	Tpst2	coding	1	0.857143	7	4	6	1
Abi1	NM_001077192; NM_145994; NM_007380; NM_001077190; NM_001077193	3420	ENSMUSG00000058835			9.12331	11.0867	0.281199	9.96952	10.6051	0.0891641	ENSMUSG00000058835	30	7	23	0	0	0	3.28571	49	12	37	0	0	0	3.08333	ENSMUSG00000058835	25	6	19	0	0	0	3.16667	40	12	28	0	0	0	2.33333	Abi1	coding	1	1	15	5	15	0
Midn	NM_021565	3710	ENSMUSG00000035621			10.0906	11.3597	0.170916	9.05624	12.9666	0.517812	ENSMUSG00000035621	49	19	30	26	0.866667	1.36842	1.57895	63	24	39	35	0.897436	1.45833	1.625	ENSMUSG00000035621	38	14	24	22	0.916667	1.57143	1.71429	58	20	38	35	0.921053	1.75	1.9	Midn	3'utr	2	0.628571	24	16	14	9
Ifngr2	NM_008338	2070	ENSMUSG00000022965	+	+	7.00058	9.14868	0.386089	8.9745	10.0128	0.157939	ENSMUSG00000022965	26	6	20	18	0.9	3	3.33333	39	7	32	29	0.90625	4.14286	4.57143	ENSMUSG00000022965	23	3	20	18	0.9	6	6.66667	32	4	28	26	0.928571	6.5	7	Ifngr2	coding; 3'utr	3	0.972222	22	14	21	0
Arhgef3	NM_027871	3580	ENSMUSG00000021895			6.00591	9.00346	0.584098	5.78054	9.26868	0.681161	ENSMUSG00000021895	28	3	25	14	0.56	4.66667	8.33333	37	3	34	23	0.676471	7.66667	11.3333	ENSMUSG00000021895	21	5	16	13	0.8125	2.6	3.2	33	6	27	24	0.888889	4	4.5	Arhgef3	coding	1	0.846154	13	7	11	1
Ankrd17	NM_030886; NM_198010	9690	ENSMUSG00000055204			5.62421	6.99545	0.314766	5.07278	7.87072	0.63372	ENSMUSG00000055204	72	16	56	1	0.0178571	0.0625	3.5	93	20	73	1	0.0136986	0.05	3.65	ENSMUSG00000055204	40	10	30	0	0	0	3	56	13	43	0	0	0	3.30769	Ankrd17	coding	2	0.752941	22	12	16	5
Ahcy	NM_016661	2540	ENSMUSG00000027597			568.523	544.889	-0.0612561	820.839	674.349	-0.283603	ENSMUSG00000027597	2	1	1	0	0	0	1	4	1	3	0	0	0	3	ENSMUSG00000027597	3	2	1	0	0	0	0.5	4	3	1	0	0	0	0.333333	Ahcy	coding	1	0.714286	28	11	20	6
Rgs2	NM_009061	3010	ENSMUSG00000026360			0.923131	1.30726	0.50194	1.61655	2.59393	0.68222	ENSMUSG00000026360	27	10	17	0	0	0	1.7	35	12	23	0	0	0	1.91667	ENSMUSG00000026360	19	6	13	1	0.0769231	0.166667	2.16667	24	8	16	1	0.0625	0.125	2	Rgs2	coding	1	0.727273	22	14	16	4
Eif4a2	NM_001123037; NM_013506; NM_001123038	2580	ENSMUSG00000022884			75.4873	92.2748	0.289703	102.312	83.0148	-0.301531	ENSMUSG00000022884	102	54	48	31	0.645833	0.574074	0.888889	151	96	55	37	0.672727	0.385417	0.572917	ENSMUSG00000022884	59	36	23	16	0.695652	0.444444	0.638889	100	73	27	19	0.703704	0.260274	0.369863	Eif4a2	coding	1	1	6	4	6	0
Arf1	NM_001130408; NM_007476	1900	ENSMUSG00000048076			114.593	147.983	0.36892	98.9137	127.661	0.36808	ENSMUSG00000048076	19	3	16	0	0	0	5.33333	26	5	21	0	0	0	4.2	ENSMUSG00000048076	19	3	16	0	0	0	5.33333	24	3	21	0	0	0	7	Arf1	coding; 3'utr	2	0.784091	19	14	15	4
Ddrgk1	NM_029832	1100	ENSMUSG00000068290	+		74.6281	100.092	0.423532	82.302	86.5111	0.071958	ENSMUSG00000068290	9	1	8	0	0	0	8	24	1	23	0	0	0	23	ENSMUSG00000068290	5	1	4	1	0.25	1	4	12	1	11	1	0.0909091	1	11	Ddrgk1	coding	1	0.944444	18	3	17	0
Scarb1	NM_016741; NM_001205082; NM_001205083	2370	ENSMUSG00000037936		+	35.871	47.0891	0.392576	66.2687	74.1506	0.16213	ENSMUSG00000037936	100	24	76	1	0.0131579	0.0416667	3.16667	132	32	100	1	0.01	0.03125	3.125	ENSMUSG00000037936	91	20	71	0	0	0	3.55	123	25	98	0	0	0	3.92	Scarb1	coding	2	1	11	7	11	0
Tram1	NM_028173	2890	ENSMUSG00000025935		+	45.2501	44.8459	-0.0129441	38.004	28.9076	-0.394704	ENSMUSG00000025935	76	30	46	0	0	0	1.53333	134	62	72	0	0	0	1.16129	ENSMUSG00000025935	64	22	42	1	0.0238095	0.0454545	1.90909	96	39	57	1	0.0175439	0.025641	1.46154	Tram1	coding	1	0.65	20	11	13	7
Eif3d	NM_018749	1910	ENSMUSG00000016554			32.2503	42.8808	0.411019	31.6912	42.091	0.409428	ENSMUSG00000016554	36	11	25	2	0.08	0.181818	2.27273	52	11	41	2	0.0487805	0.181818	3.72727	ENSMUSG00000016554	32	10	22	0	0	0	2.2	43	11	32	0	0	0	2.90909	Eif3d	coding	1	0.882353	17	7	15	2
Sqle	NM_009270	2750	ENSMUSG00000022351		+	14.329	21.0909	0.557677	22.4895	10.663	-1.07664	ENSMUSG00000022351	64	12	52	31	0.596154	2.58333	4.33333	109	24	85	43	0.505882	1.79167	3.54167	ENSMUSG00000022351	51	8	43	17	0.395349	2.125	5.375	92	20	72	22	0.305556	1.1	3.6	Sqle	coding	2	0.958333	18	11	17	0
Rab11a	NM_017382	2330	ENSMUSG00000004771			18.7299	21.8195	0.220275	20.9963	22.1377	0.0763738	ENSMUSG00000004771	20	3	17	0	0	0	5.66667	28	3	25	0	0	0	8.33333	ENSMUSG00000004771	11	4	7	0	0	0	1.75	18	7	11	0	0	0	1.57143	Rab11a	coding	1	0.882353	17	10	15	1
Cpne3	NM_027769	5650	ENSMUSG00000028228			11.1293	8.50326	-0.388279	11.4068	11.1795	-0.0290478	ENSMUSG00000028228	25	2	23	0	0	0	11.5	29	2	27	0	0	0	13.5	ENSMUSG00000028228	21	1	20	1	0.05	1	20	29	3	26	1	0.0384615	0.333333	8.66667	Cpne3	coding	1	0.928571	14	10	13	1
Xpo1	NM_134014; NM_001035226	5020	ENSMUSG00000020290			8.49727	8.50401	0.00114407	5.92406	8.5878	0.535703	ENSMUSG00000020290	33	8	25	19	0.76	2.375	3.125	41	10	31	24	0.774194	2.4	3.1	ENSMUSG00000020290	28	6	22	15	0.681818	2.5	3.66667	40	7	33	22	0.666667	3.14286	4.71429	Xpo1	coding	3	0.933333	20	11	19	1
Usp30	NM_001033202	2790	ENSMUSG00000029592		+	4.21356	4.53656	0.10656	5.07903	5.96279	0.231434	ENSMUSG00000029592	24	3	21	11	0.52381	3.66667	7	32	4	28	18	0.642857	4.5	7	ENSMUSG00000029592	23	4	19	12	0.631579	3	4.75	33	8	25	15	0.6	1.875	3.125	Usp30	coding	2	1	17	8	17	0
Igf2r	NM_010515	8930	ENSMUSG00000023830	+	+	5.30452	6.65914	0.328114	4.79393	7.56775	0.658656	ENSMUSG00000023830	53	11	42	1	0.0238095	0.0909091	3.81818	70	15	55	2	0.0363636	0.133333	3.66667	ENSMUSG00000023830	32	5	27	0	0	0	5.4	50	7	43	0	0	0	6.14286	Igf2r	coding	3	0.733333	20	15	13	7
Rabgap1	NM_001033960; NM_146121	4600	ENSMUSG00000035437			4.43293	4.70101	0.0847101	4.7435	5.59324	0.237731	ENSMUSG00000035437	30	4	26	15	0.576923	3.75	6.5	80	5	75	22	0.293333	4.4	15	ENSMUSG00000035437	23	3	20	12	0.6	4	6.66667	72	3	69	16	0.231884	5.33333	23	Rabgap1	coding	2	0.961538	18	10	17	0
Sprr1a	NM_009264	790	ENSMUSG00000050359			0.162326	0.835174	2.36319	0.0446398	0.555328	3.63694	ENSMUSG00000050359	27	6	21	0	0	0	3.5	33	9	24	0	0	0	2.66667	ENSMUSG00000050359	16	5	11	0	0	0	2.2	25	6	19	0	0	0	3.16667	Sprr1a	3'utr	1	0.615385	13	10	8	5
Slc25a47	NM_001012310	1580	ENSMUSG00000048856		+	191.627	172.43	-0.152288	205.802	301.261	0.549755	ENSMUSG00000048856	12	3	9	8	0.888889	2.66667	3	18	4	14	13	0.928571	3.25	3.5	ENSMUSG00000048856	11	2	9	8	0.888889	4	4.5	20	4	16	15	0.9375	3.75	4	Slc25a47	coding	1	1	9	3	9	0
Slc7a2	NM_001044740; NM_007514	7710	ENSMUSG00000031596		+	85.5037	91.1037	0.0915226	112.415	78.3097	-0.521577	ENSMUSG00000031596	58	17	41	36	0.878049	2.11765	2.41176	74	20	54	49	0.907407	2.45	2.7	ENSMUSG00000031596	37	9	28	23	0.821429	2.55556	3.11111	46	12	34	29	0.852941	2.41667	2.83333	Slc7a2	coding; 3'utr	2	0.9375	16	8	15	1
Tob1	NM_009427	2280	ENSMUSG00000037573			61.4777	40.7525	-0.593173	59.6761	51.3745	-0.2161	ENSMUSG00000037573	36	11	25	23	0.92	2.09091	2.27273	44	14	30	27	0.9	1.92857	2.14286	ENSMUSG00000037573	34	13	21	18	0.857143	1.38462	1.61538	47	17	30	26	0.866667	1.52941	1.76471	Tob1	coding	3	1	18	11	18	0
Syngr2	NM_009304	1520	ENSMUSG00000048277		+	24.786	34.0302	0.457291	33.0508	35.3874	0.0985534	ENSMUSG00000048277	37	8	29	18	0.62069	2.25	3.625	71	9	62	47	0.758065	5.22222	6.88889	ENSMUSG00000048277	28	10	18	14	0.777778	1.4	1.8	46	11	35	30	0.857143	2.72727	3.18182	Syngr2	3'utr	1	0.857143	7	4	6	1
Ahcyl1	NM_145542	3850	ENSMUSG00000027893			31.2707	35.6651	0.189704	30.4189	31.5902	0.0545083	ENSMUSG00000027893	18	3	15	0	0	0	5	38	4	34	0	0	0	8.5	ENSMUSG00000027893	16	4	12	1	0.0833333	0.25	3	21	4	17	1	0.0588235	0.25	4.25	Ahcyl1	coding	1	0.947368	19	4	18	0
Tomm70a	NM_138599	3780	ENSMUSG00000022752		+	29.143	36.2985	0.316762	30.0849	29.379	-0.0342514	ENSMUSG00000022752	22	7	15	11	0.733333	1.57143	2.14286	29	11	18	13	0.722222	1.18182	1.63636	ENSMUSG00000022752	23	7	16	12	0.75	1.71429	2.28571	25	8	17	13	0.764706	1.625	2.125	Tomm70a	3'utr; coding	2	0.708333	17	10	12	5
Tex261	NM_009357	1450	ENSMUSG00000014748		+	25.9209	19.8683	-0.383647	27.346	28.4584	0.057526	ENSMUSG00000014748	28	8	20	0	0	0	2.5	38	8	30	0	0	0	3.75	ENSMUSG00000014748	17	6	11	0	0	0	1.83333	23	9	14	0	0	0	1.55556	Tex261	coding	1	0.866667	15	6	13	2
Nckap1	NM_016965	3390	ENSMUSG00000027002		+	25.9403	25.3569	-0.0328158	26.3434	30.0575	0.190284	ENSMUSG00000027002	41	14	27	0	0	0	1.92857	52	17	35	0	0	0	2.05882	ENSMUSG00000027002	34	8	26	0	0	0	3.25	46	11	35	0	0	0	3.18182	Nckap1	coding	1	0.866667	15	6	13	2
Plxnb2	NM_138749; NM_001159521	6460	ENSMUSG00000036606	+	+	20.6544	22.9657	0.153029	24.9324	31.6472	0.344061	ENSMUSG00000036606	44	14	30	0	0	0	2.14286	59	17	42	0	0	0	2.47059	ENSMUSG00000036606	29	7	22	0	0	0	3.14286	43	11	32	0	0	0	2.90909	Plxnb2	coding	3	0.944444	16	8	15	1
Pex2	NM_001163301; NM_001163302; NM_001163303; NM_008994; NM_001163305; NM_001163304; NM_001163306	2040	ENSMUSG00000040374		+	21.9043	24.119	0.138958	19.9101	20.8843	0.0689171	ENSMUSG00000040374	21	5	16	0	0	0	3.2	30	6	24	0	0	0	4	ENSMUSG00000040374	9	3	6	0	0	0	2	9	3	6	0	0	0	2	Pex2	coding	1	0.730769	26	18	19	5
Unc93b1	NM_019449; NM_001161428	2130	ENSMUSG00000036908		+	11.8408	16.6646	0.493018	17.1606	21.6163	0.33302	ENSMUSG00000036908	21	4	17	12	0.705882	3	4.25	34	4	30	19	0.633333	4.75	7.5	ENSMUSG00000036908	12	1	11	9	0.818182	9	11	23	1	22	17	0.772727	17	22	Unc93b1	coding	2	0.958333	17	10	16	1
Dgcr2	NM_001109750; NM_010048	4070	ENSMUSG00000003166	+	+	12.782	17.342	0.440155	15.4542	18.1875	0.234943	ENSMUSG00000003166	46	14	32	0	0	0	2.28571	62	17	45	0	0	0	2.64706	ENSMUSG00000003166	33	14	19	1	0.0526316	0.0714286	1.35714	39	15	24	2	0.0833333	0.133333	1.6	Dgcr2	coding	2	0.7	25	17	16	9
Lrrc59	NM_133807	2780	ENSMUSG00000020869		+	17.6509	18.0055	0.028689	12.8327	20.8719	0.701743	ENSMUSG00000020869	62	19	43	37	0.860465	1.94737	2.26316	77	21	56	45	0.803571	2.14286	2.66667	ENSMUSG00000020869	34	9	25	23	0.92	2.55556	2.77778	44	10	34	31	0.911765	3.1	3.4	Lrrc59	3'utr	2	0.833333	14	12	11	3
Rbbp6	NM_011247; NM_175023	4240	ENSMUSG00000030779			10.8765	13.7275	0.335847	10.4415	11.4738	0.136017	ENSMUSG00000030779	85	31	54	41	0.759259	1.32258	1.74194	129	50	79	53	0.670886	1.06	1.58	ENSMUSG00000030779	54	20	34	26	0.764706	1.3	1.7	75	29	46	32	0.695652	1.10345	1.58621	Rbbp6	coding	1	0.305556	36	23	11	24
Mybbp1a	NM_016776	4120	ENSMUSG00000040463			12.511	17.984	0.52351	9.76614	15.2608	0.643967	ENSMUSG00000040463	46	10	36	33	0.916667	3.3	3.6	55	11	44	41	0.931818	3.72727	4	ENSMUSG00000040463	29	8	21	17	0.809524	2.125	2.625	33	8	25	21	0.84	2.625	3.125	Mybbp1a	coding	1	0.888889	9	6	8	1
Alcam	NM_009655	4960	ENSMUSG00000022636	+	+	9.02104	14.8489	0.718993	8.95526	13.0704	0.545493	ENSMUSG00000022636	59	16	43	0	0	0	2.6875	65	19	46	0	0	0	2.42105	ENSMUSG00000022636	43	14	29	0	0	0	2.07143	54	14	40	0	0	0	2.85714	Alcam	coding	1	0.909091	11	4	10	0
Nrp1	NM_008737	5920	ENSMUSG00000025810	+	+	8.8884	7.4358	-0.257437	8.16988	7.33114	-0.156278	ENSMUSG00000025810	42	13	29	22	0.758621	1.69231	2.23077	55	18	37	28	0.756757	1.55556	2.05556	ENSMUSG00000025810	28	11	17	11	0.647059	1	1.54545	31	12	19	13	0.684211	1.08333	1.58333	Nrp1	coding	2	0.761905	20	12	16	3
Prdm2	NM_001256380; NM_001081355	8360	ENSMUSG00000057637			3.60381	4.97188	0.464267	3.69018	4.45969	0.273251	ENSMUSG00000057637	61	13	48	3	0.0625	0.230769	3.69231	101	14	87	3	0.0344828	0.214286	6.21429	ENSMUSG00000057637	42	15	27	0	0	0	1.8	80	19	61	0	0	0	3.21053	Prdm2	coding	3	0.952381	17	11	16	1
Klhl25	NM_001122780; NM_182782; NM_029652	3020	ENSMUSG00000055652			3.22693	4.68446	0.537722	3.33858	4.96572	0.572765	ENSMUSG00000055652	8	0	8	8	1	#DIV/0!	#DIV/0!	17	0	17	17	1	#DIV/0!	#DIV/0!	ENSMUSG00000055652	8	4	4	4	1	1	1	13	4	9	9	1	2.25	2.25	Klhl25	coding	1	1	11	3	11	0
Slc39a6	NM_139143	3880	ENSMUSG00000024270	+	+	0.407619	0.62975	0.627556	0.636006	0.798669	0.328557	ENSMUSG00000024270	33	10	23	0	0	0	2.3	44	11	33	0	0	0	3	ENSMUSG00000024270	25	5	20	0	0	0	4	39	7	32	0	0	0	4.57143	Slc39a6	coding	1	0.833333	6	5	5	1
Zbtb20	NM_181058; NM_019778	3030	ENSMUSG00000022708			1.74941	2.14488	0.294029	1.09343	1.83375	0.74594	ENSMUSG00000022708	179	45	134	97	0.723881	2.15556	2.97778	223	50	173	117	0.676301	2.34	3.46	ENSMUSG00000022708	144	33	111	67	0.603604	2.0303	3.36364	177	38	139	81	0.582734	2.13158	3.65789	Zbtb20	coding; 3'utr	2	0.722222	15	11	10	5
Agpat5	NM_026792	3830	ENSMUSG00000031467		+	2.37702	1.75473	-0.437903	1.79496	2.03006	0.177569	ENSMUSG00000031467	31	7	24	18	0.75	2.57143	3.42857	47	9	38	29	0.763158	3.22222	4.22222	ENSMUSG00000031467	25	6	19	10	0.526316	1.66667	3.16667	41	7	34	17	0.5	2.42857	4.85714	Agpat5	coding	1	0.928571	14	7	13	0
Gnb2l1	NM_008143	1250	ENSMUSG00000020372			197.973	256.55	0.373937	211.686	305.793	0.530629	ENSMUSG00000020372	65	24	41	29	0.707317	1.20833	1.70833	94	39	55	42	0.763636	1.07692	1.41026	ENSMUSG00000020372	38	9	29	22	0.758621	2.44444	3.22222	61	16	45	37	0.822222	2.3125	2.8125	Gnb2l1	coding	2	0.65625	24	10	16	7
Tmem147	NM_027215	868	ENSMUSG00000006315		+	69.8314	81.0406	0.214768	49.4548	66.1389	0.41939	ENSMUSG00000006315	17	4	13	1	0.0769231	0.25	3.25	22	7	15	1	0.0666667	0.142857	2.14286	ENSMUSG00000006315	18	6	12	0	0	0	2	25	6	19	0	0	0	3.16667	Tmem147	coding	1	0.714286	14	11	10	3
Rab14	NM_026697	3080	ENSMUSG00000026878			42.8074	49.1868	0.200412	42.9416	40.3222	-0.0908015	ENSMUSG00000026878	35	12	23	1	0.0434783	0.0833333	1.91667	43	12	31	1	0.0322581	0.0833333	2.58333	ENSMUSG00000026878	24	6	18	1	0.0555556	0.166667	3	33	8	25	3	0.12	0.375	3.125	Rab14	coding	1	0.8	5	3	4	1
H2afy	NM_012015; NM_001159513; NM_001159515; NM_001159514	1960	ENSMUSG00000015937			34.4562	48.7456	0.500508	33.5384	43.3996	0.371868	ENSMUSG00000015937	30	3	27	2	0.0740741	0.666667	9	41	4	37	4	0.108108	1	9.25	ENSMUSG00000015937	25	6	19	1	0.0526316	0.166667	3.16667	35	6	29	1	0.0344828	0.166667	4.83333	H2afy	coding	2	0.854545	16	12	14	1
Tapt1	NM_173764	3490	ENSMUSG00000046985		+	14.2566	13.4338	-0.085763	16.4222	15.7027	-0.0646391	ENSMUSG00000046985	21	6	15	0	0	0	2.5	31	6	25	0	0	0	4.16667	ENSMUSG00000046985	19	3	16	0	0	0	5.33333	25	3	22	0	0	0	7.33333	Tapt1	coding	1	1	10	3	10	0
Ammecr1l	NM_001242430; NM_153515	4880	ENSMUSG00000041915			16.2657	10.4808	-0.634081	15.7174	16.5557	0.0749686	ENSMUSG00000041915	26	7	19	14	0.736842	2	2.71429	38	9	29	22	0.758621	2.44444	3.22222	ENSMUSG00000041915	23	2	21	17	0.809524	8.5	10.5	34	2	32	28	0.875	14	16	Ammecr1l	coding	1	0.833333	6	3	5	1
Il1r1	NM_001123382; NM_008362	4770	ENSMUSG00000026072	+	+	5.66386	5.9324	0.0668289	13.6584	12.779	-0.0960077	ENSMUSG00000026072	32	11	21	19	0.904762	1.72727	1.90909	41	14	27	25	0.925926	1.78571	1.92857	ENSMUSG00000026072	24	7	17	11	0.647059	1.57143	2.42857	31	9	22	15	0.681818	1.66667	2.44444	Il1r1	coding	2	1	13	9	13	0
Chd4	NM_145979	6420	ENSMUSG00000063870			12.0712	17.7551	0.556667	13.0449	20.2354	0.6334	ENSMUSG00000063870	38	11	27	25	0.925926	2.27273	2.45455	52	11	41	39	0.95122	3.54545	3.72727	ENSMUSG00000063870	30	9	21	18	0.857143	2	2.33333	36	9	27	24	0.888889	2.66667	3	Chd4	coding	2	0.875	16	10	14	2
Ppp1r11	NM_029632	1680	ENSMUSG00000036398			9.51705	9.04802	-0.0729117	8.28862	8.49124	0.0348435	ENSMUSG00000036398	5	0	5	0	0	#DIV/0!	#DIV/0!	10	0	10	0	0	#DIV/0!	#DIV/0!	ENSMUSG00000036398	10	2	8	0	0	0	4	16	2	14	0	0	0	7	Ppp1r11	coding	1	0.9	10	5	9	0
Acly	NM_001199296; NM_134037	4410	ENSMUSG00000020917			195.076	211.389	0.115867	55.4597	54.9277	-0.0139063	ENSMUSG00000020917	54	13	41	0	0	0	3.15385	63	16	47	0	0	0	2.9375	ENSMUSG00000020917	47	12	35	1	0.0285714	0.0833333	2.91667	66	14	52	2	0.0384615	0.142857	3.71429	Acly	3'utr; coding	3	0.833333	21	13	17	4
Ptma	NM_008972	1190	ENSMUSG00000026238			182.336	204.986	0.168926	159.256	347.066	1.12386	ENSMUSG00000026238	5	1	4	2	0.5	2	4	12	1	11	8	0.727273	8	11	ENSMUSG00000026238	5	0	5	3	0.6	#DIV/0!	#DIV/0!	19	0	19	13	0.684211	#DIV/0!	#DIV/0!	Ptma	5'utr	1	0.888889	9	3	8	1
Hmgcs1	NM_145942	3280	ENSMUSG00000093930			74.4739	96.6374	0.375847	125.258	59.7363	-1.06822	ENSMUSG00000093930	34	5	29	20	0.689655	4	5.8	49	6	43	28	0.651163	4.66667	7.16667	ENSMUSG00000093930	37	3	34	27	0.794118	9	11.3333	57	5	52	42	0.807692	8.4	10.4	Hmgcs1	coding	1	0.833333	6	5	5	1
Rnf13	NM_001113413; NM_011883	1900	ENSMUSG00000036503	+	+	67.8073	56.2609	-0.269307	79.014	61.5541	-0.360253	ENSMUSG00000036503	30	10	20	19	0.95	1.9	2	47	22	25	24	0.96	1.09091	1.13636	ENSMUSG00000036503	22	7	15	10	0.666667	1.42857	2.14286	37	14	23	16	0.695652	1.14286	1.64286	Rnf13	coding	2	0.613095	34	21	16	18
Ccbl1	NM_172404	1920	ENSMUSG00000039648			73.7816	84.9597	0.203518	75.0993	74.9205	-0.00343903	ENSMUSG00000039648	40	20	20	0	0	0	1	46	23	23	0	0	0	1	ENSMUSG00000039648	28	14	14	0	0	0	1	35	18	17	0	0	0	0.944444	Ccbl1	3'utr	2	0.746753	18	14	13	5
Gprc5c	NM_147217; NM_001110337; NM_001110338	2600	ENSMUSG00000051043	+	+	17.6453	17.652	0.00054756	23.6745	24.1964	0.0314572	ENSMUSG00000051043	43	11	32	27	0.84375	2.45455	2.90909	52	15	37	32	0.864865	2.13333	2.46667	ENSMUSG00000051043	38	16	22	19	0.863636	1.1875	1.375	50	17	33	30	0.909091	1.76471	1.94118	Gprc5c	coding	1	1	5	4	5	0
Cnppd1	NM_026977	2740	ENSMUSG00000033159		+	14.9148	12.3336	-0.274149	21.451	21.7183	0.0178641	ENSMUSG00000033159	38	10	28	0	0	0	2.8	52	14	38	0	0	0	2.71429	ENSMUSG00000033159	28	10	18	0	0	0	1.8	35	13	22	0	0	0	1.69231	Cnppd1	coding	1	0.681818	22	13	15	7
Rsl1d1	NM_025546	1840	ENSMUSG00000005846			20.443	26.963	0.399376	21.4068	20.2232	-0.0820602	ENSMUSG00000005846	25	8	17	0	0	0	2.125	34	11	23	0	0	0	2.09091	ENSMUSG00000005846	10	4	6	0	0	0	1.5	13	4	9	0	0	0	2.25	Rsl1d1	coding	2	0.772727	21	13	16	5
Mapkapk2	NM_008551	2570	ENSMUSG00000016528			13.638	18.4419	0.435349	17.6702	20.845	0.238389	ENSMUSG00000016528	28	8	20	2	0.1	0.25	2.5	39	14	25	2	0.08	0.142857	1.78571	ENSMUSG00000016528	33	11	22	0	0	0	2	40	12	28	0	0	0	2.33333	Mapkapk2	coding	2	1	10	7	10	0
Psme3	NM_011192	2620	ENSMUSG00000078652			19.1501	25.0396	0.386856	17.0427	20.6959	0.280187	ENSMUSG00000078652	31	12	19	15	0.789474	1.25	1.58333	53	24	29	23	0.793103	0.958333	1.20833	ENSMUSG00000078652	18	9	9	8	0.888889	0.888889	1	28	12	16	15	0.9375	1.25	1.33333	Psme3	coding	1	1	10	4	10	0
Pcsk6	NM_011048	4300	ENSMUSG00000030513	+		17.1277	26.2789	0.617571	16.6609	31.8955	0.936885	ENSMUSG00000030513	71	14	57	38	0.666667	2.71429	4.07143	99	22	77	52	0.675325	2.36364	3.5	ENSMUSG00000030513	47	6	41	21	0.512195	3.5	6.83333	59	6	53	27	0.509434	4.5	8.83333	Pcsk6	coding	2	0.888889	15	9	13	2
Tcirg1	NM_001136091; NM_001167784; NM_016921	2820	ENSMUSG00000001750		+	17.2842	15.6099	-0.146994	16.2488	35.1317	1.11244	ENSMUSG00000001750	34	13	21	0	0	0	1.61538	44	16	28	0	0	0	1.75	ENSMUSG00000001750	13	6	7	0	0	0	1.16667	19	9	10	0	0	0	1.11111	Tcirg1	coding	2	0.621212	26	18	15	10
Orm3	NM_013623	773	ENSMUSG00000028359	+		4.31429	0.790463	-2.44835	11.4016	5.71287	-0.996949	ENSMUSG00000028359	19	8	11	7	0.636364	0.875	1.375	27	9	18	11	0.611111	1.22222	2	ENSMUSG00000028359	18	4	14	9	0.642857	2.25	3.5	26	10	16	9	0.5625	0.9	1.6	Orm3	coding	1	0.8	5	3	4	1
Atxn2	NM_009125	4470	ENSMUSG00000042605			9.5895	10.9158	0.186888	8.34074	12.8755	0.626379	ENSMUSG00000042605	40	7	33	24	0.727273	3.42857	4.71429	52	7	45	31	0.688889	4.42857	6.42857	ENSMUSG00000042605	41	8	33	24	0.727273	3	4.125	54	14	40	27	0.675	1.92857	2.85714	Atxn2	coding	2	0.928571	17	10	16	1
Ppfibp1	NM_001170433; NM_026221	4860	ENSMUSG00000016487			5.50619	8.41213	0.611416	6.63653	9.80152	0.562576	ENSMUSG00000016487	34	8	26	17	0.653846	2.125	3.25	80	10	70	56	0.8	5.6	7	ENSMUSG00000016487	39	8	31	24	0.774194	3	3.875	105	11	94	75	0.797872	6.81818	8.54545	Ppfibp1	coding	1	0.666667	12	5	8	3
Nabp1	NM_028696	2840	ENSMUSG00000026107			6.63813	7.21931	0.121085	5.69697	5.63094	-0.0168192	ENSMUSG00000026107	34	9	25	0	0	0	2.77778	41	9	32	0	0	0	3.55556	ENSMUSG00000026107	21	4	17	0	0	0	4.25	29	6	23	0	0	0	3.83333	Nabp1	3'utr	1	0.833333	12	8	10	1
Arl6ip6	NM_022989	2550	ENSMUSG00000026960		+	4.30832	3.19046	-0.433363	4.70045	4.99804	0.0885626	ENSMUSG00000026960	19	4	15	14	0.933333	3.5	3.75	23	4	19	18	0.947368	4.5	4.75	ENSMUSG00000026960	23	4	19	16	0.842105	4	4.75	40	5	35	29	0.828571	5.8	7	Arl6ip6	coding	1	1	5	3	5	0
Smg8	NM_024262	3220	ENSMUSG00000020495			3.43874	3.52094	0.0340823	3.2075	4.14018	0.368245	ENSMUSG00000020495	42	8	34	1	0.0294118	0.125	4.25	58	9	49	1	0.0204082	0.111111	5.44444	ENSMUSG00000020495	33	11	22	0	0	0	2	41	13	28	0	0	0	2.15385	Smg8	coding	2	0.861111	15	7	13	2
Tars	NM_033074	2640	ENSMUSG00000022241			38.2474	63.3775	0.72861	26.971	30.2602	0.166014	ENSMUSG00000022241	16	3	13	0	0	0	4.33333	27	3	24	0	0	0	8	ENSMUSG00000022241	10	1	9	0	0	0	9	13	1	12	0	0	0	12	Tars	coding	2	0.894444	19	8	17	1
Tmem97	NM_133706	1330	ENSMUSG00000037278		+	58.5826	53.8895	-0.120468	70.6197	54.9488	-0.361982	ENSMUSG00000037278	5	1	4	0	0	0	4	5	1	4	0	0	0	4	ENSMUSG00000037278	1	0	1	0	0	#DIV/0!	#DIV/0!	1	0	1	0	0	#DIV/0!	#DIV/0!	Tmem97	coding	1	0.347826	46	16	16	30
Hsd17b2	NM_008290	1280	ENSMUSG00000031844		+	73.5019	41.3699	-0.8292	56.7699	57.8305	0.0267043	ENSMUSG00000031844	36	9	27	20	0.740741	2.22222	3	53	12	41	28	0.682927	2.33333	3.41667	ENSMUSG00000031844	26	11	15	10	0.666667	0.909091	1.36364	43	13	30	16	0.533333	1.23077	2.30769	Hsd17b2	coding	1	0.833333	12	10	10	1
M6pr	NM_010749	2220	ENSMUSG00000007458	+	+	49.2322	54.6021	0.149355	47.6165	56.774	0.25377	ENSMUSG00000007458	31	5	26	24	0.923077	4.8	5.2	37	5	32	30	0.9375	6	6.4	ENSMUSG00000007458	15	3	12	10	0.833333	3.33333	4	18	4	14	12	0.857143	3	3.5	M6pr	3'utr	2	0.878571	17	13	15	2
Prkcsh	NM_008925	2000	ENSMUSG00000003402	+		43.223	53.0217	0.294782	41.5085	43.7985	0.0774735	ENSMUSG00000003402	35	9	26	21	0.807692	2.33333	2.88889	55	12	43	35	0.813953	2.91667	3.58333	ENSMUSG00000003402	20	5	15	11	0.733333	2.2	3	37	7	30	19	0.633333	2.71429	4.28571	Prkcsh	coding	1	0.769231	13	7	10	3
Cd82	NM_001136055; NM_007656	1750	ENSMUSG00000027215		+	34.1421	40.6637	0.252193	39.5013	37.5209	-0.0742062	ENSMUSG00000027215	34	5	29	1	0.0344828	0.2	5.8	44	6	38	1	0.0263158	0.166667	6.33333	ENSMUSG00000027215	29	5	24	0	0	0	4.8	33	5	28	0	0	0	5.6	Cd82	3'utr; coding	2	0.8	15	10	12	2
St3gal4	NM_009178	2030	ENSMUSG00000032038		+	23.2318	32.6698	0.491857	32.0218	40.3339	0.33294	ENSMUSG00000032038	32	4	28	0	0	0	7	46	8	38	0	0	0	4.75	ENSMUSG00000032038	15	2	13	0	0	0	6.5	21	2	19	0	0	0	9.5	St3gal4	coding	1	0.666667	15	6	10	4
Eif6	NM_010579	1500	ENSMUSG00000027613			23.5455	37.8028	0.683044	25.8691	41.5784	0.684604	ENSMUSG00000027613	16	5	11	1	0.0909091	0.2	2.2	21	5	16	1	0.0625	0.2	3.2	ENSMUSG00000027613	19	4	15	0	0	0	3.75	24	4	20	0	0	0	5	Eif6	coding	1	0.75	8	5	6	2
Tex2	NM_198292	4940	ENSMUSG00000040548		+	25.1559	22.3152	-0.172865	24.003	31.4197	0.388452	ENSMUSG00000040548	81	23	58	2	0.0344828	0.0869565	2.52174	102	25	77	2	0.025974	0.08	3.08	ENSMUSG00000040548	71	28	43	1	0.0232558	0.0357143	1.53571	93	33	60	1	0.0166667	0.030303	1.81818	Tex2	3'utr; coding	2	0.8125	22	17	16	6
Cd151	NM_001111049; NM_009842; NM_001111050	1780	ENSMUSG00000025510		+	22.3051	25.4199	0.188582	18.9578	26.9445	0.507198	ENSMUSG00000025510	41	14	27	23	0.851852	1.64286	1.92857	59	26	33	28	0.848485	1.07692	1.26923	ENSMUSG00000025510	27	7	20	17	0.85	2.42857	2.85714	41	19	22	19	0.863636	1	1.15789	Cd151	coding	1	0.714286	7	5	5	2
Gna11	NM_010301	3260	ENSMUSG00000034781			12.1514	13.3566	0.136428	12.5847	21.8737	0.79753	ENSMUSG00000034781	20	2	18	0	0	0	9	28	3	25	0	0	0	8.33333	ENSMUSG00000034781	13	3	10	0	0	0	3.33333	19	6	13	0	0	0	2.16667	Gna11	coding	2	1	15	10	15	0
Tmem214	NM_144525	2760	ENSMUSG00000038828		+	15.3795	17.197	0.161148	12.3535	20.3937	0.723196	ENSMUSG00000038828	31	5	26	21	0.807692	4.2	5.2	43	7	36	30	0.833333	4.28571	5.14286	ENSMUSG00000038828	21	2	19	13	0.684211	6.5	9.5	32	3	29	21	0.724138	7	9.66667	Tmem214	coding	2	1	15	7	15	0
1600012H06Rik	NM_001083882; NM_001083880; NM_001083881; NM_026451	2590	ENSMUSG00000050088	+		11.5863	12.1803	0.0721315	12.1596	12.9471	0.0905383	ENSMUSG00000050088	20	7	13	10	0.769231	1.42857	1.85714	26	7	19	16	0.842105	2.28571	2.71429	ENSMUSG00000050088	13	4	9	8	0.888889	2	2.25	17	5	12	11	0.916667	2.2	2.4	1600012H06Rik	3'utr	1	0.857143	14	9	12	2
2810403A07Rik	NM_028814	3000	ENSMUSG00000028060			13.5327	17.9467	0.407269	11.7941	13.9238	0.239486	ENSMUSG00000028060	37	13	24	19	0.791667	1.46154	1.84615	44	15	29	24	0.827586	1.6	1.93333	ENSMUSG00000028060	24	9	15	15	1	1.66667	1.66667	32	16	16	16	1	1	1	2810403A07Rik	coding	1	0.590909	22	17	13	7
Larp4b	NM_172585	4690	ENSMUSG00000033499			11.1368	17.4777	0.650182	11.1168	14.3013	0.363406	ENSMUSG00000033499	39	7	32	24	0.75	3.42857	4.57143	50	11	39	30	0.769231	2.72727	3.54545	ENSMUSG00000033499	31	6	25	21	0.84	3.5	4.16667	37	6	31	27	0.870968	4.5	5.16667	Larp4b	coding	1	1	14	4	14	0
Blcap	NM_016916	2080	ENSMUSG00000067787		+	8.94026	14.062	0.653408	7.54238	9.96464	0.401799	ENSMUSG00000067787	50	8	42	1	0.0238095	0.125	5.25	71	9	62	1	0.016129	0.111111	6.88889	ENSMUSG00000067787	37	10	27	1	0.037037	0.1	2.7	44	10	34	1	0.0294118	0.1	3.4	Blcap	3'utr	1	1	13	5	13	0
Supt16	NM_033618	4490	ENSMUSG00000035726			8.35095	10.8975	0.383991	6.76661	9.666	0.514485	ENSMUSG00000035726	19	2	17	0	0	0	8.5	35	2	33	0	0	0	16.5	ENSMUSG00000035726	16	2	14	0	0	0	7	28	3	25	0	0	0	8.33333	Supt16	coding	1	1	6	4	6	0
Slc35e1	NM_177766	7030	ENSMUSG00000019731		+	5.33792	4.80033	-0.153144	5.12873	5.99338	0.224768	ENSMUSG00000019731	12	0	12	1	0.0833333	#DIV/0!	#DIV/0!	15	0	15	1	0.0666667	#DIV/0!	#DIV/0!	ENSMUSG00000019731	9	0	9	0	0	#DIV/0!	#DIV/0!	13	0	13	0	0	#DIV/0!	#DIV/0!	Slc35e1	coding	1	1	9	5	9	0
Plec	NM_201394; NM_201388; NM_201393; NM_201391; NM_201392; NM_201385; NM_001164203; NM_011117; NM_201386; NM_201387; NM_001163549; NM_001163540; NM_201390; NM_201389; NM_001163542	15000	ENSMUSG00000022565			4.43068	5.71702	0.367734	4.58509	6.46963	0.496733	ENSMUSG00000022565	75	26	49	0	0	0	1.88462	114	48	66	0	0	0	1.375	ENSMUSG00000022565	47	12	35	1	0.0285714	0.0833333	2.91667	79	27	52	1	0.0192308	0.037037	1.92593	Plec	coding	2	0.861111	15	8	13	1
Aplp2	NM_009691; NM_001102456; NM_001102455	3560	ENSMUSG00000031996	+	+	75.8391	74.3345	-0.02891	88.3821	86.1511	-0.036884	ENSMUSG00000031996	38	9	29	0	0	0	3.22222	52	15	37	0	0	0	2.46667	ENSMUSG00000031996	30	10	20	0	0	0	2	46	19	27	0	0	0	1.42105	Aplp2	coding	2	0.6875	20	13	13	7
Ptges3	NM_019766	1950	ENSMUSG00000071072			49.1652	65.9044	0.422737	46.0069	47.8359	0.0562434	ENSMUSG00000071072	15	8	7	6	0.857143	0.75	0.875	19	12	7	6	0.857143	0.5	0.583333	ENSMUSG00000071072	8	2	6	6	1	3	3	9	2	7	7	1	3.5	3.5	Ptges3	5'utr	1	0.461538	13	11	6	7
Snrnp70	NM_009224	1640	ENSMUSG00000063511			49.528	63.8081	0.365496	44.4865	62.0648	0.480406	ENSMUSG00000063511	12	3	9	0	0	0	3	19	3	16	0	0	0	5.33333	ENSMUSG00000063511	12	3	9	0	0	0	3	18	3	15	0	0	0	5	Snrnp70	coding	1	0.888889	9	3	8	1
Ltbr	NM_010736	2090	ENSMUSG00000030339	+	+	25.3623	29.1053	0.198597	32.6695	38.0329	0.219305	ENSMUSG00000030339	26	4	22	3	0.136364	0.75	5.5	33	5	28	3	0.107143	0.6	5.6	ENSMUSG00000030339	14	5	9	0	0	0	1.8	16	5	11	0	0	0	2.2	Ltbr	coding	2	0.9	10	8	9	1
Etf1	NM_144866	3700	ENSMUSG00000024360			24.9117	32.6783	0.39151	28.0957	30.611	0.123701	ENSMUSG00000024360	46	13	33	3	0.0909091	0.230769	2.53846	58	18	40	3	0.075	0.166667	2.22222	ENSMUSG00000024360	31	8	23	2	0.0869565	0.25	2.875	44	10	34	3	0.0882353	0.3	3.4	Etf1	coding	2	0.757143	12	9	9	3
Tbc1d15	NM_025706	3780	ENSMUSG00000020130			12.9735	13.621	0.0702629	14.8297	16.1163	0.120034	ENSMUSG00000020130	8	4	4	0	0	0	1	12	5	7	0	0	0	1.4	ENSMUSG00000020130	13	2	11	0	0	0	5.5	15	3	12	0	0	0	4	Tbc1d15	coding	1	0.769231	13	6	10	3
Ubxn8	NM_178648	2820	ENSMUSG00000052906		+	9.98973	12.4541	0.318099	10.6597	10.5434	-0.0158341	ENSMUSG00000052906	10	1	9	2	0.222222	2	9	21	1	20	2	0.1	2	20	ENSMUSG00000052906	7	2	5	1	0.2	0.5	2.5	10	3	7	1	0.142857	0.333333	2.33333	Ubxn8	coding	1	0.882353	17	5	15	1
Brd4	NM_020508; NM_198094	4330	ENSMUSG00000024002			9.76178	14.2139	0.542084	8.71847	12.1632	0.48038	ENSMUSG00000024002	54	19	35	1	0.0285714	0.0526316	1.84211	69	21	48	1	0.0208333	0.047619	2.28571	ENSMUSG00000024002	39	9	30	1	0.0333333	0.111111	3.33333	50	10	40	1	0.025	0.1	4	Brd4	coding	2	0.9	10	5	9	1
Kpna3	NM_008466	4170	ENSMUSG00000021929			8.35514	10.5972	0.34295	8.68835	10.2862	0.24356	ENSMUSG00000021929	46	16	30	2	0.0666667	0.125	1.875	76	33	43	2	0.0465116	0.0606061	1.30303	ENSMUSG00000021929	48	18	30	1	0.0333333	0.0555556	1.66667	67	30	37	1	0.027027	0.0333333	1.23333	Kpna3	coding	2	0.916667	14	6	13	1
Btg1	NM_007569	5010	ENSMUSG00000036478			6.5375	6.29205	-0.0552082	7.81528	8.84336	0.178297	ENSMUSG00000036478	20	7	13	13	1	1.85714	1.85714	30	10	20	20	1	2	2	ENSMUSG00000036478	16	4	12	12	1	3	3	20	6	14	14	1	2.33333	2.33333	Btg1	5'utr	2	0.75	18	11	14	4
Tspan14	NM_145928	2480	ENSMUSG00000037824		+	6.75736	6.62152	-0.0292966	6.68077	7.56782	0.179863	ENSMUSG00000037824	31	3	28	0	0	0	9.33333	40	3	37	0	0	0	12.3333	ENSMUSG00000037824	27	5	22	0	0	0	4.4	36	6	30	0	0	0	5	Tspan14	coding; 5'utr	2	1	13	7	13	0
Mtap	NM_024433	2560	ENSMUSG00000062937			8.39889	8.35256	-0.00797884	6.67875	10.5071	0.653709	ENSMUSG00000062937	21	4	17	15	0.882353	3.75	4.25	26	4	22	20	0.909091	5	5.5	ENSMUSG00000062937	14	3	11	10	0.909091	3.33333	3.66667	16	3	13	12	0.923077	4	4.33333	Mtap	coding	1	0.909091	11	7	10	1
Bmpr1a	NM_009758	5480	ENSMUSG00000021796	+	+	4.62576	6.38395	0.46476	4.53512	5.85231	0.367863	ENSMUSG00000021796	31	7	24	1	0.0416667	0.142857	3.42857	88	10	78	1	0.0128205	0.1	7.8	ENSMUSG00000021796	30	6	24	0	0	0	4	89	8	81	0	0	0	10.125	Bmpr1a	3'utr	2	0.85	16	9	13	3
Pdzd8	NM_001033222	7080	ENSMUSG00000074746			3.88838	3.06155	-0.344904	4.5308	4.47607	-0.0175351	ENSMUSG00000074746	61	16	45	1	0.0222222	0.0625	2.8125	75	21	54	1	0.0185185	0.047619	2.57143	ENSMUSG00000074746	39	7	32	1	0.03125	0.142857	4.57143	58	17	41	1	0.0243902	0.0588235	2.41176	Pdzd8	coding	1	0.9	10	7	9	1
Nop2	NM_138747	2620	ENSMUSG00000038279			6.00462	11.2392	0.90439	4.2925	6.79594	0.662856	ENSMUSG00000038279	19	6	13	11	0.846154	1.83333	2.16667	28	8	20	18	0.9	2.25	2.5	ENSMUSG00000038279	18	6	12	10	0.833333	1.66667	2	30	11	19	16	0.842105	1.45455	1.72727	Nop2	coding	1	0.666667	15	8	10	4
Plk2	NM_152804	2800	ENSMUSG00000021701			4.00036	4.39006	0.134111	3.41187	4.959	0.539486	ENSMUSG00000021701	20	6	14	12	0.857143	2	2.33333	28	8	20	18	0.9	2.25	2.5	ENSMUSG00000021701	9	0	9	9	1	#DIV/0!	#DIV/0!	13	0	13	13	1	#DIV/0!	#DIV/0!	Plk2	coding	2	0.928571	13	8	12	1
Flna	NM_010227	8350	ENSMUSG00000031328			2.48818	3.79565	0.609256	2.15303	4.46937	1.0537	ENSMUSG00000031328	57	17	40	0	0	0	2.35294	74	21	53	0	0	0	2.52381	ENSMUSG00000031328	35	6	29	1	0.0344828	0.166667	4.83333	45	7	38	1	0.0263158	0.142857	5.42857	Flna	coding	1	0.777778	9	6	7	2
Ywhae	NM_009536	2080	ENSMUSG00000020849			92.572	104.178	0.1704	85.7849	104.45	0.28401	ENSMUSG00000020849	41	19	22	17	0.772727	0.894737	1.15789	45	23	22	17	0.772727	0.73913	0.956522	ENSMUSG00000020849	35	15	20	15	0.75	1	1.33333	44	17	27	21	0.777778	1.23529	1.58824	Ywhae	coding	1	0.714286	7	7	5	2
Eif4a1	NM_144958; NM_001159375	1870	ENSMUSG00000059796			156.996	188.175	0.261344	141.251	193.277	0.452407	ENSMUSG00000059796	49	25	24	0	0	0	0.96	71	43	28	0	0	0	0.651163	ENSMUSG00000059796	37	17	20	0	0	0	1.17647	50	26	24	0	0	0	0.923077	Eif4a1	3'utr; coding	3	0.790476	18	15	14	4
Elovl7	NM_029001	5440	ENSMUSG00000021696		+	0.0471461	0.0628673	0.415173	0.0388796	0.161223	2.05198	ENSMUSG00000021696	36	4	32	26	0.8125	6.5	8	45	6	39	33	0.846154	5.5	6.5	ENSMUSG00000021696	16	4	12	10	0.833333	2.5	3	18	4	14	12	0.857143	3	3.5	Elovl7	coding	1	0.7	20	14	14	5
Aak1	NM_001040106; NM_177762	19200	ENSMUSG00000057230			0.870495	1.1277	0.373482	0.844657	1.26841	0.586579	ENSMUSG00000057230	29	4	25	20	0.8	5	6.25	39	4	35	29	0.828571	7.25	8.75	ENSMUSG00000057230	29	9	20	16	0.8	1.77778	2.22222	33	12	21	17	0.809524	1.41667	1.75	Aak1	coding	1	0.923077	13	8	12	1
Lrg1	NM_029796	1350	ENSMUSG00000037095	+		87.0802	89.5881	0.0409622	135.92	149.293	0.135393	ENSMUSG00000037095	81	22	59	0	0	0	2.68182	137	42	95	0	0	0	2.2619	ENSMUSG00000037095	59	16	43	0	0	0	2.6875	94	35	59	0	0	0	1.68571	Lrg1	coding	1	1	11	4	11	0
Ybx1	NM_011732	2190	ENSMUSG00000028639			56.3901	74.1738	0.395467	58.3231	70.262	0.268679	ENSMUSG00000028639	8	2	6	0	0	0	3	8	2	6	0	0	0	3	ENSMUSG00000028639	6	3	3	0	0	0	1	6	3	3	0	0	0	1	Ybx1	coding	1	0.846154	13	9	11	1
Copb2	NM_015827	3040	ENSMUSG00000032458			38.9943	47.602	0.287757	32.4736	41.3052	0.347054	ENSMUSG00000032458	21	5	16	16	1	3.2	3.2	25	5	20	20	1	4	4	ENSMUSG00000032458	17	3	14	13	0.928571	4.33333	4.66667	24	6	18	17	0.944444	2.83333	3	Copb2	coding	1	0.909091	11	7	10	1
Dhcr7	NM_007856	2820	ENSMUSG00000058454		+	29.1103	32.2717	0.148743	26.1619	18.3553	-0.511276	ENSMUSG00000058454	60	13	47	33	0.702128	2.53846	3.61538	72	15	57	43	0.754386	2.86667	3.8	ENSMUSG00000058454	36	14	22	19	0.863636	1.35714	1.57143	47	21	26	23	0.884615	1.09524	1.2381	Dhcr7	coding	1	0.733333	15	11	11	4
Pgd	NM_001081274	2220	ENSMUSG00000028961			36.7764	49.9176	0.440769	18.7832	36.458	0.956796	ENSMUSG00000028961	48	18	30	0	0	0	1.66667	66	25	41	0	0	0	1.64	ENSMUSG00000028961	31	8	23	0	0	0	2.875	44	10	34	0	0	0	3.4	Pgd	coding	1	0.346154	26	15	9	16
Efhd2	NM_025994	2380	ENSMUSG00000040659			12.6838	15.5731	0.296067	18.3067	24.6232	0.42764	ENSMUSG00000040659	40	10	30	4	0.133333	0.4	3	48	13	35	6	0.171429	0.461538	2.69231	ENSMUSG00000040659	35	8	27	6	0.222222	0.75	3.375	47	11	36	6	0.166667	0.545455	3.27273	Efhd2	3'utr	2	0.791667	17	13	12	5
Pvrl3	NM_021496; NM_021497; NM_021495	2300	ENSMUSG00000022656	+	+	9.16286	8.34055	-0.135655	14.4174	13.843	-0.0586518	ENSMUSG00000022656	40	10	30	0	0	0	3	56	11	45	0	0	0	4.09091	ENSMUSG00000022656	17	3	14	0	0	0	4.66667	27	5	22	0	0	0	4.4	Pvrl3	coding	2	0.928571	15	7	14	1
Wdr1	NM_011715	2880	ENSMUSG00000005103			11.3	12.976	0.199521	12.7018	17.1308	0.431553	ENSMUSG00000005103	24	6	18	0	0	0	3	30	8	22	0	0	0	2.75	ENSMUSG00000005103	22	5	17	0	0	0	3.4	26	5	21	0	0	0	4.2	Wdr1	3'utr; coding	2	0.861111	15	10	13	2
Tmem115	NM_019704	2180	ENSMUSG00000010045		+	6.21632	8.00354	0.364578	8.50557	8.46149	-0.00749575	ENSMUSG00000010045	24	4	20	19	0.95	4.75	5	30	4	26	24	0.923077	6	6.5	ENSMUSG00000010045	18	5	13	12	0.923077	2.4	2.6	26	6	20	19	0.95	3.16667	3.33333	Tmem115	coding	1	0.833333	6	5	5	1
Tmem33	NM_028975; NM_030108	5760	ENSMUSG00000037720		+	10.9686	10.1878	-0.106531	8.22421	8.35173	0.0221966	ENSMUSG00000037720	30	12	18	16	0.888889	1.33333	1.5	47	13	34	32	0.941176	2.46154	2.61538	ENSMUSG00000037720	24	8	16	14	0.875	1.75	2	32	8	24	22	0.916667	2.75	3	Tmem33	coding	1	0.611111	18	14	11	7
Dnm1l	NM_001025947; NM_152816	4040	ENSMUSG00000022789			10.8169	12.584	0.218304	8.04869	9.55102	0.2469	ENSMUSG00000022789	18	1	17	3	0.176471	3	17	21	1	20	3	0.15	3	20	ENSMUSG00000022789	15	3	12	0	0	0	4	23	3	20	0	0	0	6.66667	Dnm1l	coding	1	0.833333	6	3	5	1
Kdm2a	NM_001001984	7260	ENSMUSG00000054611			7.16567	8.56665	0.25763	6.90764	8.74015	0.339467	ENSMUSG00000054611	47	13	34	1	0.0294118	0.0769231	2.61538	62	18	44	1	0.0227273	0.0555556	2.44444	ENSMUSG00000054611	29	8	21	0	0	0	2.625	34	10	24	0	0	0	2.4	Kdm2a	coding	1	0.769231	14	7	10	3
Fbxo38	NM_134136	4400	ENSMUSG00000042211			5.60592	6.78076	0.274495	6.23312	7.13577	0.195113	ENSMUSG00000042211	17	3	14	0	0	0	4.66667	24	4	20	0	0	0	5	ENSMUSG00000042211	14	6	8	0	0	0	1.33333	18	6	12	0	0	0	2	Fbxo38	coding	2	0.818182	16	12	12	4
Avpr1a	NM_016847	2670	ENSMUSG00000020123		+	2.38525	4.27432	0.841557	5.57125	3.38382	-0.719348	ENSMUSG00000020123	21	5	16	14	0.875	2.8	3.2	40	15	25	23	0.92	1.53333	1.66667	ENSMUSG00000020123	11	5	6	5	0.833333	1	1.2	21	9	12	11	0.916667	1.22222	1.33333	Avpr1a	coding	1	0.777778	18	7	14	3
Hpn	NM_008281; NM_001110252	1800	ENSMUSG00000001249		+	170.526	203.259	0.253332	207.128	239.705	0.210736	ENSMUSG00000001249	16	3	13	0	0	0	4.33333	23	3	20	0	0	0	6.66667	ENSMUSG00000001249	12	2	10	0	0	0	5	14	2	12	0	0	0	6	Hpn	3'utr	1	0.916667	12	6	11	1
Cct8	NM_009840	2390	ENSMUSG00000025613			65.1383	68.9797	0.0826671	53.7606	56.8855	0.0815115	ENSMUSG00000025613	12	4	8	0	0	0	2	19	4	15	0	0	0	3.75	ENSMUSG00000025613	8	2	6	0	0	0	3	12	3	9	0	0	0	3	Cct8	coding	1	1	9	4	9	0
Cops5	NM_013715	1240	ENSMUSG00000025917			51.889	60.9906	0.233158	46.881	49.8586	0.0888396	ENSMUSG00000025917	20	5	15	0	0	0	3	27	5	22	0	0	0	4.4	ENSMUSG00000025917	13	3	10	0	0	0	3.33333	18	5	13	0	0	0	2.6	Cops5	coding	1	0.769231	13	9	10	2
Nop10	NM_025403	695	ENSMUSG00000027133			28.5377	35.5792	0.318166	33.529	35.6711	0.089344	ENSMUSG00000027133	7	0	7	7	1	#DIV/0!	#DIV/0!	10	0	10	10	1	#DIV/0!	#DIV/0!	ENSMUSG00000027133	8	0	8	8	1	#DIV/0!	#DIV/0!	13	0	13	13	1	#DIV/0!	#DIV/0!	Nop10	coding	1	1	8	6	8	0
Ubqln1	NM_026842; NM_152234	3640	ENSMUSG00000005312			39.4012	39.4089	0.000279575	30.3744	31.7918	0.0658002	ENSMUSG00000005312	31	7	24	2	0.0833333	0.285714	3.42857	35	7	28	3	0.107143	0.428571	4	ENSMUSG00000005312	18	4	14	2	0.142857	0.5	3.5	26	4	22	3	0.136364	0.75	5.5	Ubqln1	coding	1	0.888889	9	8	8	0
Gsr	NM_010344	2670	ENSMUSG00000031584			22.4001	29.73	0.408413	24.6199	30.2998	0.299482	ENSMUSG00000031584	39	12	27	22	0.814815	1.83333	2.25	51	18	33	28	0.848485	1.55556	1.83333	ENSMUSG00000031584	23	10	13	11	0.846154	1.1	1.3	31	15	16	14	0.875	0.933333	1.06667	Gsr	coding	2	0.9375	14	10	13	1
Mbd2	NM_010773	1850	ENSMUSG00000024513			16.0596	13.0492	-0.299472	20.643	19.0103	-0.118871	ENSMUSG00000024513	16	4	12	9	0.75	2.25	3	25	6	19	14	0.736842	2.33333	3.16667	ENSMUSG00000024513	12	3	9	6	0.666667	2	3	17	4	13	10	0.769231	2.5	3.25	Mbd2	coding	1	0.7	10	4	7	3
Cldn12	NM_022890; NM_001193660; NM_001193661; NM_001193659	3750	ENSMUSG00000046798		+	19.6557	13.8118	-0.509048	20.0013	17.4036	-0.20071	ENSMUSG00000046798	33	7	26	0	0	0	3.71429	40	9	31	0	0	0	3.44444	ENSMUSG00000046798	22	7	15	0	0	0	2.14286	31	8	23	0	0	0	2.875	Cldn12	coding	1	1	5	4	5	0
Dnajb12	NM_019965	1770	ENSMUSG00000020109		+	16.4467	23.8105	0.533798	19.511	23.3338	0.258139	ENSMUSG00000020109	14	5	9	7	0.777778	1.4	1.8	17	5	12	10	0.833333	2	2.4	ENSMUSG00000020109	5	0	5	5	1	#DIV/0!	#DIV/0!	13	0	13	13	1	#DIV/0!	#DIV/0!	Dnajb12	coding	1	0.8	5	3	4	1
Itfg1	NM_028007	3360	ENSMUSG00000031703	+	+	18.5369	23.4015	0.336195	17.4928	17.1505	-0.0285058	ENSMUSG00000031703	38	12	26	0	0	0	2.16667	54	14	40	0	0	0	2.85714	ENSMUSG00000031703	39	11	28	3	0.107143	0.272727	2.54545	55	18	37	3	0.0810811	0.166667	2.05556	Itfg1	coding	2	0.472222	19	14	9	10
Tmem5	NM_153059	1380	ENSMUSG00000034620		+	9.0764	6.78244	-0.420315	12.4404	10.7831	-0.206268	ENSMUSG00000034620	19	3	16	0	0	0	5.33333	30	5	25	0	0	0	5	ENSMUSG00000034620	11	1	10	0	0	0	10	20	1	19	0	0	0	19	Tmem5	coding	1	0.833333	12	4	10	2
Spryd7	NM_025697	1690	ENSMUSG00000021930			13.4815	11.3652	-0.246367	11.6188	10.4136	-0.157988	ENSMUSG00000021930	14	3	11	1	0.0909091	0.333333	3.66667	19	3	16	2	0.125	0.666667	5.33333	ENSMUSG00000021930	10	1	9	1	0.111111	1	9	12	1	11	1	0.0909091	1	11	Spryd7	coding	1	0.833333	12	7	10	2
Usp9x	NM_009481	11900	ENSMUSG00000031010			12.5259	12.192	-0.0389784	11.2691	12.0393	0.0953846	ENSMUSG00000031010	50	13	37	25	0.675676	1.92308	2.84615	59	14	45	31	0.688889	2.21429	3.21429	ENSMUSG00000031010	33	8	25	11	0.44	1.375	3.125	50	12	38	18	0.473684	1.5	3.16667	Usp9x	coding	1	0.888889	9	5	8	0
Cebpz	NM_001024806	4080	ENSMUSG00000024081			11.9245	11.9091	-0.00187021	10.9011	10.4865	-0.0559408	ENSMUSG00000024081	14	2	12	0	0	0	6	20	2	18	0	0	0	9	ENSMUSG00000024081	4	1	3	0	0	0	3	4	1	3	0	0	0	3	Cebpz	coding	1	1	13	6	13	0
Kpna4	NM_008467	3730	ENSMUSG00000027782			10.1804	6.69518	-0.604604	8.45891	10.0731	0.251961	ENSMUSG00000027782	34	9	25	0	0	0	2.77778	47	11	36	0	0	0	3.27273	ENSMUSG00000027782	15	4	11	0	0	0	2.75	20	4	16	0	0	0	4	Kpna4	coding	1	0.8	10	5	8	1
Thumpd3	NM_008188	2060	ENSMUSG00000030264			8.4464	10.3319	0.290695	6.53679	8.55728	0.38857	ENSMUSG00000030264	17	2	15	12	0.8	6	7.5	24	4	20	17	0.85	4.25	5	ENSMUSG00000030264	8	1	7	7	1	7	7	11	1	10	10	1	10	10	Thumpd3	coding	1	0.916667	12	6	11	0
Mob3b	NM_178061	6030	ENSMUSG00000073910			5.25356	6.05613	0.205099	5.58162	4.74644	-0.233836	ENSMUSG00000073910	49	9	40	2	0.05	0.222222	4.44444	101	10	91	2	0.021978	0.2	9.1	ENSMUSG00000073910	36	4	32	3	0.09375	0.75	8	110	4	106	3	0.0283019	0.75	26.5	Mob3b	coding; 3'utr	2	0.928571	12	8	11	1
Alg8	NM_199035	2000	ENSMUSG00000035704		+	4.06129	4.19059	0.0452126	2.29108	4.75087	1.05216	ENSMUSG00000035704	22	0	22	18	0.818182	#DIV/0!	#DIV/0!	27	0	27	23	0.851852	#DIV/0!	#DIV/0!	ENSMUSG00000035704	16	2	14	10	0.714286	5	7	24	4	20	16	0.8	4	5	Alg8	coding	1	1	10	7	10	0
Fdps	NM_001253751; NM_134469	1350	ENSMUSG00000059743			283.491	260.404	-0.122552	235.883	79.2582	-1.57344	ENSMUSG00000059743	3	2	1	0	0	0	0.5	4	2	2	0	0	0	1	ENSMUSG00000059743	1	0	1	0	0	#DIV/0!	#DIV/0!	1	0	1	0	0	#DIV/0!	#DIV/0!	Fdps	coding	1	0.923077	13	3	12	1
Uox	NM_009474	1840	ENSMUSG00000028186			1294.83	862.075	-0.586878	1079.08	916.928	-0.234923	ENSMUSG00000028186	30	7	23	16	0.695652	2.28571	3.28571	38	8	30	23	0.766667	2.875	3.75	ENSMUSG00000028186	21	4	17	14	0.823529	3.5	4.25	27	5	22	19	0.863636	3.8	4.4	Uox	coding	1	0.857143	14	8	12	1
Mgst1	NM_019946	943	ENSMUSG00000008540		+	3283.47	2847.85	-0.205347	2597.95	2160.31	-0.266134	ENSMUSG00000008540	28	12	16	14	0.875	1.16667	1.33333	35	15	20	17	0.85	1.13333	1.33333	ENSMUSG00000008540	19	8	11	9	0.818182	1.125	1.375	32	13	19	16	0.842105	1.23077	1.46154	Mgst1	coding	1	0.555556	9	9	5	4
Thrsp	NM_009381	1040	ENSMUSG00000035686			1189.74	812.767	-0.549733	326.438	389.815	0.25598	ENSMUSG00000035686	11	2	9	0	0	0	4.5	16	2	14	0	0	0	7	ENSMUSG00000035686	10	1	9	0	0	0	9	13	1	12	0	0	0	12	Thrsp	coding	1	0.777778	9	6	7	2
Gabarapl1	NM_020590	1770	ENSMUSG00000030161			110.808	149.567	0.432734	233.438	200.679	-0.218146	ENSMUSG00000030161	18	5	13	11	0.846154	2.2	2.6	29	10	19	17	0.894737	1.7	1.9	ENSMUSG00000030161	13	4	9	8	0.888889	2	2.25	15	5	10	9	0.9	1.8	2	Gabarapl1	coding	1	0.733333	15	8	11	3
Mlf2	NM_145385; NM_001170341	1530	ENSMUSG00000030120			68.0426	80.5638	0.243693	62.7453	82.5672	0.396062	ENSMUSG00000030120	21	8	13	10	0.769231	1.25	1.625	29	10	19	16	0.842105	1.6	1.9	ENSMUSG00000030120	21	11	10	10	1	0.909091	0.909091	26	11	15	15	1	1.36364	1.36364	Mlf2	3'utr	1	0.857143	7	4	6	1
Aqp8	NM_001109045; NM_007474	1480	ENSMUSG00000030762		+	74.2514	39.3734	-0.915196	46.8459	43.7056	-0.100107	ENSMUSG00000030762	17	3	14	13	0.928571	4.33333	4.66667	24	4	20	19	0.95	4.75	5	ENSMUSG00000030762	11	3	8	6	0.75	2	2.66667	15	3	12	8	0.666667	2.66667	4	Aqp8	3'utr	1	0.888889	9	4	8	1
Mcl1	NM_008562	3490	ENSMUSG00000038612		+	36.522	46.3003	0.342258	36.5311	38.5204	0.076495	ENSMUSG00000038612	24	7	17	15	0.882353	2.14286	2.42857	28	7	21	19	0.904762	2.71429	3	ENSMUSG00000038612	23	5	18	17	0.944444	3.4	3.6	30	6	24	23	0.958333	3.83333	4	Mcl1	3'utr	1	0.888889	9	5	8	1
Sec63	NM_153055	6030	ENSMUSG00000019802		+	30.4825	32.8026	0.105828	27.1128	22.0424	-0.298691	ENSMUSG00000019802	35	11	24	19	0.791667	1.72727	2.18182	40	13	27	22	0.814815	1.69231	2.07692	ENSMUSG00000019802	23	5	18	13	0.722222	2.6	3.6	30	7	23	18	0.782609	2.57143	3.28571	Sec63	coding	1	0.692308	13	12	9	3
Dram2	NM_026013; NM_001025582	2070	ENSMUSG00000027900		+	20.8519	11.3675	-0.875263	21.3874	23.8516	0.157328	ENSMUSG00000027900	24	6	18	18	1	3	3	68	10	58	58	1	5.8	5.8	ENSMUSG00000027900	10	1	9	7	0.777778	7	9	77	1	76	73	0.960526	73	76	Dram2	coding	2	0.6875	18	12	12	6
Atad1	NM_026487	2810	ENSMUSG00000013662			19.2565	22.7276	0.239101	19.5742	19.5155	-0.00433271	ENSMUSG00000013662	26	6	20	2	0.1	0.333333	3.33333	41	7	34	8	0.235294	1.14286	4.85714	ENSMUSG00000013662	23	6	17	5	0.294118	0.833333	2.83333	36	6	30	7	0.233333	1.16667	5	Atad1	coding	1	0.8	10	5	8	1
Aacs	NM_030210	3170	ENSMUSG00000029482			45.9676	46.8868	0.0285633	18.0062	18.9664	0.0749484	ENSMUSG00000029482	18	4	14	12	0.857143	3	3.5	30	8	22	19	0.863636	2.375	2.75	ENSMUSG00000029482	13	2	11	7	0.636364	3.5	5.5	18	3	15	11	0.733333	3.66667	5	Aacs	coding	1	1	10	4	10	0
Unc50	NM_026123	1410	ENSMUSG00000026111		+	15.1898	17.0705	0.168405	17.1758	19.3873	0.174729	ENSMUSG00000026111	21	5	16	13	0.8125	2.6	3.2	54	10	44	41	0.931818	4.1	4.4	ENSMUSG00000026111	13	3	10	10	1	3.33333	3.33333	45	12	33	33	1	2.75	2.75	Unc50	coding	1	1	5	4	5	0
D230025D16Rik	NM_145604	2870	ENSMUSG00000031889			14.1768	19.4249	0.454372	16.1186	21.5291	0.417563	ENSMUSG00000031889	25	4	21	19	0.904762	4.75	5.25	26	4	22	20	0.909091	5	5.5	ENSMUSG00000031889	18	7	11	10	0.909091	1.42857	1.57143	23	8	15	14	0.933333	1.75	1.875	D230025D16Rik	coding	2	0.875	13	13	11	2
Emd	NM_007927	1300	ENSMUSG00000001964		+	6.44548	8.49553	0.398416	7.97172	10.0294	0.331269	ENSMUSG00000001964	16	7	9	9	1	1.28571	1.28571	22	8	14	14	1	1.75	1.75	ENSMUSG00000001964	17	8	9	6	0.666667	0.75	1.125	25	13	12	8	0.666667	0.615385	0.923077	Emd	coding	1	0.916667	12	7	11	0
Ubqln4	NM_033526	3370	ENSMUSG00000008604			8.63818	8.41106	-0.0384395	7.71997	12.4273	0.686847	ENSMUSG00000008604	30	12	18	16	0.888889	1.33333	1.5	39	17	22	20	0.909091	1.17647	1.29412	ENSMUSG00000008604	29	12	17	13	0.764706	1.08333	1.41667	44	17	27	22	0.814815	1.29412	1.58824	Ubqln4	coding	1	0.875	8	5	7	1
Slc44a1	NM_133891; NM_001159633	2520	ENSMUSG00000028412		+	9.0921	11.8205	0.378603	7.65157	7.79674	0.0271162	ENSMUSG00000028412	34	6	28	11	0.392857	1.83333	4.66667	48	9	39	15	0.384615	1.66667	4.33333	ENSMUSG00000028412	33	6	27	7	0.259259	1.16667	4.5	55	12	43	15	0.348837	1.25	3.58333	Slc44a1	coding	1	1	8	4	8	0
Foxo1	NM_019739	5550	ENSMUSG00000044167			5.90142	6.00977	0.026248	6.64918	9.35255	0.492182	ENSMUSG00000044167	41	13	28	21	0.75	1.61538	2.15385	45	15	30	23	0.766667	1.53333	2	ENSMUSG00000044167	23	7	16	11	0.6875	1.57143	2.28571	30	11	19	13	0.684211	1.18182	1.72727	Foxo1	coding	1	0.470588	17	15	8	8
Fip1l1	NM_001159573; NM_024183; NM_001159574	3000	ENSMUSG00000029227			5.34347	10.2304	0.937014	5.36974	6.80264	0.341242	ENSMUSG00000029227	31	12	19	14	0.736842	1.16667	1.58333	44	18	26	20	0.769231	1.11111	1.44444	ENSMUSG00000029227	26	14	12	9	0.75	0.642857	0.857143	47	28	19	14	0.736842	0.5	0.678571	Fip1l1	coding	1	1	10	4	10	0
Rrn3	NM_001039521	3600	ENSMUSG00000022682			5.54498	8.45714	0.608986	5.04337	7.53604	0.579417	ENSMUSG00000022682	33	8	25	22	0.88	2.75	3.125	41	10	31	28	0.903226	2.8	3.1	ENSMUSG00000022682	13	3	10	8	0.8	2.66667	3.33333	20	3	17	15	0.882353	5	5.66667	Rrn3	coding	2	0.690476	13	8	9	4
Tmem69	NM_177670	2410	ENSMUSG00000055900		+	6.77539	6.5804	-0.0421298	4.90071	5.37399	0.133005	ENSMUSG00000055900	27	11	16	1	0.0625	0.0909091	1.45455	54	27	27	1	0.037037	0.037037	1	ENSMUSG00000055900	16	7	9	1	0.111111	0.142857	1.28571	25	13	12	1	0.0833333	0.0769231	0.923077	Tmem69	coding	1	0.916667	12	4	11	1
Jmjd1c	NM_207221; NM_001242396	8500	ENSMUSG00000037876			3.9726	4.90603	0.304475	3.3136	4.893	0.562321	ENSMUSG00000037876	84	31	53	38	0.716981	1.22581	1.70968	124	63	61	44	0.721311	0.698413	0.968254	ENSMUSG00000037876	59	28	31	23	0.741935	0.821429	1.10714	96	59	37	29	0.783784	0.491525	0.627119	Jmjd1c	coding	1	0.261905	42	22	11	30
Nup98	NM_022979	4050	ENSMUSG00000063550			2.17424	2.85409	0.392517	2.04547	3.2631	0.67381	ENSMUSG00000063550	68	28	40	1	0.025	0.0357143	1.42857	86	36	50	1	0.02	0.0277778	1.38889	ENSMUSG00000063550	33	9	24	0	0	0	2.66667	47	11	36	0	0	0	3.27273	Nup98	coding	2	0.77381	13	9	10	3
Lpcat1	NM_145376	1600	ENSMUSG00000021608		+	0.320668	0.580297	0.855713	0.528726	0.895426	0.760055	ENSMUSG00000021608	23	1	22	3	0.136364	3	22	255	1	254	6	0.023622	6	254	ENSMUSG00000021608	25	1	24	6	0.25	6	24	334	1	333	16	0.048048	16	333	Lpcat1	coding	1	1	6	3	6	0
Eda2r	NM_001161432; NM_001161433; NM_175540	3900	ENSMUSG00000034457		+	0.559037	0.401039	-0.479198	0.54232	2.06138	1.92639	ENSMUSG00000034457	25	5	20	0	0	0	4	61	6	55	0	0	0	9.16667	ENSMUSG00000034457	16	4	12	0	0	0	3	47	4	43	0	0	0	10.75	Eda2r	coding	1	0.9	10	6	9	1
Elovl2	NM_019423	3840	ENSMUSG00000021364		+	107.588	130.263	0.275908	93.4362	96.1486	0.0412833	ENSMUSG00000021364	41	17	24	0	0	0	1.41176	56	30	26	0	0	0	0.866667	ENSMUSG00000021364	34	11	23	1	0.0434783	0.0909091	2.09091	51	22	29	1	0.0344828	0.0454545	1.31818	Elovl2	coding	1	0.272727	33	18	9	23
Mcfd2	NM_176808; NM_139295	2160	ENSMUSG00000024150	+		102.539	79.4188	-0.368621	83.5824	89.1186	0.0925276	ENSMUSG00000024150	24	4	20	0	0	0	5	33	5	28	0	0	0	5.6	ENSMUSG00000024150	26	7	19	0	0	0	2.71429	31	10	21	0	0	0	2.1	Mcfd2	3'utr; coding	2	0.833333	12	9	10	2
Txndc5	NM_145367	2620	ENSMUSG00000038991	+		54.2966	66.0867	0.283498	50.8604	76.0415	0.580245	ENSMUSG00000038991	31	5	26	2	0.0769231	0.4	5.2	35	5	30	2	0.0666667	0.4	6	ENSMUSG00000038991	29	8	21	0	0	0	2.625	36	8	28	0	0	0	3.5	Txndc5	coding	1	0.909091	11	6	10	1
Perp	NM_022032	1900	ENSMUSG00000019851		+	43.3314	34.6	-0.324639	37.6756	43.627	0.211593	ENSMUSG00000019851	78	22	56	45	0.803571	2.04545	2.54545	138	68	70	58	0.828571	0.852941	1.02941	ENSMUSG00000019851	60	26	34	26	0.764706	1	1.30769	90	49	41	31	0.756098	0.632653	0.836735	Perp	coding	2	0.875	13	8	11	2
Strap	NM_011499	2640	ENSMUSG00000030224			30.8465	29.3833	-0.0701098	35.522	38.7748	0.126407	ENSMUSG00000030224	14	2	12	12	1	6	6	16	2	14	14	1	7	7	ENSMUSG00000030224	12	5	7	5	0.714286	1	1.4	15	6	9	7	0.777778	1.16667	1.5	Strap	coding; 3'utr	2	0.9	11	9	10	1
Eif3a	NM_010123	5180	ENSMUSG00000024991			29.3861	35.8748	0.287835	32.4424	36.3159	0.162719	ENSMUSG00000024991	35	7	28	0	0	0	4	44	14	30	0	0	0	2.14286	ENSMUSG00000024991	27	7	20	0	0	0	2.85714	40	10	30	0	0	0	3	Eif3a	coding	1	0.916667	12	7	11	0
Pnpla2	NR_028142; NM_001163689; NM_025802	2610	ENSMUSG00000025509		+	19.2578	26.1676	0.442338	29.8915	43.1175	0.528541	ENSMUSG00000025509	17	4	13	11	0.846154	2.75	3.25	20	5	15	13	0.866667	2.6	3	ENSMUSG00000025509	10	1	9	8	0.888889	8	9	12	2	10	9	0.9	4.5	5	Pnpla2	3'utr; coding	2	0.916667	11	9	10	1
Mrpl51	NM_025595	1520	ENSMUSG00000030335			31.4977	36.3408	0.206345	27.7411	33.2204	0.260043	ENSMUSG00000030335	0	0	0	0	#DIV/0!	#DIV/0!	#DIV/0!	0	0	0	0	#DIV/0!	#DIV/0!	#DIV/0!	ENSMUSG00000030335	0	0	0	0	#DIV/0!	#DIV/0!	#DIV/0!	0	0	0	0	#DIV/0!	#DIV/0!	#DIV/0!	Mrpl51	coding	1	0.727273	11	9	8	2
Srp72	NM_025691	3600	ENSMUSG00000036323			26.1754	19.2935	-0.440097	25.0016	27.3389	0.128932	ENSMUSG00000036323	16	2	14	12	0.857143	6	7	19	2	17	15	0.882353	7.5	8.5	ENSMUSG00000036323	9	1	8	7	0.875	7	8	11	1	10	9	0.9	9	10	Srp72	coding	1	1	8	5	8	0
Zmpste24	NM_172700	3430	ENSMUSG00000043207		+	39.7612	16.5617	-1.26351	24.1947	29.3587	0.279097	ENSMUSG00000043207	33	8	25	0	0	0	3.125	46	12	34	0	0	0	2.83333	ENSMUSG00000043207	24	6	18	0	0	0	3	31	9	22	0	0	0	2.44444	Zmpste24	coding	1	1	7	3	7	0
1110004F10Rik	NM_019772	1400	ENSMUSG00000030663			22.2017	29.4457	0.407384	23.8737	26.5532	0.15346	ENSMUSG00000030663	10	1	9	5	0.555556	5	9	17	1	16	8	0.5	8	16	ENSMUSG00000030663	3	0	3	2	0.666667	#DIV/0!	#DIV/0!	9	0	9	5	0.555556	#DIV/0!	#DIV/0!	1110004F10Rik	coding	1	0.909091	11	8	10	1
Cul3	NM_016716	2760	ENSMUSG00000004364			21.7885	21.7063	-0.00545679	23.3827	22.9511	-0.0268824	ENSMUSG00000004364	19	4	15	0	0	0	3.75	27	4	23	0	0	0	5.75	ENSMUSG00000004364	14	3	11	0	0	0	3.66667	17	4	13	0	0	0	3.25	Cul3	coding	1	1	10	3	10	0
Hyal2	NM_010489	1850	ENSMUSG00000010047	+		14.4423	14.238	-0.020556	15.4349	21.777	0.496611	ENSMUSG00000010047	17	5	12	8	0.666667	1.6	2.4	19	5	14	10	0.714286	2	2.8	ENSMUSG00000010047	15	2	13	12	0.923077	6	6.5	27	2	25	24	0.96	12	12.5	Hyal2	coding	1	1	5	3	5	0
Pter	NM_008961	3620	ENSMUSG00000026730			13.8518	19.121	0.465085	14.7339	13.6489	-0.110355	ENSMUSG00000026730	18	6	12	7	0.583333	1.16667	2	28	8	20	12	0.6	1.5	2.5	ENSMUSG00000026730	15	4	11	6	0.545455	1.5	2.75	20	4	16	8	0.5	2	4	Pter	coding	1	0.7	10	5	7	3
Herpud2	NM_020586	2740	ENSMUSG00000008429		+	8.53409	6.90288	-0.306037	10.3573	8.7811	-0.238176	ENSMUSG00000008429	36	10	26	0	0	0	2.6	53	14	39	0	0	0	2.78571	ENSMUSG00000008429	18	3	15	0	0	0	5	23	3	20	0	0	0	6.66667	Herpud2	coding	1	0.666667	12	8	8	3
Clcn7	NM_011930	4060	ENSMUSG00000036636		+	10.9179	10.8339	-0.0111384	9.11821	12.5263	0.458142	ENSMUSG00000036636	22	7	15	12	0.8	1.71429	2.14286	31	8	23	20	0.869565	2.5	2.875	ENSMUSG00000036636	20	7	13	11	0.846154	1.57143	1.85714	26	10	16	14	0.875	1.4	1.6	Clcn7	coding	1	0.846154	13	5	11	1
Fbxw11	NM_134015	4020	ENSMUSG00000020271			7.98423	9.85605	0.303857	8.33605	10.1928	0.290116	ENSMUSG00000020271	23	3	20	12	0.6	4	6.66667	71	4	67	14	0.208955	3.5	16.75	ENSMUSG00000020271	18	2	16	9	0.5625	4.5	8	112	2	110	16	0.145455	8	55	Fbxw11	coding	1	1	5	3	5	0
Tnrc6a	NM_144925	8480	ENSMUSG00000052707			5.9835	8.3354	0.478262	6.00695	7.01319	0.223437	ENSMUSG00000052707	30	8	22	19	0.863636	2.375	2.75	37	11	26	22	0.846154	2	2.36364	ENSMUSG00000052707	20	4	16	14	0.875	3.5	4	25	5	20	18	0.9	3.6	4	Tnrc6a	coding	1	0.857143	7	5	6	1
Smg7	NM_001160257; NM_001005507; NM_001160256	5800	ENSMUSG00000042772			6.05849	6.71369	0.148148	5.37441	7.68876	0.516644	ENSMUSG00000042772	38	9	29	2	0.0689655	0.222222	3.22222	47	9	38	2	0.0526316	0.222222	4.22222	ENSMUSG00000042772	30	4	26	1	0.0384615	0.25	6.5	38	6	32	1	0.03125	0.166667	5.33333	Smg7	coding	2	0.8125	13	8	10	3
Cdk17	NM_146239	3640	ENSMUSG00000020015			5.42587	5.37692	-0.0130737	4.36777	5.20483	0.252952	ENSMUSG00000020015	14	3	11	9	0.818182	3	3.66667	22	4	18	16	0.888889	4	4.5	ENSMUSG00000020015	14	1	13	8	0.615385	8	13	22	1	21	12	0.571429	12	21	Cdk17	coding	1	0.888889	9	4	8	1
Arl5b	NM_029466	3590	ENSMUSG00000017418			4.02491	4.61504	0.197385	4.14352	5.13817	0.3104	ENSMUSG00000017418	20	3	17	15	0.882353	5	5.66667	27	4	23	21	0.913043	5.25	5.75	ENSMUSG00000017418	18	5	13	13	1	2.6	2.6	21	6	15	15	1	2.5	2.5	Arl5b	coding	2	1	10	6	10	0
Noc3l	NM_021315	3980	ENSMUSG00000024999			1.95466	2.86145	0.549829	1.41727	1.64524	0.215189	ENSMUSG00000024999	11	1	10	0	0	0	10	15	1	14	0	0	0	14	ENSMUSG00000024999	8	2	6	0	0	0	3	9	3	6	0	0	0	2	Noc3l	coding	1	0.888889	9	5	8	1
Sesn2	NM_144907	2660	ENSMUSG00000028893			1.60698	1.63566	0.0255144	2.05461	4.05516	0.980895	ENSMUSG00000028893	20	5	15	1	0.0666667	0.2	3	28	5	23	1	0.0434783	0.2	4.6	ENSMUSG00000028893	17	2	15	0	0	0	7.5	28	3	25	0	0	0	8.33333	Sesn2	3'utr	1	0.875	8	6	7	1
Rpl4	NM_024212	1420	ENSMUSG00000032399			370.979	474.484	0.355022	368.198	420.6	0.191969	ENSMUSG00000032399	82	53	29	16	0.551724	0.301887	0.54717	131	92	39	24	0.615385	0.26087	0.423913	ENSMUSG00000032399	49	27	22	12	0.545455	0.444444	0.814815	63	37	26	16	0.615385	0.432432	0.702703	Rpl4	coding	1	0.727273	11	4	8	3
Herpud1	NM_022331	1870	ENSMUSG00000031770		+	91.0998	125.322	0.460121	169.039	216.408	0.356403	ENSMUSG00000031770	9	1	8	7	0.875	7	8	10	1	9	8	0.888889	8	9	ENSMUSG00000031770	8	1	7	6	0.857143	6	7	11	1	10	9	0.9	9	10	Herpud1	coding	1	1	6	5	6	0
Pabpc1	NM_008774	2820	ENSMUSG00000022283			76.4356	133.125	0.80047	80.0931	108.322	0.435573	ENSMUSG00000022283	32	10	22	0	0	0	2.2	39	13	26	0	0	0	2	ENSMUSG00000022283	24	12	12	0	0	0	1	30	14	16	0	0	0	1.14286	Pabpc1	coding	1	1	8	6	8	0
Tsc22d3	NM_001077364; NM_010286	2060	ENSMUSG00000031431			34.9411	57.7175	0.724083	48.7739	42.3295	-0.204446	ENSMUSG00000031431	26	4	22	1	0.0454545	0.25	5.5	33	5	28	1	0.0357143	0.2	5.6	ENSMUSG00000031431	23	3	20	0	0	0	6.66667	31	3	28	0	0	0	9.33333	Tsc22d3	3'utr; coding	2	0.833333	11	7	9	2
Gm2a	NM_010299	4260	ENSMUSG00000000594	+		44.2962	56.8692	0.360466	38.124	43.1646	0.179151	ENSMUSG00000000594	15	4	11	10	0.909091	2.5	2.75	17	4	13	12	0.923077	3	3.25	ENSMUSG00000000594	8	3	5	5	1	1.66667	1.66667	14	4	10	10	1	2.5	2.5	Gm2a	3'utr	1	0.833333	6	6	5	1
Igbp1	NM_008784	1520	ENSMUSG00000031221			27.2587	28.5118	0.0648421	29.7803	34.3158	0.204514	ENSMUSG00000031221	7	1	6	5	0.833333	5	6	9	1	8	7	0.875	7	8	ENSMUSG00000031221	7	2	5	4	0.8	2	2.5	14	3	11	10	0.909091	3.33333	3.66667	Igbp1	coding	1	1	5	3	5	0
Picalm	NM_001252523; NM_001252520; NM_001252521; NM_001252522; NM_146194; NM_001252524	4080	ENSMUSG00000039361			25.4502	32.0417	0.332273	25.2066	31.9652	0.342703	ENSMUSG00000039361	45	11	34	28	0.823529	2.54545	3.09091	54	13	41	34	0.829268	2.61538	3.15385	ENSMUSG00000039361	31	8	23	21	0.913043	2.625	2.875	31	8	23	21	0.913043	2.625	2.875	Picalm	coding	1	1	6	4	6	0
1810037I17Rik	NM_024461	976	ENSMUSG00000054091		+	14.3219	15.7247	0.134813	13.9407	17.9725	0.366483	ENSMUSG00000054091	6	1	5	5	1	5	5	7	1	6	6	1	6	6	ENSMUSG00000054091	6	1	5	4	0.8	4	5	10	1	9	8	0.888889	8	9	1810037I17Rik	3'utr	1	0.857143	7	6	6	1
Tnfaip1	NM_009395; NM_001159392	3700	ENSMUSG00000017615			8.72313	9.21279	0.0787913	9.11233	11.3483	0.316582	ENSMUSG00000017615	17	5	12	0	0	0	2.4	23	7	16	0	0	0	2.28571	ENSMUSG00000017615	19	3	16	0	0	0	5.33333	22	3	19	0	0	0	6.33333	Tnfaip1	coding	1	0.888889	9	6	8	1
B4galt1	NM_022305	3980	ENSMUSG00000028413		+	8.23686	12.0198	0.545248	8.32432	9.05746	0.121774	ENSMUSG00000028413	40	11	29	1	0.0344828	0.0909091	2.63636	50	12	38	1	0.0263158	0.0833333	3.16667	ENSMUSG00000028413	17	6	11	0	0	0	1.83333	19	6	13	0	0	0	2.16667	B4galt1	coding	1	1	10	6	10	0
Phldb2	NM_001252442; NM_153412	5570	ENSMUSG00000033149			6.43183	6.51342	0.0181867	7.30254	7.25242	-0.00993604	ENSMUSG00000033149	72	20	52	6	0.115385	0.3	2.6	125	24	101	47	0.465347	1.95833	4.20833	ENSMUSG00000033149	49	15	34	2	0.0588235	0.133333	2.26667	120	19	101	64	0.633663	3.36842	5.31579	Phldb2	coding	2	0.785714	12	8	9	3
Tap1	NM_001161730; NM_013683	2910	ENSMUSG00000037321		+	7.62448	11.2604	0.562546	6.9778	14.0186	1.0065	ENSMUSG00000037321	31	6	25	20	0.8	3.33333	4.16667	43	9	34	28	0.823529	3.11111	3.77778	ENSMUSG00000037321	14	4	10	10	1	2.5	2.5	18	5	13	13	1	2.6	2.6	Tap1	coding	1	0.888889	9	5	8	1
Pigu	NM_001004721	1620	ENSMUSG00000038383	+	+	6.43913	5.98812	-0.104764	6.41872	8.46387	0.39903	ENSMUSG00000038383	30	8	22	2	0.0909091	0.25	2.75	40	12	28	2	0.0714286	0.166667	2.33333	ENSMUSG00000038383	25	3	22	0	0	0	7.33333	31	3	28	0	0	0	9.33333	Pigu	coding	1	0.692308	13	8	9	4
Terf1	NM_009352	1630	ENSMUSG00000025925			5.34919	4.66279	-0.198129	6.1856	9.21805	0.575549	ENSMUSG00000025925	15	3	12	10	0.833333	3.33333	4	21	4	17	14	0.823529	3.5	4.25	ENSMUSG00000025925	10	2	8	8	1	4	4	12	2	10	10	1	5	5	Terf1	coding	1	1	8	5	8	0
Lrig1	NM_008377	4970	ENSMUSG00000030029	+	+	5.52177	5.67858	0.0403987	6.00719	7.20009	0.261325	ENSMUSG00000030029	28	6	22	2	0.0909091	0.333333	3.66667	33	6	27	2	0.0740741	0.333333	4.5	ENSMUSG00000030029	27	4	23	1	0.0434783	0.25	5.75	36	4	32	1	0.03125	0.25	8	Lrig1	coding	1	1	6	2	6	0
Atp6v0a2	NM_011596	1880	ENSMUSG00000038023		+	7.59384	8.99413	0.244153	5.38171	10.3566	0.944415	ENSMUSG00000038023	20	4	16	14	0.875	3.5	4	26	6	20	18	0.9	3	3.33333	ENSMUSG00000038023	11	3	8	8	1	2.66667	2.66667	14	3	11	11	1	3.66667	3.66667	Atp6v0a2	coding	1	0.666667	9	5	6	3
Icam1	NM_010493	2540	ENSMUSG00000037405	+	+	4.27479	7.12826	0.737698	5.23241	9.07065	0.79373	ENSMUSG00000037405	17	1	16	10	0.625	10	16	24	3	21	14	0.666667	4.66667	7	ENSMUSG00000037405	17	4	13	8	0.615385	2	3.25	28	5	23	16	0.695652	3.2	4.6	Icam1	coding	1	0.625	8	3	5	3
Ccar2	NM_146055	3700	ENSMUSG00000033712			4.6905	6.39928	0.448168	4.28746	5.95002	0.472772	ENSMUSG00000033712	14	5	9	0	0	0	1.8	22	7	15	0	0	0	2.14286	ENSMUSG00000033712	13	4	9	0	0	0	2.25	20	6	14	0	0	0	2.33333	Ccar2	coding	1	0.909091	11	5	10	1
Ccng2	NM_007635	2490	ENSMUSG00000029385			3.1938	2.38409	-0.421836	4.09148	4.60241	0.169766	ENSMUSG00000029385	11	3	8	7	0.875	2.33333	2.66667	14	3	11	10	0.909091	3.33333	3.66667	ENSMUSG00000029385	5	2	3	3	1	1.5	1.5	10	2	8	8	1	4	4	Ccng2	coding	1	0.875	8	5	7	1
Tmem238	NM_029384	1050	ENSMUSG00000030431		+	3.62216	3.37403	-0.102377	4.02978	4.84352	0.265355	ENSMUSG00000030431	11	1	10	0	0	0	10	14	1	13	0	0	0	13	ENSMUSG00000030431	6	0	6	0	0	#DIV/0!	#DIV/0!	7	0	7	0	0	#DIV/0!	#DIV/0!	Tmem238	coding	1	0.9	10	8	9	0
Cldn14	NM_001165926; NM_001165925; NM_019500	1390	ENSMUSG00000047109		+	4.06025	5.80149	0.514853	3.85401	3.99731	0.0526685	ENSMUSG00000047109	16	6	10	1	0.1	0.166667	1.66667	23	7	16	1	0.0625	0.142857	2.28571	ENSMUSG00000047109	16	3	13	1	0.0769231	0.333333	4.33333	26	8	18	1	0.0555556	0.125	2.25	Cldn14	coding	1	1	6	4	6	0
Tubb6	NM_026473	1740	ENSMUSG00000001473			4.10242	7.28786	0.829019	3.5258	13.5427	1.94149	ENSMUSG00000001473	19	6	13	11	0.846154	1.83333	2.16667	23	8	15	13	0.866667	1.625	1.875	ENSMUSG00000001473	21	8	13	8	0.615385	1	1.625	24	8	16	10	0.625	1.25	2	Tubb6	coding	1	0.9	10	6	9	0
Pelp1	NM_029231	3440	ENSMUSG00000018921			3.34282	3.79335	0.182408	2.83831	4.25737	0.58493	ENSMUSG00000018921	18	6	12	0	0	0	2	21	6	15	0	0	0	2.5	ENSMUSG00000018921	14	3	11	0	0	0	3.66667	21	3	18	0	0	0	6	Pelp1	coding	1	0.7	10	6	7	3
Cs	NM_026444	2830	ENSMUSG00000005683			55.1162	85.8463	0.63928	42.8912	56.0735	0.386638	ENSMUSG00000005683	23	3	20	16	0.8	5.33333	6.66667	33	5	28	24	0.857143	4.8	5.6	ENSMUSG00000005683	14	4	10	7	0.7	1.75	2.5	18	4	14	11	0.785714	2.75	3.5	Cs	coding	1	1	9	4	9	0
Aldoart1	NM_001199270	2050	ENSMUSG00000059343			0.0208516	0.0834475	2.00071	0.034391	0.0998334	1.53749	ENSMUSG00000059343	1	1	0	0	#DIV/0!	0	0	1	1	0	0	#DIV/0!	0	0	ENSMUSG00000059343	1	1	0	0	#DIV/0!	0	0	1	1	0	0	#DIV/0!	0	0	Aldoart1	coding	1	1	6	3	6	0
Alas1	NM_020559	2700	ENSMUSG00000032786			127.825	178.57	0.482318	228.735	165.836	-0.463915	ENSMUSG00000032786	31	11	20	1	0.05	0.0909091	1.81818	48	15	33	1	0.030303	0.0666667	2.2	ENSMUSG00000032786	19	6	13	0	0	0	2.16667	29	8	21	0	0	0	2.625	Alas1	coding	1	0.8	10	9	8	1
Tmem106b	NM_027992	6080	ENSMUSG00000029571		+	35.0154	23.7281	-0.561394	44.8148	42.603	-0.0730176	ENSMUSG00000029571	35	8	27	23	0.851852	2.875	3.375	43	9	34	29	0.852941	3.22222	3.77778	ENSMUSG00000029571	18	3	15	14	0.933333	4.66667	5	25	5	20	19	0.95	3.8	4	Tmem106b	coding	1	0.615385	13	10	8	4
Gnai2	NM_008138	2180	ENSMUSG00000032562			24.2605	29.1393	0.26436	29.577	46.3256	0.647336	ENSMUSG00000032562	28	5	23	0	0	0	4.6	35	7	28	0	0	0	4	ENSMUSG00000032562	16	4	12	0	0	0	3	23	4	19	0	0	0	4.75	Gnai2	coding	1	0.666667	9	5	6	3
Slc35d1	NM_177732	2890	ENSMUSG00000028521		+	31.5636	35.2302	0.15855	28.8572	35.646	0.304811	ENSMUSG00000028521	18	4	14	1	0.0714286	0.25	3.5	24	6	18	1	0.0555556	0.166667	3	ENSMUSG00000028521	10	1	9	1	0.111111	1	9	13	1	12	1	0.0833333	1	12	Slc35d1	coding	1	0.857143	7	4	6	1
Arl4d	NM_025404	1380	ENSMUSG00000034936			13.0407	22.0621	0.758548	25.364	17.2671	-0.554757	ENSMUSG00000034936	23	9	14	13	0.928571	1.44444	1.55556	29	11	18	17	0.944444	1.54545	1.63636	ENSMUSG00000034936	14	2	12	11	0.916667	5.5	6	18	2	16	15	0.9375	7.5	8	Arl4d	3'utr	1	0.444444	9	8	4	5
Pcsk9	NM_153565	3510	ENSMUSG00000044254	+		16.419	24.5969	0.583107	17.9865	12.9938	-0.46909	ENSMUSG00000044254	56	13	43	0	0	0	3.30769	77	21	56	0	0	0	2.66667	ENSMUSG00000044254	43	12	31	0	0	0	2.58333	55	15	40	0	0	0	2.66667	Pcsk9	3'utr	1	0.8	5	3	4	1
Frmd4b	NM_145148	5030	ENSMUSG00000030064			9.6783	10.392	0.102641	9.47011	9.44867	-0.00327034	ENSMUSG00000030064	59	11	48	1	0.0208333	0.0909091	4.36364	140	34	106	1	0.00943396	0.0294118	3.11765	ENSMUSG00000030064	45	10	35	3	0.0857143	0.3	3.5	119	32	87	6	0.0689655	0.1875	2.71875	Frmd4b	coding	1	0.833333	6	4	5	1
Srebf2	NM_033218	4570	ENSMUSG00000022463		+	6.93195	9.0504	0.38472	8.33739	9.01363	0.112513	ENSMUSG00000022463	72	17	55	33	0.6	1.94118	3.23529	106	28	78	42	0.538462	1.5	2.78571	ENSMUSG00000022463	42	12	30	14	0.466667	1.16667	2.5	67	16	51	19	0.372549	1.1875	3.1875	Srebf2	coding	1	0.416667	12	9	5	7
Serpinb6a	NM_001164118; NM_009254; NM_001164117; NM_001243192	1550	ENSMUSG00000060147			6.15066	7.93043	0.366657	8.30086	10.0161	0.270987	ENSMUSG00000060147	21	3	18	1	0.0555556	0.333333	6	26	4	22	1	0.0454545	0.25	5.5	ENSMUSG00000060147	10	1	9	1	0.111111	1	9	12	1	11	1	0.0909091	1	11	Serpinb6a	coding	1	0.8	10	6	8	2
Vcl	NM_009502	5230	ENSMUSG00000021823			10.6485	12.6415	0.247516	7.61513	9.35726	0.297218	ENSMUSG00000021823	36	7	29	27	0.931034	3.85714	4.14286	47	9	38	34	0.894737	3.77778	4.22222	ENSMUSG00000021823	24	4	20	14	0.7	3.5	5	34	4	30	21	0.7	5.25	7.5	Vcl	coding	1	0.875	8	4	7	1
Dcakd	NM_026551	1710	ENSMUSG00000020935			8.34879	14.0478	0.750704	5.56617	13.848	1.31492	ENSMUSG00000020935	17	4	13	0	0	0	3.25	25	7	18	0	0	0	2.57143	ENSMUSG00000020935	11	4	7	0	0	0	1.75	20	5	15	0	0	0	3	Dcakd	3'utr	1	0.7	10	6	7	3
Man1a2	NM_010763	7940	ENSMUSG00000008763		+	4.82007	4.7539	-0.0199413	5.5537	6.41427	0.207835	ENSMUSG00000008763	23	6	17	3	0.176471	0.5	2.83333	29	7	22	3	0.136364	0.428571	3.14286	ENSMUSG00000008763	20	2	18	2	0.111111	1	9	28	2	26	2	0.0769231	1	13	Man1a2	coding	1	1	7	2	7	0
Ubap2	NM_026872	4370	ENSMUSG00000028433			5.03758	7.95089	0.658386	4.27517	8.86291	1.0518	ENSMUSG00000028433	21	4	17	0	0	0	4.25	27	4	23	0	0	0	5.75	ENSMUSG00000028433	18	7	11	0	0	0	1.57143	22	8	14	0	0	0	1.75	Ubap2	coding	1	0.888889	9	5	8	1
Sec22a	NM_133704	3990	ENSMUSG00000034473		+	3.80308	3.83362	0.0115392	3.26935	3.4292	0.0688684	ENSMUSG00000034473	7	1	6	1	0.166667	1	6	9	1	8	1	0.125	1	8	ENSMUSG00000034473	6	1	5	1	0.2	1	5	10	1	9	2	0.222222	2	9	Sec22a	coding	1	1	6	4	6	0
Vezf1	NM_016686	4520	ENSMUSG00000018377			2.60085	2.69763	0.0527096	3.03414	3.57647	0.237245	ENSMUSG00000018377	29	10	19	15	0.789474	1.5	1.9	41	11	30	25	0.833333	2.27273	2.72727	ENSMUSG00000018377	18	5	13	7	0.538462	1.4	2.6	27	6	21	13	0.619048	2.16667	3.5	Vezf1	coding	1	1	8	2	8	0
Kdelc2	NM_212445	3640	ENSMUSG00000034487	+		2.64205	2.16201	-0.289284	2.03406	2.37767	0.225186	ENSMUSG00000034487	17	4	13	13	1	3.25	3.25	22	6	16	16	1	2.66667	2.66667	ENSMUSG00000034487	20	9	11	11	1	1.22222	1.22222	26	14	12	12	1	0.857143	0.857143	Kdelc2	coding	1	0.636364	11	8	7	4
Cgref1	NM_001160149; NM_026770	1290	ENSMUSG00000029161	+		0.563293	1.21244	1.10596	0.464466	1.17851	1.34332	ENSMUSG00000029161	9	0	9	0	0	#DIV/0!	#DIV/0!	14	0	14	0	0	#DIV/0!	#DIV/0!	ENSMUSG00000029161	10	1	9	0	0	0	9	13	2	11	0	0	0	5.5	Cgref1	coding	1	1	5	2	5	0
Adamts1	NM_009621	4880	ENSMUSG00000022893	+		1.68219	2.28831	0.443939	1.44471	1.63555	0.178996	ENSMUSG00000022893	31	6	25	0	0	0	4.16667	41	10	31	0	0	0	3.1	ENSMUSG00000022893	19	5	14	0	0	0	2.8	22	6	16	0	0	0	2.66667	Adamts1	coding	1	0.777778	9	5	7	2
Baz1a	NM_013815	6180	ENSMUSG00000035021			1.80522	2.74822	0.606322	2.01947	3.06563	0.602203	ENSMUSG00000035021	38	11	27	3	0.111111	0.272727	2.45455	54	13	41	5	0.121951	0.384615	3.15385	ENSMUSG00000035021	31	7	24	1	0.0416667	0.142857	3.42857	47	13	34	1	0.0294118	0.0769231	2.61538	Baz1a	coding	1	1	8	5	8	0
Supt7l	NM_028150	2680	ENSMUSG00000053134			3.03082	3.91104	0.367845	1.89416	2.67291	0.496854	ENSMUSG00000053134	7	2	5	0	0	0	2.5	9	2	7	0	0	0	3.5	ENSMUSG00000053134	8	2	6	0	0	0	3	9	2	7	0	0	0	3.5	Supt7l	coding	1	0.75	8	6	6	2
Ddb1	NM_015735	4160	ENSMUSG00000024740			58.9851	49.2857	-0.259181	46.864	68.4177	0.545891	ENSMUSG00000024740	48	13	35	29	0.828571	2.23077	2.69231	63	19	44	38	0.863636	2	2.31579	ENSMUSG00000024740	21	6	15	14	0.933333	2.33333	2.5	25	6	19	18	0.947368	3	3.16667	Ddb1	coding	1	0.875	8	3	7	1
Psmd12	NM_025894	1720	ENSMUSG00000020720			45.9583	46.3092	0.0109726	40.9723	40.7007	-0.009596	ENSMUSG00000020720	12	2	10	10	1	5	5	18	3	15	15	1	5	5	ENSMUSG00000020720	9	1	8	7	0.875	7	8	12	1	11	10	0.909091	10	11	Psmd12	coding	1	1	7	2	7	0
Actr2	NM_146243	3670	ENSMUSG00000020152			31.1219	47.1977	0.600785	32.0861	33.0311	0.0418743	ENSMUSG00000020152	46	5	41	4	0.097561	0.8	8.2	96	5	91	6	0.0659341	1.2	18.2	ENSMUSG00000020152	22	3	19	4	0.210526	1.33333	6.33333	57	3	54	9	0.166667	3	18	Actr2	3'utr	1	1	5	3	5	0
Ewsr1	NM_007968	2400	ENSMUSG00000009079			32.5018	50.4786	0.635151	28.6812	41.4457	0.531117	ENSMUSG00000009079	6	1	5	0	0	0	5	7	1	6	0	0	0	6	ENSMUSG00000009079	8	2	6	0	0	0	3	9	3	6	0	0	0	2	Ewsr1	3'utr	1	1	5	3	5	0
Clk1	NR_027854; NR_027853; NM_001042634	2220	ENSMUSG00000026034			26.8466	31.8858	0.248175	23.1035	25.6804	0.152552	ENSMUSG00000026034	10	2	8	0	0	0	4	13	2	11	0	0	0	5.5	ENSMUSG00000026034	6	1	5	0	0	0	5	6	1	5	0	0	0	5	Clk1	coding	1	0.8	10	7	8	1
Usp19	NM_001168371; NM_027804; NM_001168372; NM_145407; NM_001168373	4700	ENSMUSG00000006676		+	13.3535	15.4817	0.21335	11.9269	18.1525	0.605951	ENSMUSG00000006676	29	7	22	19	0.863636	2.71429	3.14286	35	8	27	23	0.851852	2.875	3.375	ENSMUSG00000006676	14	4	10	9	0.9	2.25	2.5	15	4	11	10	0.909091	2.5	2.75	Usp19	coding	1	0.888889	9	6	8	1
Mapk6	NM_015806; NM_027418	4090	ENSMUSG00000042688			8.68631	7.2772	-0.25536	10.8888	10.2662	-0.0849418	ENSMUSG00000042688	43	11	32	0	0	0	2.90909	45	12	33	0	0	0	2.75	ENSMUSG00000042688	24	7	17	0	0	0	2.42857	33	8	25	0	0	0	3.125	Mapk6	coding	1	0.8	5	4	4	1
Oxsm	NM_027695	3750	ENSMUSG00000021786			12.1864	10.0747	-0.274534	8.83488	10.2993	0.221262	ENSMUSG00000021786	12	0	12	0	0	#DIV/0!	#DIV/0!	41	0	41	0	0	#DIV/0!	#DIV/0!	ENSMUSG00000021786	12	1	11	0	0	0	11	36	1	35	0	0	0	35	Oxsm	coding	1	1	6	4	6	0
Ptpn12	NM_011203	3170	ENSMUSG00000028771			6.35172	7.20781	0.182414	7.85097	7.68246	-0.0313016	ENSMUSG00000028771	26	5	21	0	0	0	4.2	41	6	35	0	0	0	5.83333	ENSMUSG00000028771	17	2	15	0	0	0	7.5	24	2	22	0	0	0	11	Ptpn12	coding	1	0.857143	7	3	6	1
Trip6	NM_011639	1760	ENSMUSG00000023348			5.36763	6.24799	0.219107	7.2506	9.75059	0.42739	ENSMUSG00000023348	7	0	7	0	0	#DIV/0!	#DIV/0!	8	0	8	0	0	#DIV/0!	#DIV/0!	ENSMUSG00000023348	3	0	3	0	0	#DIV/0!	#DIV/0!	5	0	5	0	0	#DIV/0!	#DIV/0!	Trip6	3'utr	1	1	7	6	7	0
Pigf	NM_008838	980	ENSMUSG00000024145		+	6.54424	5.48692	-0.254229	5.79164	7.12861	0.29965	ENSMUSG00000024145	18	5	13	4	0.307692	0.8	2.6	25	5	20	6	0.3	1.2	4	ENSMUSG00000024145	9	4	5	2	0.4	0.5	1.25	15	4	11	4	0.363636	1	2.75	Pigf	coding	1	1	5	3	5	0
Dusp6	NM_026268	2800	ENSMUSG00000019960			7.57245	20.0201	1.40262	5.36375	7.82116	0.544139	ENSMUSG00000019960	13	4	9	9	1	2.25	2.25	16	4	12	12	1	3	3	ENSMUSG00000019960	10	1	9	9	1	9	9	14	1	13	13	1	13	13	Dusp6	coding	1	0.833333	6	5	5	1
Ppp1r15a	NM_008654	2330	ENSMUSG00000040435			4.40274	4.48829	0.0277637	4.82676	5.57094	0.206866	ENSMUSG00000040435	21	7	14	0	0	0	2	63	7	56	0	0	0	8	ENSMUSG00000040435	15	5	10	0	0	0	2	32	7	25	0	0	0	3.57143	Ppp1r15a	coding	1	0.714286	7	6	5	2
Ints6	NM_008715	5000	ENSMUSG00000035161			2.78727	4.37403	0.650109	2.72825	3.39167	0.314021	ENSMUSG00000035161	17	4	13	0	0	0	3.25	21	5	16	0	0	0	3.2	ENSMUSG00000035161	18	4	14	1	0.0714286	0.25	3.5	25	5	20	1	0.05	0.2	4	Ints6	coding	1	1	5	3	5	0
Gxylt1	NM_001033275	6530	ENSMUSG00000036197		+	2.58599	2.43591	-0.0862552	2.53726	3.08923	0.283973	ENSMUSG00000036197	19	4	15	0	0	0	3.75	19	4	15	0	0	0	3.75	ENSMUSG00000036197	3	0	3	0	0	#DIV/0!	#DIV/0!	3	0	3	0	0	#DIV/0!	#DIV/0!	Gxylt1	coding	1	1	5	4	5	0
Acsl1	NM_007981	3890	ENSMUSG00000018796		+	127.677	125.872	-0.0205418	104.187	143.393	0.460789	ENSMUSG00000018796	27	6	21	14	0.666667	2.33333	3.5	35	7	28	21	0.75	3	4	ENSMUSG00000018796	18	3	15	10	0.666667	3.33333	5	32	4	28	23	0.821429	5.75	7	Acsl1	3'utr	1	0.833333	6	5	5	1
St14	NM_011176	4020	ENSMUSG00000031995		+	0.116944	0.176255	0.591853	0.157847	0.225467	0.514389	ENSMUSG00000031995	12	3	9	0	0	0	3	20	3	17	0	0	0	5.66667	ENSMUSG00000031995	8	0	8	0	0	#DIV/0!	#DIV/0!	11	0	11	0	0	#DIV/0!	#DIV/0!	St14	coding	1	0.857143	7	3	6	1
Tead1	NM_001166584; NM_001166585; NM_009346	9780	ENSMUSG00000055320			1.10138	1.1718	0.0894168	1.00941	1.47083	0.543126	ENSMUSG00000055320	56	18	38	25	0.657895	1.38889	2.11111	79	21	58	32	0.551724	1.52381	2.7619	ENSMUSG00000055320	45	13	32	18	0.5625	1.38462	2.46154	63	15	48	24	0.5	1.6	3.2	Tead1	coding	1	1	6	3	6	0
Dusp7	NM_153459	3210	ENSMUSG00000053716			1.02498	1.27892	0.319327	1.15327	1.52118	0.399462	ENSMUSG00000053716	8	3	5	3	0.6	1	1.66667	10	3	7	5	0.714286	1.66667	2.33333	ENSMUSG00000053716	5	0	5	2	0.4	#DIV/0!	#DIV/0!	5	0	5	2	0.4	#DIV/0!	#DIV/0!	Dusp7	coding	1	0.8	5	4	4	1
Gata6	NM_010258	3190	ENSMUSG00000005836			1.17916	1.77756	0.592145	1.39242	2.54741	0.871443	ENSMUSG00000005836	21	4	17	14	0.823529	3.5	4.25	28	5	23	20	0.869565	4	4.6	ENSMUSG00000005836	10	4	6	5	0.833333	1.25	1.5	12	5	7	6	0.857143	1.2	1.4	Gata6	coding	1	0.857143	7	6	6	1
Zfp948	NM_001002008	2600	ENSMUSG00000067931			1.66013	1.49373	-0.152373	1.31475	2.0688	0.654009	ENSMUSG00000067931	20	5	15	14	0.933333	2.8	3	22	5	17	16	0.941176	3.2	3.4	ENSMUSG00000067931	18	7	11	9	0.818182	1.28571	1.57143	23	10	13	11	0.846154	1.1	1.3	Zfp948	5'utr	1	1	6	5	6	0
Chd7	NM_001081417	9440	ENSMUSG00000041235			2.15095	2.88637	0.424282	1.57205	2.85244	0.85955	ENSMUSG00000041235	47	14	33	23	0.69697	1.64286	2.35714	60	21	39	28	0.717949	1.33333	1.85714	ENSMUSG00000041235	32	8	24	14	0.583333	1.75	3	44	11	33	18	0.545455	1.63636	3	Chd7	coding	1	0.666667	9	4	6	3
Dgat2	NM_026384	2250	ENSMUSG00000030747		+	176.193	165.487	-0.0904436	188.576	241.153	0.354802	ENSMUSG00000030747	17	6	11	0	0	0	1.83333	22	7	15	0	0	0	2.14286	ENSMUSG00000030747	17	4	13	0	0	0	3.25	26	4	22	0	0	0	5.5	Dgat2	coding	1	0.555556	9	6	5	4
Rnaset2a	NM_001083938	962	ENSMUSG00000095687	+	+	96.6515	118.42	0.293046	108.608	120.068	0.144722	ENSMUSG00000095687	0	0	0	0	#DIV/0!	#DIV/0!	#DIV/0!	0	0	0	0	#DIV/0!	#DIV/0!	#DIV/0!	ENSMUSG00000095687	0	0	0	0	#DIV/0!	#DIV/0!	#DIV/0!	0	0	0	0	#DIV/0!	#DIV/0!	#DIV/0!	Rnaset2a	coding	1	0.75	8	6	6	2
Fads1	NM_146094	3460	ENSMUSG00000010663		+	109.145	149.694	0.455769	105.304	81.4539	-0.3705	ENSMUSG00000010663	35	14	21	19	0.904762	1.35714	1.5	44	17	27	25	0.925926	1.47059	1.58824	ENSMUSG00000010663	27	10	17	16	0.941176	1.6	1.7	31	12	19	18	0.947368	1.5	1.58333	Fads1	coding	1	0.857143	7	5	6	1
Psmd4	NM_008951	1250	ENSMUSG00000005625			57.4159	73.1051	0.348521	55.4422	65.3285	0.236729	ENSMUSG00000005625	10	1	9	0	0	0	9	13	2	11	0	0	0	5.5	ENSMUSG00000005625	11	2	9	0	0	0	4.5	19	4	15	0	0	0	3.75	Psmd4	coding	1	1	5	2	5	0
Vps35	NM_022997	3170	ENSMUSG00000031696			28.6721	22.9755	-0.319553	27.5167	29.9968	0.124502	ENSMUSG00000031696	27	4	23	0	0	0	5.75	29	4	25	0	0	0	6.25	ENSMUSG00000031696	16	3	13	1	0.0769231	0.333333	4.33333	21	5	16	1	0.0625	0.2	3.2	Vps35	3'utr	1	1	6	4	6	0
Trappc1	NM_001024206	745	ENSMUSG00000049299			26.4502	29.1591	0.140668	27.1143	29.944	0.143214	ENSMUSG00000049299	5	2	3	3	1	1.5	1.5	6	2	4	4	1	2	2	ENSMUSG00000049299	5	1	4	4	1	4	4	8	1	7	7	1	7	7	Trappc1	coding	1	0.833333	6	4	5	1
Lcp1	NM_001247984; NM_008879	3870	ENSMUSG00000021998			18.6994	13.6743	-0.451526	24.7232	27.9475	0.176857	ENSMUSG00000021998	23	8	15	10	0.666667	1.25	1.875	31	9	22	17	0.772727	1.88889	2.44444	ENSMUSG00000021998	17	5	12	6	0.5	1.2	2.4	23	6	17	9	0.529412	1.5	2.83333	Lcp1	coding	1	0.875	8	4	7	1
Atp6v1h	NM_133826	1980	ENSMUSG00000033793			26.9219	27.1575	0.0125677	22.2266	25.8316	0.216847	ENSMUSG00000033793	18	5	13	9	0.692308	1.8	2.6	19	5	14	10	0.714286	2	2.8	ENSMUSG00000033793	19	6	13	11	0.846154	1.83333	2.16667	29	8	21	18	0.857143	2.25	2.625	Atp6v1h	coding	1	0.8	5	4	4	1
Ddx39b	NM_001252457; NM_019693	1700	ENSMUSG00000019432			35.427	42.3812	0.258577	21.914	55.339	1.33644	ENSMUSG00000019432	90	36	54	39	0.722222	1.08333	1.5	146	65	81	57	0.703704	0.876923	1.24615	ENSMUSG00000019432	63	37	26	14	0.538462	0.378378	0.702703	107	71	36	16	0.444444	0.225352	0.507042	Ddx39b	coding	1	1	6	2	6	0
Pnpla7	NM_146251	4590	ENSMUSG00000036833		+	29.0822	36.1553	0.31407	20.845	21.2766	0.0295669	ENSMUSG00000036833	16	6	10	3	0.3	0.5	1.66667	26	11	15	6	0.4	0.545455	1.36364	ENSMUSG00000036833	12	2	10	5	0.5	2.5	5	15	2	13	6	0.461538	3	6.5	Pnpla7	coding	1	1	6	3	6	0
Paqr9	NM_198414	2300	ENSMUSG00000064225		+	35.3286	76.4674	1.11401	20.4819	21.9071	0.0970521	ENSMUSG00000064225	25	7	18	14	0.777778	2	2.57143	33	9	24	20	0.833333	2.22222	2.66667	ENSMUSG00000064225	10	5	5	4	0.8	0.8	1	15	8	7	6	0.857143	0.75	0.875	Paqr9	coding	1	0.777778	9	6	7	2
Pgap2	NM_145583	1170	ENSMUSG00000030990		+	20.2051	12.176	-0.730674	19.5844	26.0124	0.409495	ENSMUSG00000030990	20	6	14	12	0.857143	2	2.33333	24	7	17	15	0.882353	2.14286	2.42857	ENSMUSG00000030990	17	8	9	7	0.777778	0.875	1.125	22	9	13	8	0.615385	0.888889	1.44444	Pgap2	coding	1	0.625	8	7	5	3
Yme1l1	NM_013771	4570	ENSMUSG00000026775		+	22.3754	20.3839	-0.134485	19.0167	19.8807	0.0641026	ENSMUSG00000026775	21	8	13	10	0.769231	1.25	1.625	27	11	16	13	0.8125	1.18182	1.45455	ENSMUSG00000026775	12	4	8	6	0.75	1.5	2	20	6	14	11	0.785714	1.83333	2.33333	Yme1l1	coding	1	0.625	8	3	5	3
Akap1	NM_009648; NM_001042541	3740	ENSMUSG00000018428		+	19.0542	31.0707	0.705443	18.5692	26.3832	0.506707	ENSMUSG00000018428	14	3	11	0	0	0	3.66667	17	3	14	0	0	0	4.66667	ENSMUSG00000018428	18	3	15	0	0	0	5	23	5	18	0	0	0	3.6	Akap1	coding	1	1	6	3	6	0
Ctnnd1	NM_001085450; NM_001085448; NM_001085449; NM_007615; NM_001085453	5240	ENSMUSG00000034101			16.8731	26.0417	0.6261	16.5349	18.4578	0.158711	ENSMUSG00000034101	33	10	23	0	0	0	2.3	47	12	35	0	0	0	2.91667	ENSMUSG00000034101	38	9	29	0	0	0	3.22222	52	11	41	0	0	0	3.72727	Ctnnd1	coding	1	0.857143	7	3	6	1
Zdhhc5	NM_144887	4740	ENSMUSG00000034075		+	13.0017	12.4161	-0.0664831	11.5794	14.0359	0.277557	ENSMUSG00000034075	46	7	39	0	0	0	5.57143	55	11	44	0	0	0	4	ENSMUSG00000034075	34	7	27	0	0	0	3.85714	44	10	34	0	0	0	3.4	Zdhhc5	5'utr	1	1	5	2	5	0
Atg2a	NM_194348	6340	ENSMUSG00000024773			6.21057	5.14905	-0.27042	7.89156	10.6136	0.427536	ENSMUSG00000024773	11	0	11	6	0.545455	#DIV/0!	#DIV/0!	32	0	32	7	0.21875	#DIV/0!	#DIV/0!	ENSMUSG00000024773	16	1	15	7	0.466667	7	15	47	1	46	9	0.195652	9	46	Atg2a	coding	1	1	6	4	6	0
Tmem189	NM_145538	1700	ENSMUSG00000090213		+	7.41879	8.09315	0.125518	7.81784	8.70221	0.154611	ENSMUSG00000090213	37	9	28	4	0.142857	0.444444	3.11111	43	9	34	6	0.176471	0.666667	3.77778	ENSMUSG00000090213	34	9	25	4	0.16	0.444444	2.77778	48	10	38	8	0.210526	0.8	3.8	Tmem189	coding	1	0.833333	6	5	5	1
Usp22	NM_001004143	4440	ENSMUSG00000042506			5.34379	5.6522	0.0809499	6.75719	7.69107	0.18676	ENSMUSG00000042506	32	6	26	1	0.0384615	0.166667	4.33333	40	8	32	1	0.03125	0.125	4	ENSMUSG00000042506	18	3	15	1	0.0666667	0.333333	5	23	3	20	2	0.1	0.666667	6.66667	Usp22	coding	1	1	7	3	7	0
Ptdss2	NM_013782	2170	ENSMUSG00000025495		+	4.8071	7.34275	0.611156	5.27967	9.37622	0.828559	ENSMUSG00000025495	18	2	16	14	0.875	7	8	21	2	19	17	0.894737	8.5	9.5	ENSMUSG00000025495	10	4	6	5	0.833333	1.25	1.5	15	6	9	6	0.666667	1	1.5	Ptdss2	coding	1	0.875	8	7	7	1
Helz2	NM_183162	10100	ENSMUSG00000027580			5.68829	10.3609	0.865086	5.14479	8.76615	0.76883	ENSMUSG00000027580	37	8	29	0	0	0	3.625	49	10	39	0	0	0	3.9	ENSMUSG00000027580	28	1	27	0	0	0	27	34	1	33	0	0	0	33	Helz2	coding	1	1	5	2	5	0
Birc6	NM_007566	16200	ENSMUSG00000024073			5.13731	5.75659	0.1642	4.13174	6.18255	0.581455	ENSMUSG00000024073	85	22	63	49	0.777778	2.22727	2.86364	177	28	149	65	0.436242	2.32143	5.32143	ENSMUSG00000024073	57	16	41	26	0.634146	1.625	2.5625	123	21	102	38	0.372549	1.80952	4.85714	Birc6	coding	1	0.8	5	3	4	1
Ahctf1	NM_026375	8830	ENSMUSG00000026491			4.97272	5.34825	0.105033	4.07992	4.99709	0.292545	ENSMUSG00000026491	28	4	24	0	0	0	6	34	4	30	0	0	0	7.5	ENSMUSG00000026491	19	2	17	0	0	0	8.5	22	2	20	0	0	0	10	Ahctf1	coding	1	1	6	2	6	0
Taok1	NM_144825	12400	ENSMUSG00000017291			4.38062	3.15402	-0.473941	4.04431	4.33781	0.101075	ENSMUSG00000017291	38	11	27	0	0	0	2.45455	87	14	73	0	0	0	5.21429	ENSMUSG00000017291	26	4	22	1	0.0454545	0.25	5.5	78	5	73	1	0.0136986	0.2	14.6	Taok1	coding	1	0.714286	7	4	5	2
Btg2	NM_007570	3080	ENSMUSG00000020423			2.3176	5.99032	1.37	3.20519	3.17077	-0.0155752	ENSMUSG00000020423	29	10	19	0	0	0	1.9	43	12	31	0	0	0	2.58333	ENSMUSG00000020423	29	9	20	0	0	0	2.22222	36	12	24	0	0	0	2	Btg2	3'utr	1	1	6	4	6	0
Slc41a2	NM_177388	4390	ENSMUSG00000034591		+	4.06063	7.60321	0.904906	2.73033	3.61641	0.405483	ENSMUSG00000034591	15	3	12	0	0	0	4	18	3	15	0	0	0	5	ENSMUSG00000034591	13	3	10	0	0	0	3.33333	15	3	12	0	0	0	4	Slc41a2	coding	1	1	5	3	5	0
Ces2e	NM_172759; NM_001163756	2350	ENSMUSG00000031886	+		107.869	76.6106	-0.493661	59.0557	111.04	0.910936	ENSMUSG00000031886	10	4	6	6	1	1.5	1.5	13	5	8	8	1	1.6	1.6	ENSMUSG00000031886	8	3	5	5	1	1.66667	1.66667	12	3	9	9	1	3	3	Ces2e	coding	1	1	5	3	5	0
Sod1	NM_011434	648	ENSMUSG00000022982			937.237	1013.98	0.113544	1011.73	1054.63	0.0599218	ENSMUSG00000022982	10	3	7	4	0.571429	1.33333	2.33333	14	4	10	7	0.7	1.75	2.5	ENSMUSG00000022982	6	1	5	5	1	5	5	9	2	7	7	1	3.5	3.5	Sod1	3'utr	1	0.75	8	4	6	2
Hibadh	NM_145567	1730	ENSMUSG00000029776			163.58	193.568	0.242843	150.806	117.735	-0.357152	ENSMUSG00000029776	14	1	13	1	0.0769231	1	13	28	2	26	1	0.0384615	0.5	13	ENSMUSG00000029776	13	1	12	1	0.0833333	1	12	39	1	38	1	0.0263158	1	38	Hibadh	coding	1	1	6	3	6	0
Sult1e1	NM_023135	1260	ENSMUSG00000029272			0.678504	0.349094	-0.958743	0.503606	1.04426	1.05211	ENSMUSG00000029272	10	3	7	0	0	0	2.33333	11	3	8	0	0	0	2.66667	ENSMUSG00000029272	10	2	8	0	0	0	4	17	3	14	0	0	0	4.66667	Sult1e1	coding	1	0.666667	6	3	4	2
Tmbim6	NM_001171035; NM_001171036; NM_001171034; NM_026669	2470	ENSMUSG00000023010		+	328.246	391.777	0.255254	399.557	378.97	-0.0763159	ENSMUSG00000023010	54	17	37	28	0.756757	1.64706	2.17647	66	20	46	36	0.782609	1.8	2.3	ENSMUSG00000023010	31	14	17	15	0.882353	1.07143	1.21429	38	17	21	19	0.904762	1.11765	1.23529	Tmbim6	coding	1	1	5	3	5	0
Ergic3	NM_025516	1300	ENSMUSG00000005881		+	41.1648	51.566	0.325008	43.2327	55.2423	0.353653	ENSMUSG00000005881	24	8	16	10	0.625	1.25	2	26	8	18	12	0.666667	1.5	2.25	ENSMUSG00000005881	24	3	21	13	0.619048	4.33333	7	33	3	30	19	0.633333	6.33333	10	Ergic3	coding	1	0.714286	7	5	5	2
Ddx3x	NM_010028	4570	ENSMUSG00000000787			42.8253	45.6922	0.0934832	42.7747	44.6563	0.0621053	ENSMUSG00000000787	38	8	30	24	0.8	3	3.75	46	9	37	29	0.783784	3.22222	4.11111	ENSMUSG00000000787	25	4	21	17	0.809524	4.25	5.25	30	5	25	21	0.84	4.2	5	Ddx3x	coding	1	0.833333	6	4	5	1
Cept1	NM_133869	2770	ENSMUSG00000040774		+	16.2932	11.0971	-0.554088	21.0287	19.2877	-0.124676	ENSMUSG00000040774	24	3	21	0	0	0	7	41	4	37	0	0	0	9.25	ENSMUSG00000040774	26	2	24	0	0	0	12	34	2	32	0	0	0	16	Cept1	coding	1	1	5	3	5	0
Erlin1	NM_001164359; NM_001164360; NM_145502	3230	ENSMUSG00000025198		+	21.5179	15.4758	-0.47552	16.3862	16.3503	-0.00316046	ENSMUSG00000025198	11	1	10	0	0	0	10	19	3	16	0	0	0	5.33333	ENSMUSG00000025198	9	1	8	0	0	0	8	10	1	9	0	0	0	9	Erlin1	coding	1	0.625	8	4	5	3
Slc20a2	NM_011394	3660	ENSMUSG00000037656		+	16.6915	19.1729	0.199952	16.1388	21.7776	0.432309	ENSMUSG00000037656	58	14	44	35	0.795455	2.5	3.14286	77	17	60	46	0.766667	2.70588	3.52941	ENSMUSG00000037656	43	14	29	20	0.689655	1.42857	2.07143	55	17	38	26	0.684211	1.52941	2.23529	Slc20a2	3'utr	1	1	5	2	5	0
Manf	NM_029103	2210	ENSMUSG00000032575	+		20.3543	23.5134	0.208151	13.9857	18.9339	0.437015	ENSMUSG00000032575	72	12	60	29	0.483333	2.41667	5	203	18	185	40	0.216216	2.22222	10.2778	ENSMUSG00000032575	47	11	36	16	0.444444	1.45455	3.27273	144	16	128	19	0.148438	1.1875	8	Manf	3'utr	1	0.857143	7	5	6	1
Rars	NM_025936	2130	ENSMUSG00000018848			14.7747	19.8822	0.428347	12.1154	15.7976	0.382863	ENSMUSG00000018848	13	4	9	0	0	0	2.25	17	5	12	0	0	0	2.4	ENSMUSG00000018848	8	2	6	0	0	0	3	12	3	9	0	0	0	3	Rars	coding	1	1	5	3	5	0
Ccar1	NM_026201	4480	ENSMUSG00000020074			9.2951	12.1396	0.385182	7.89786	10.6329	0.429002	ENSMUSG00000020074	22	5	17	0	0	0	3.4	30	5	25	0	0	0	5	ENSMUSG00000020074	18	2	16	1	0.0625	0.5	8	27	2	25	1	0.04	0.5	12.5	Ccar1	coding	1	1	5	3	5	0
Tnfrsf1b	NM_011610	4910	ENSMUSG00000028599	+	+	5.77211	8.85425	0.617271	7.78388	8.23466	0.0812194	ENSMUSG00000028599	34	10	24	0	0	0	2.4	41	10	31	0	0	0	3.1	ENSMUSG00000028599	14	0	14	0	0	#DIV/0!	#DIV/0!	21	0	21	0	0	#DIV/0!	#DIV/0!	Tnfrsf1b	coding	1	1	5	4	5	0
Rcan1	NM_001081549; NM_019466	2260	ENSMUSG00000022951			7.69893	20.9715	1.4457	7.56531	8.79622	0.217484	ENSMUSG00000022951	39	16	23	1	0.0434783	0.0625	1.4375	49	20	29	1	0.0344828	0.05	1.45	ENSMUSG00000022951	30	8	22	1	0.0454545	0.125	2.75	35	8	27	1	0.037037	0.125	3.375	Rcan1	coding	1	0.857143	8	3	6	1
Shoc2	NM_019658; NM_001168505	4100	ENSMUSG00000024976			7.05869	5.66768	-0.316644	7.13924	7.46543	0.0644547	ENSMUSG00000024976	27	7	20	17	0.85	2.42857	2.85714	32	7	25	22	0.88	3.14286	3.57143	ENSMUSG00000024976	20	1	19	13	0.684211	13	19	26	1	25	18	0.72	18	25	Shoc2	coding	1	0.8	5	4	4	1
Nsd1	NM_008739	12800	ENSMUSG00000021488			5.55109	6.66234	0.263256	4.66724	5.87355	0.331661	ENSMUSG00000021488	47	11	36	30	0.833333	2.72727	3.27273	51	12	39	32	0.820513	2.66667	3.25	ENSMUSG00000021488	34	6	28	19	0.678571	3.16667	4.66667	46	7	39	29	0.74359	4.14286	5.57143	Nsd1	3'utr	1	0.833333	6	6	5	1
Patl1	NM_172635	4220	ENSMUSG00000046139			3.89976	5.03221	0.36781	4.55255	4.81456	0.080728	ENSMUSG00000046139	31	5	26	14	0.538462	2.8	5.2	84	5	79	16	0.202532	3.2	15.8	ENSMUSG00000046139	30	10	20	10	0.5	1	2	90	12	78	18	0.230769	1.5	6.5	Patl1	coding	1	0.666667	6	5	4	2
Slc30a6	NM_144798; NM_001252478	2160	ENSMUSG00000024069		+	4.47305	4.28745	-0.0611403	4.06405	4.4928	0.144697	ENSMUSG00000024069	7	3	4	2	0.5	0.666667	1.33333	10	3	7	5	0.714286	1.66667	2.33333	ENSMUSG00000024069	6	2	4	3	0.75	1.5	2	9	4	5	4	0.8	1	1.25	Slc30a6	coding	1	0.833333	6	3	5	1
Gnaq	NM_008139	5630	ENSMUSG00000024639			3.59915	4.03235	0.163965	3.69442	3.93089	0.0895077	ENSMUSG00000024639	27	7	20	10	0.5	1.42857	2.85714	29	8	21	11	0.52381	1.375	2.625	ENSMUSG00000024639	21	9	12	5	0.416667	0.555556	1.33333	27	12	15	6	0.4	0.5	1.25	Gnaq	coding	1	0.75	8	5	6	2
Tbl2	NM_013763	4340	ENSMUSG00000005374			3.82148	5.20262	0.445107	3.18424	4.73565	0.572613	ENSMUSG00000005374	20	7	13	11	0.846154	1.57143	1.85714	24	7	17	15	0.882353	2.14286	2.42857	ENSMUSG00000005374	10	2	8	5	0.625	2.5	4	14	3	11	8	0.727273	2.66667	3.66667	Tbl2	coding	1	0.666667	9	8	6	3
Hspd1	NM_010477	2330	ENSMUSG00000025980			285.109	182.341	-0.644873	237.949	234.893	-0.0186515	ENSMUSG00000025980	3	2	1	0	0	0	0.5	3	2	1	0	0	0	0.5	ENSMUSG00000025980	7	0	7	0	0	#DIV/0!	#DIV/0!	8	0	8	0	0	#DIV/0!	#DIV/0!	Hspd1	coding	1	1	5	3	5	0
Mpzl3	NM_001093749; NM_176993	2050	ENSMUSG00000070305	+	+	1.2511	1.60924	0.363185	1.16938	1.16943	6.22179e-05	ENSMUSG00000070305	27	8	19	17	0.894737	2.125	2.375	36	8	28	26	0.928571	3.25	3.5	ENSMUSG00000070305	18	3	15	13	0.866667	4.33333	5	24	4	20	18	0.9	4.5	5	Mpzl3	3'utr	1	0.8	5	5	4	1
Slpi	NM_011414	876	ENSMUSG00000017002	+		1.95186	4.49184	1.20246	4.10585	4.87173	0.246755	ENSMUSG00000017002	29	6	23	0	0	0	3.83333	43	10	33	0	0	0	3.3	ENSMUSG00000017002	24	6	18	0	0	0	3	41	10	31	0	0	0	3.1	Slpi	3'utr	1	0.625	8	6	5	3
Abcd3	NM_008991	3400	ENSMUSG00000028127		+	215.475	186.734	-0.206533	126.427	143.617	0.183924	ENSMUSG00000028127	12	2	10	0	0	0	5	15	3	12	0	0	0	4	ENSMUSG00000028127	9	4	5	1	0.2	0.25	1.25	14	6	8	1	0.125	0.166667	1.33333	Abcd3	coding	1	0.666667	6	4	4	2
Man2b1	NM_010764	4320	ENSMUSG00000005142	+		19.8795	24.3024	0.289819	24.4222	29.0331	0.249505	ENSMUSG00000005142	17	5	12	7	0.583333	1.4	2.4	23	7	16	10	0.625	1.42857	2.28571	ENSMUSG00000005142	14	3	11	7	0.636364	2.33333	3.66667	21	4	17	12	0.705882	3	4.25	Man2b1	coding	1	0.714286	7	5	5	2
Cflar	NM_009805; NM_207653	4460	ENSMUSG00000026031			22.3454	21.8652	-0.0313402	22.141	23.4632	0.0836758	ENSMUSG00000026031	35	11	24	21	0.875	1.90909	2.18182	80	11	69	66	0.956522	6	6.27273	ENSMUSG00000026031	23	5	18	17	0.944444	3.4	3.6	53	6	47	46	0.978723	7.66667	7.83333	Cflar	3'utr	1	0.8	5	3	4	1
Ormdl1	NM_145517	1850	ENSMUSG00000026097		+	13.749	11.8346	-0.216316	14.9385	14.3027	-0.0627462	ENSMUSG00000026097	8	2	6	5	0.833333	2.5	3	12	2	10	9	0.9	4.5	5	ENSMUSG00000026097	10	0	10	9	0.9	#DIV/0!	#DIV/0!	14	0	14	13	0.928571	#DIV/0!	#DIV/0!	Ormdl1	coding	1	0.8	5	3	4	1
Acp2	NM_007387	4650	ENSMUSG00000002103	+	+	11.0337	8.63071	-0.35437	10.9546	13.4202	0.292865	ENSMUSG00000002103	15	3	12	11	0.916667	3.66667	4	20	4	16	15	0.9375	3.75	4	ENSMUSG00000002103	14	3	11	8	0.727273	2.66667	3.66667	17	3	14	11	0.785714	3.66667	4.66667	Acp2	coding	1	0.8	5	4	4	1
Dpm2	NM_010073	861	ENSMUSG00000026810		+	8.93847	11.2946	0.337528	10.0733	10.9684	0.122828	ENSMUSG00000026810	11	4	7	6	0.857143	1.5	1.75	16	5	11	10	0.909091	2	2.2	ENSMUSG00000026810	8	3	5	3	0.6	1	1.66667	9	3	6	4	0.666667	1.33333	2	Dpm2	coding	1	1	5	2	5	0
Map7d1	NM_001145970; NM_144941	3280	ENSMUSG00000028849			6.5425	10.3925	0.667626	8.23224	10.2864	0.321378	ENSMUSG00000028849	39	18	21	0	0	0	1.16667	42	18	24	0	0	0	1.33333	ENSMUSG00000028849	21	9	12	0	0	0	1.33333	26	11	15	0	0	0	1.36364	Map7d1	coding	1	0.8	5	4	4	1
Msn	NM_010833	3840	ENSMUSG00000031207			5.09821	7.35583	0.528897	6.87636	8.71747	0.342265	ENSMUSG00000031207	17	5	12	11	0.916667	2.2	2.4	21	7	14	13	0.928571	1.85714	2	ENSMUSG00000031207	15	2	13	11	0.846154	5.5	6.5	19	2	17	15	0.882353	7.5	8.5	Msn	3'utr	1	0.8	5	5	4	1
Wnk1	NM_001185020; NM_198703; NM_001199083; NM_001199084; NM_001185021	10600	ENSMUSG00000045962			7.24352	10.0523	0.472769	6.29247	7.88482	0.325451	ENSMUSG00000045962	85	29	56	1	0.0178571	0.0344828	1.93103	100	34	66	2	0.030303	0.0588235	1.94118	ENSMUSG00000045962	57	16	41	1	0.0243902	0.0625	2.5625	68	20	48	1	0.0208333	0.05	2.4	Wnk1	5'utr	1	0.8	5	5	4	1
Ermp1	NM_001081213	5390	ENSMUSG00000046324		+	10.1775	15.9544	0.648571	6.02194	12.941	1.10365	ENSMUSG00000046324	24	1	23	0	0	0	23	31	1	30	0	0	0	30	ENSMUSG00000046324	12	2	10	0	0	0	5	13	2	11	0	0	0	5.5	Ermp1	coding	1	0.8	5	4	4	1
Man2a2	NM_172903	6550	ENSMUSG00000038886		+	6.2847	7.0902	0.173983	5.47332	8.18441	0.580462	ENSMUSG00000038886	32	8	24	3	0.125	0.375	3	49	13	36	9	0.25	0.692308	2.76923	ENSMUSG00000038886	33	9	24	2	0.0833333	0.222222	2.66667	37	11	26	2	0.0769231	0.181818	2.36364	Man2a2	coding	1	0.8	5	4	4	1
Usp1	NM_146144	3570	ENSMUSG00000028560			5.50802	6.4069	0.218091	5.28316	7.93497	0.586825	ENSMUSG00000028560	3	1	2	2	1	2	2	3	1	2	2	1	2	2	ENSMUSG00000028560	1	0	1	1	1	#DIV/0!	#DIV/0!	1	0	1	1	1	#DIV/0!	#DIV/0!	Usp1	coding	1	1	5	3	5	0
Slc38a7	NM_172758	3280	ENSMUSG00000036534		+	5.20017	3.97839	-0.386372	4.6858	6.70309	0.516531	ENSMUSG00000036534	22	3	19	0	0	0	6.33333	27	3	24	0	0	0	8	ENSMUSG00000036534	23	5	18	0	0	0	3.6	32	6	26	0	0	0	4.33333	Slc38a7	coding	1	1	5	4	5	0
Serinc2	NM_172702; NM_001253386	1880	ENSMUSG00000023232		+	3.2511	4.01553	0.30466	3.91963	5.73763	0.549738	ENSMUSG00000023232	11	3	8	0	0	0	2.66667	14	5	9	0	0	0	1.8	ENSMUSG00000023232	10	1	9	1	0.111111	1	9	11	1	10	1	0.1	1	10	Serinc2	coding	1	0.8	5	4	4	1
Rictor	NM_030168	9310	ENSMUSG00000050310			2.26365	2.47509	0.128831	2.48758	2.73519	0.136899	ENSMUSG00000050310	26	8	18	11	0.611111	1.375	2.25	36	8	28	14	0.5	1.75	3.5	ENSMUSG00000050310	19	5	14	10	0.714286	2	2.8	27	8	19	14	0.736842	1.75	2.375	Rictor	coding	1	0.8	5	3	4	1
Atp5a1	NM_007505	2430	ENSMUSG00000025428			379.928	448.46	0.239253	357.639	433.025	0.275946	ENSMUSG00000025428	26	7	19	14	0.736842	2	2.71429	32	8	24	16	0.666667	2	3	ENSMUSG00000025428	20	6	14	11	0.785714	1.83333	2.33333	24	6	18	12	0.666667	2	3	Atp5a1	coding	1	1	5	4	5	0
Dph2	NM_026344	2530	ENSMUSG00000028540			1.38536	2.14424	0.630198	1.00323	1.66392	0.729933	ENSMUSG00000028540	8	3	5	0	0	0	1.66667	11	4	7	0	0	0	1.75	ENSMUSG00000028540	5	1	4	0	0	0	4	7	1	6	0	0	0	6	Dph2	coding	1	0.8	5	3	4	1
Rpl39	NM_026055	394	ENSMUSG00000079641			246.435	236.26	-0.0608319	213.82	304.092	0.508111	ENSMUSG00000079641	9	4	5	0	0	0	1.25	11	5	6	0	0	0	1.2	ENSMUSG00000079641	5	2	3	0	0	0	1.5	6	2	4	0	0	0	2	Rpl39	5'utr	1	0.363636	11	5	4	7
Tor1aip2	NM_001160182; NM_022329; NM_001160181; NM_172843; NM_001160180	3270	ENSMUSG00000050565		+	57.561	55.5779	-0.0505798	54.4324	53.0669	-0.0366521	ENSMUSG00000050565	50	18	32	24	0.75	1.33333	1.77778	70	28	42	34	0.809524	1.21429	1.5	ENSMUSG00000050565	32	9	23	18	0.782609	2	2.55556	40	13	27	22	0.814815	1.69231	2.07692	Tor1aip2	coding	1	0.8	5	4	4	1
Ostc	NM_025509	1060	ENSMUSG00000041084		+	33.0376	29.2756	-0.174411	29.6554	38.7924	0.387476	ENSMUSG00000041084	8	2	6	0	0	0	3	10	2	8	0	0	0	4	ENSMUSG00000041084	7	1	6	0	0	0	6	11	4	7	0	0	0	1.75	Ostc	coding	1	0.8	5	4	4	1
Stard3	NM_021547	2080	ENSMUSG00000018167		+	6.65859	7.01294	0.0748039	8.30435	10.9635	0.400776	ENSMUSG00000018167	13	4	9	9	1	2.25	2.25	18	9	9	9	1	1	1	ENSMUSG00000018167	10	4	6	5	0.833333	1.25	1.5	14	6	8	7	0.875	1.16667	1.33333	Stard3	coding	1	0.363636	11	5	4	7
Uqcrc2	NM_025899	1880	ENSMUSG00000030884			148.005	145.64	-0.0232431	127.528	146.675	0.201814	ENSMUSG00000030884	11	3	8	2	0.25	0.666667	2.66667	12	3	9	2	0.222222	0.666667	3	ENSMUSG00000030884	6	1	5	2	0.4	2	5	7	1	6	2	0.333333	2	6	.	.	.	.	.	.	.	.
Hadha	NM_178878	3840	ENSMUSG00000025745			65.2056	81.3812	0.319701	58.0949	94.0276	0.694672	ENSMUSG00000025745	7	1	6	0	0	0	6	7	1	6	0	0	0	6	ENSMUSG00000025745	6	0	6	0	0	#DIV/0!	#DIV/0!	6	0	6	0	0	#DIV/0!	#DIV/0!	.	.	.	.	.	.	.	.
Ugt2b5	NM_009467	1890	ENSMUSG00000054630	+	+	617.582	526.437	-0.230371	554.044	540.275	-0.0363065	ENSMUSG00000054630	7	5	2	0	0	0	0.4	7	5	2	0	0	0	0.4	ENSMUSG00000054630	5	4	1	0	0	0	0.25	6	5	1	0	0	0	0.2	.	.	.	.	.	.	.	.
Phb	NM_008831	1800	ENSMUSG00000038845			53.1795	63.2509	0.250217	50.913	66.0999	0.376616	ENSMUSG00000038845	3	1	2	2	1	2	2	4	2	2	2	1	1	1	ENSMUSG00000038845	1	1	0	0	#DIV/0!	0	0	1	1	0	0	#DIV/0!	0	0	.	.	.	.	.	.	.	.
Sod2	NM_013671	3820	ENSMUSG00000006818			34.9912	40.5332	0.212114	34.7991	38.4144	0.142598	ENSMUSG00000006818	5	2	3	3	1	1.5	1.5	7	2	5	5	1	2.5	2.5	ENSMUSG00000006818	2	0	2	2	1	#DIV/0!	#DIV/0!	2	0	2	2	1	#DIV/0!	#DIV/0!	.	.	.	.	.	.	.	.
Pdgfrb	NM_008809; NM_001146268	5410	ENSMUSG00000024620	+	+	1.03494	0.993934	-0.0583213	1.19237	1.21571	0.027975	ENSMUSG00000024620	4	0	4	0	0	#DIV/0!	#DIV/0!	4	0	4	0	0	#DIV/0!	#DIV/0!	ENSMUSG00000024620	3	0	3	1	0.333333	#DIV/0!	#DIV/0!	5	0	5	1	0.2	#DIV/0!	#DIV/0!	.	.	.	.	.	.	.	.
Etfa	NM_145615	1460	ENSMUSG00000032314			233.324	305.243	0.387621	208.297	221.149	0.0863814	ENSMUSG00000032314	2	0	2	0	0	#DIV/0!	#DIV/0!	2	0	2	0	0	#DIV/0!	#DIV/0!	ENSMUSG00000032314	6	0	6	0	0	#DIV/0!	#DIV/0!	9	0	9	0	0	#DIV/0!	#DIV/0!	Etfa	coding	1	1	5	3	5	0
Acsf2	NM_153807	3070	ENSMUSG00000076435			67.51	82.2339	0.284632	56.9307	83.8075	0.557871	ENSMUSG00000076435	6	0	6	0	0	#DIV/0!	#DIV/0!	7	0	7	0	0	#DIV/0!	#DIV/0!	ENSMUSG00000076435	2	1	1	0	0	0	1	2	1	1	0	0	0	1	.	.	.	.	.	.	.	.
Bdh1	NM_175177; NM_001122683	3110	ENSMUSG00000046598			50.7103	82.152	0.696019	44.8685	80.8557	0.849645	ENSMUSG00000046598	3	0	3	0	0	#DIV/0!	#DIV/0!	3	0	3	0	0	#DIV/0!	#DIV/0!	ENSMUSG00000046598	3	0	3	0	0	#DIV/0!	#DIV/0!	3	0	3	0	0	#DIV/0!	#DIV/0!	.	.	.	.	.	.	.	.
Atp5f1	NM_009725	1460	ENSMUSG00000000563			215.549	287.027	0.413167	193.375	219.538	0.183065	ENSMUSG00000000563	0	0	0	0	#DIV/0!	#DIV/0!	#DIV/0!	0	0	0	0	#DIV/0!	#DIV/0!	#DIV/0!	ENSMUSG00000000563	2	0	2	0	0	#DIV/0!	#DIV/0!	2	0	2	0	0	#DIV/0!	#DIV/0!	.	.	.	.	.	.	.	.
Pdia4	NM_009787	2480	ENSMUSG00000025823	+		53.3685	47.7228	-0.161309	43.4498	51.6393	0.249119	ENSMUSG00000025823	22	7	15	0	0	0	2.14286	25	8	17	0	0	0	2.125	ENSMUSG00000025823	14	1	13	0	0	0	13	18	1	17	0	0	0	17	Pdia4	coding	1	0.833333	6	6	5	1
Hmgcs2	NM_008256	3290	ENSMUSG00000027875			402.926	538.306	0.417912	367.343	669.701	0.866391	ENSMUSG00000027875	1	0	1	1	1	#DIV/0!	#DIV/0!	1	0	1	1	1	#DIV/0!	#DIV/0!	ENSMUSG00000027875	1	0	1	0	0	#DIV/0!	#DIV/0!	2	0	2	0	0	#DIV/0!	#DIV/0!	.	.	.	.	.	.	.	.
Dpys	NM_001164466; NM_022722	2290	ENSMUSG00000022304			49.1471	53.5882	0.124809	73.5383	93.4802	0.346165	ENSMUSG00000022304	2	1	1	1	1	1	1	2	1	1	1	1	1	1	ENSMUSG00000022304	5	0	5	1	0.2	#DIV/0!	#DIV/0!	5	0	5	1	0.2	#DIV/0!	#DIV/0!	.	.	.	.	.	.	.	.
Hadhb	NM_145558	1950	ENSMUSG00000059447			90.2077	128.189	0.506953	79.3274	114.476	0.52915	ENSMUSG00000059447	1	0	1	1	1	#DIV/0!	#DIV/0!	1	0	1	1	1	#DIV/0!	#DIV/0!	ENSMUSG00000059447	0	0	0	0	#DIV/0!	#DIV/0!	#DIV/0!	0	0	0	0	#DIV/0!	#DIV/0!	#DIV/0!	.	.	.	.	.	.	.	.
Aldh2	NM_009656	2210	ENSMUSG00000029455			649.232	779.46	0.263742	636.436	888.713	0.481702	ENSMUSG00000029455	38	16	22	0	0	0	1.375	44	18	26	0	0	0	1.44444	ENSMUSG00000029455	29	11	18	1	0.0555556	0.0909091	1.63636	41	17	24	1	0.0416667	0.0588235	1.41176	.	.	.	.	.	.	.	.
Saa1	NM_009117	607	ENSMUSG00000074115	+		64.426	39.4902	-0.706146	844.491	132.206	-2.6753	ENSMUSG00000074115	12	6	6	1	0.166667	0.166667	1	16	10	6	1	0.166667	0.1	0.6	ENSMUSG00000074115	12	5	7	0	0	0	1.4	16	9	7	0	0	0	0.777778	Saa1	coding	1	1	5	4	5	0
Slc25a3	NM_133668	1510	ENSMUSG00000061904		+	174.098	161.207	-0.110987	151.766	182.472	0.265823	ENSMUSG00000061904	19	11	8	0	0	0	0.727273	29	18	11	0	0	0	0.611111	ENSMUSG00000061904	11	5	6	0	0	0	1.2	11	5	6	0	0	0	1.2	.	.	.	.	.	.	.	.
Gm21739	NM_001134644_4; NM_001134644_2; NM_001134644_1; NM_001134644_5; NM_001134644; NM_001134644_3	882	ENSMUSG00000094181	+		55938.9	39471.2	-0.503052	48669.8	22674.5	-1.10196	ENSMUSG00000094181	0	0	0	0	#DIV/0!	#DIV/0!	#DIV/0!	0	0	0	0	#DIV/0!	#DIV/0!	#DIV/0!	ENSMUSG00000094181	0	0	0	0	#DIV/0!	#DIV/0!	#DIV/0!	0	0	0	0	#DIV/0!	#DIV/0!	#DIV/0!	.	.	.	.	.	.	.	.
Mup18	NM_001199333	887	ENSMUSG00000078674			10919.6	7888.18	-0.469152	9504.36	4639.92	-1.03449	ENSMUSG00000078674	0	0	0	0	#DIV/0!	#DIV/0!	#DIV/0!	0	0	0	0	#DIV/0!	#DIV/0!	#DIV/0!	ENSMUSG00000078674	0	0	0	0	#DIV/0!	#DIV/0!	#DIV/0!	0	0	0	0	#DIV/0!	#DIV/0!	#DIV/0!	.	.	.	.	.	.	.	.
Mup11	NM_001164526	914	ENSMUSG00000073834	+		10287	7394.02	-0.476386	8852.48	4229.6	-1.06556	ENSMUSG00000073834	8	5	3	0	0	0	0.6	9	6	3	0	0	0	0.5	ENSMUSG00000073834	6	6	0	0	#DIV/0!	0	0	11	11	0	0	#DIV/0!	0	0	.	.	.	.	.	.	.	.
Mup10	NM_001122647	882	ENSMUSG00000078680	+		9074	6633.94	-0.451873	8639.88	3821.22	-1.17698	ENSMUSG00000078680	0	0	0	0	#DIV/0!	#DIV/0!	#DIV/0!	0	0	0	0	#DIV/0!	#DIV/0!	#DIV/0!	ENSMUSG00000078680	0	0	0	0	#DIV/0!	#DIV/0!	#DIV/0!	0	0	0	0	#DIV/0!	#DIV/0!	#DIV/0!	.	.	.	.	.	.	.	.
Mup15	NM_001200004_1; NM_001200004	889	ENSMUSG00000096674	+		10525.9	6205.83	-0.762249	8236.34	2662.87	-1.62902	ENSMUSG00000096674	0	0	0	0	#DIV/0!	#DIV/0!	#DIV/0!	0	0	0	0	#DIV/0!	#DIV/0!	#DIV/0!	ENSMUSG00000096674	0	0	0	0	#DIV/0!	#DIV/0!	#DIV/0!	0	0	0	0	#DIV/0!	#DIV/0!	#DIV/0!	.	.	.	.	.	.	.	.
Mup14	NM_001199999	926	ENSMUSG00000073830	+		9135.71	6513.88	-0.487999	7604.09	2751.14	-1.46675	ENSMUSG00000073830	0	0	0	0	#DIV/0!	#DIV/0!	#DIV/0!	0	0	0	0	#DIV/0!	#DIV/0!	#DIV/0!	ENSMUSG00000073830	0	0	0	0	#DIV/0!	#DIV/0!	#DIV/0!	0	0	0	0	#DIV/0!	#DIV/0!	#DIV/0!	.	.	.	.	.	.	.	.
Mup19	NM_001135127	878	ENSMUSG00000078673	+		8721.24	5619.49	-0.634094	7257.13	3300.62	-1.13666	ENSMUSG00000078673	0	0	0	0	#DIV/0!	#DIV/0!	#DIV/0!	0	0	0	0	#DIV/0!	#DIV/0!	#DIV/0!	ENSMUSG00000078673	0	0	0	0	#DIV/0!	#DIV/0!	#DIV/0!	0	0	0	0	#DIV/0!	#DIV/0!	#DIV/0!	.	.	.	.	.	.	.	.
Mup7	NM_001134675	1030	ENSMUSG00000073842	+		8436.26	5998.52	-0.491998	6543.88	1947.61	-1.74844	ENSMUSG00000073842	0	0	0	0	#DIV/0!	#DIV/0!	#DIV/0!	0	0	0	0	#DIV/0!	#DIV/0!	#DIV/0!	ENSMUSG00000073842	0	0	0	0	#DIV/0!	#DIV/0!	#DIV/0!	0	0	0	0	#DIV/0!	#DIV/0!	#DIV/0!	.	.	.	.	.	.	.	.
Mup16	NM_001199936	881	ENSMUSG00000078675	+		6595.69	4303.8	-0.615912	5542.97	2531.74	-1.13053	ENSMUSG00000078675	0	0	0	0	#DIV/0!	#DIV/0!	#DIV/0!	0	0	0	0	#DIV/0!	#DIV/0!	#DIV/0!	ENSMUSG00000078675	0	0	0	0	#DIV/0!	#DIV/0!	#DIV/0!	0	0	0	0	#DIV/0!	#DIV/0!	#DIV/0!	.	.	.	.	.	.	.	.
Mup9	NM_001126319	720	ENSMUSG00000078686	+		6297.35	4181.21	-0.590825	5092.92	2365.88	-1.10611	ENSMUSG00000078686	0	0	0	0	#DIV/0!	#DIV/0!	#DIV/0!	0	0	0	0	#DIV/0!	#DIV/0!	#DIV/0!	ENSMUSG00000078686	0	0	0	0	#DIV/0!	#DIV/0!	#DIV/0!	0	0	0	0	#DIV/0!	#DIV/0!	#DIV/0!	.	.	.	.	.	.	.	.
Mup1	NM_001163011; NM_001163010; NM_031188	896	ENSMUSG00000078683	+		5140.27	3187.13	-0.689587	4105.58	1476.57	-1.47534	ENSMUSG00000078683	0	0	0	0	#DIV/0!	#DIV/0!	#DIV/0!	0	0	0	0	#DIV/0!	#DIV/0!	#DIV/0!	ENSMUSG00000078683	0	0	0	0	#DIV/0!	#DIV/0!	#DIV/0!	0	0	0	0	#DIV/0!	#DIV/0!	#DIV/0!	.	.	.	.	.	.	.	.
Cyp2e1	NM_021282	1740	ENSMUSG00000025479			2142.93	1543.99	-0.472919	3004.83	2839.6	-0.0815964	ENSMUSG00000025479	50	39	11	3	0.272727	0.0769231	0.282051	70	58	12	3	0.25	0.0517241	0.206897	ENSMUSG00000025479	40	30	10	4	0.4	0.133333	0.333333	62	45	17	5	0.294118	0.111111	0.377778	.	.	.	.	.	.	.	.
Mup13	NM_001134674	984	ENSMUSG00000089873	+		3125.43	2066.99	-0.596526	2571.13	1232.32	-1.06102	ENSMUSG00000089873	1	1	0	0	#DIV/0!	0	0	1	1	0	0	#DIV/0!	0	0	ENSMUSG00000089873	0	0	0	0	#DIV/0!	#DIV/0!	#DIV/0!	0	0	0	0	#DIV/0!	#DIV/0!	#DIV/0!	.	.	.	.	.	.	.	.
Gm5424	NR_002687	1550	ENSMUSG00000046687			2424.85	1799.69	-0.43015	2565.72	1484.08	-0.789793	ENSMUSG00000046687	3	3	0	0	#DIV/0!	0	0	4	4	0	0	#DIV/0!	0	0	ENSMUSG00000046687	6	2	4	3	0.75	1.5	2	11	5	6	5	0.833333	1	1.2	.	.	.	.	.	.	.	.
Gstp2	NM_181796	752	ENSMUSG00000038155			2159.87	2615.81	0.276314	2330.39	2115.99	-0.139238	ENSMUSG00000038155	0	0	0	0	#DIV/0!	#DIV/0!	#DIV/0!	0	0	0	0	#DIV/0!	#DIV/0!	#DIV/0!	ENSMUSG00000038155	0	0	0	0	#DIV/0!	#DIV/0!	#DIV/0!	0	0	0	0	#DIV/0!	#DIV/0!	#DIV/0!	.	.	.	.	.	.	.	.
Cyp2a5	NM_007812	1720	ENSMUSG00000005547		+	1318.05	948.189	-0.475159	1819.1	2645.33	0.540223	ENSMUSG00000005547	12	5	7	6	0.857143	1.2	1.4	14	7	7	6	0.857143	0.857143	1	ENSMUSG00000005547	5	1	4	4	1	4	4	7	1	6	6	1	6	6	.	.	.	.	.	.	.	.
Mup8	NM_001134676	986	ENSMUSG00000078687	+		2017.28	1309.95	-0.622893	1618.67	658.963	-1.29654	ENSMUSG00000078687	0	0	0	0	#DIV/0!	#DIV/0!	#DIV/0!	0	0	0	0	#DIV/0!	#DIV/0!	#DIV/0!	ENSMUSG00000078687	0	0	0	0	#DIV/0!	#DIV/0!	#DIV/0!	0	0	0	0	#DIV/0!	#DIV/0!	#DIV/0!	.	.	.	.	.	.	.	.
Ubc	NM_019639	2410	ENSMUSG00000008348			1408.55	2258.08	0.680885	1380.79	2401.63	0.798519	ENSMUSG00000008348	6	1	5	0	0	0	5	6	1	5	0	0	0	5	ENSMUSG00000008348	6	2	4	0	0	0	2	9	2	7	0	0	0	3.5	.	.	.	.	.	.	.	.
Tdo2	NM_019911	1630	ENSMUSG00000028011			1065.26	946.991	-0.169787	1223.84	1107.68	-0.143884	ENSMUSG00000028011	9	2	7	0	0	0	3.5	10	2	8	0	0	0	4	ENSMUSG00000028011	14	5	9	0	0	0	1.8	17	5	12	0	0	0	2.4	.	.	.	.	.	.	.	.
Phyh	NM_010726	1470	ENSMUSG00000026664			807.224	729.502	-0.146059	1086.32	722.465	-0.588447	ENSMUSG00000026664	17	11	6	6	1	0.545455	0.545455	20	13	7	7	1	0.538462	0.538462	ENSMUSG00000026664	12	9	3	3	1	0.333333	0.333333	13	10	3	3	1	0.3	0.3	.	.	.	.	.	.	.	.
Pck1	NM_011044	2620	ENSMUSG00000027513			393.477	396.937	0.0126307	942.429	685.673	-0.458865	ENSMUSG00000027513	2	1	1	0	0	0	1	3	1	2	0	0	0	2	ENSMUSG00000027513	0	0	0	0	#DIV/0!	#DIV/0!	#DIV/0!	0	0	0	0	#DIV/0!	#DIV/0!	#DIV/0!	.	.	.	.	.	.	.	.
Gm1821	NR_002875; NR_002875_1	703	ENSMUSG00000044285			866.033	1080.64	0.319398	905.535	1592.05	0.814048	ENSMUSG00000044285	0	0	0	0	#DIV/0!	#DIV/0!	#DIV/0!	0	0	0	0	#DIV/0!	#DIV/0!	#DIV/0!	ENSMUSG00000044285	0	0	0	0	#DIV/0!	#DIV/0!	#DIV/0!	0	0	0	0	#DIV/0!	#DIV/0!	#DIV/0!	.	.	.	.	.	.	.	.
Tpt1	NM_009429	894	ENSMUSG00000060126			803.797	1324.24	0.720257	849.12	968.9	0.190379	ENSMUSG00000060126	7	6	1	0	0	0	0.166667	10	9	1	0	0	0	0.111111	ENSMUSG00000060126	6	5	1	0	0	0	0.2	9	6	3	0	0	0	0.5	Tpt1	coding	1	1	12	2	12	0
Cyp2d9	NM_010006	1650	ENSMUSG00000068086			839.928	797.469	-0.0748375	826.564	823.539	-0.00528979	ENSMUSG00000068086	10	5	5	5	1	1	1	11	5	6	6	1	1.2	1.2	ENSMUSG00000068086	9	6	3	2	0.666667	0.333333	0.5	20	17	3	2	0.666667	0.117647	0.176471	.	.	.	.	.	.	.	.
Cyp2c29	NM_007815	1790	ENSMUSG00000003053			1267.84	906.918	-0.483328	820.073	654.783	-0.324735	ENSMUSG00000003053	7	4	3	2	0.666667	0.5	0.75	8	5	3	2	0.666667	0.4	0.6	ENSMUSG00000003053	6	6	0	0	#DIV/0!	0	0	7	7	0	0	#DIV/0!	0	0	.	.	.	.	.	.	.	.
Rnase4	NM_021472; NM_201239	1670	ENSMUSG00000021876	+		318.837	397.328	0.317512	668.881	545.341	-0.294591	ENSMUSG00000021876	18	3	15	7	0.466667	2.33333	5	25	3	22	13	0.590909	4.33333	7.33333	ENSMUSG00000021876	12	1	11	3	0.272727	3	11	22	1	21	6	0.285714	6	21	Rnase4	coding	1	0.888889	9	3	8	1
Rplp1	NM_018853	468	ENSMUSG00000007892			778.883	1311.44	0.751677	661.686	1115.3	0.753218	ENSMUSG00000007892	1	0	1	0	0	#DIV/0!	#DIV/0!	3	0	3	0	0	#DIV/0!	#DIV/0!	ENSMUSG00000007892	2	0	2	0	0	#DIV/0!	#DIV/0!	2	0	2	0	0	#DIV/0!	#DIV/0!	.	.	.	.	.	.	.	.
Ndrg2	NM_001145959; NM_013864	2140	ENSMUSG00000004558			464.449	424.945	-0.128246	622	544.986	-0.190695	ENSMUSG00000004558	7	4	3	0	0	0	0.75	8	5	3	0	0	0	0.6	ENSMUSG00000004558	1	1	0	0	#DIV/0!	0	0	1	1	0	0	#DIV/0!	0	0	.	.	.	.	.	.	.	.
Slc38a3	NM_001199217; NM_001199218; NM_023805	2500	ENSMUSG00000010064		+	596.949	599.707	0.00665073	557.697	425.533	-0.39021	ENSMUSG00000010064	38	13	25	0	0	0	1.92308	64	24	40	0	0	0	1.66667	ENSMUSG00000010064	24	10	14	0	0	0	1.4	34	13	21	0	0	0	1.61538	Slc38a3	coding	2	0.794643	30	13	24	5
Ubb	NM_011664	1160	ENSMUSG00000019505			529.218	658.729	0.315824	551.558	974.825	0.821631	ENSMUSG00000019505	0	0	0	0	#DIV/0!	#DIV/0!	#DIV/0!	0	0	0	0	#DIV/0!	#DIV/0!	#DIV/0!	ENSMUSG00000019505	0	0	0	0	#DIV/0!	#DIV/0!	#DIV/0!	0	0	0	0	#DIV/0!	#DIV/0!	#DIV/0!	.	.	.	.	.	.	.	.
Cyp3a25	NM_019792; NR_030782	1960	ENSMUSG00000029630			308.492	296.266	-0.058343	541.567	529.844	-0.0315722	ENSMUSG00000029630	0	0	0	0	#DIV/0!	#DIV/0!	#DIV/0!	0	0	0	0	#DIV/0!	#DIV/0!	#DIV/0!	ENSMUSG00000029630	0	0	0	0	#DIV/0!	#DIV/0!	#DIV/0!	0	0	0	0	#DIV/0!	#DIV/0!	#DIV/0!	.	.	.	.	.	.	.	.
Wfdc21	NM_183249	438	ENSMUSG00000051748	+		355.912	230.664	-0.625724	508.992	371.475	-0.454378	ENSMUSG00000051748	1	0	1	1	1	#DIV/0!	#DIV/0!	1	0	1	1	1	#DIV/0!	#DIV/0!	ENSMUSG00000051748	2	1	1	1	1	1	1	2	1	1	1	1	1	1	.	.	.	.	.	.	.	.
Angptl3	NM_013913	1600	ENSMUSG00000028553	+		457.697	488.021	0.0925492	459.094	341.384	-0.427394	ENSMUSG00000028553	7	5	2	0	0	0	0.4	8	6	2	0	0	0	0.333333	ENSMUSG00000028553	7	5	2	0	0	0	0.4	8	6	2	0	0	0	0.333333	.	.	.	.	.	.	.	.
Rpl23	NM_022891	1060	ENSMUSG00000071415			203.094	358.989	0.821791	207.864	236.135	0.183971	ENSMUSG00000071415	7	5	2	0	0	0	0.4	18	15	3	0	0	0	0.2	ENSMUSG00000071415	12	8	4	0	0	0	0.5	16	10	6	0	0	0	0.6	.	.	.	.	.	.	.	.
Ttc36	NM_138951	764	ENSMUSG00000039438			380.756	461.031	0.275995	446.662	422.189	-0.081296	ENSMUSG00000039438	0	0	0	0	#DIV/0!	#DIV/0!	#DIV/0!	0	0	0	0	#DIV/0!	#DIV/0!	#DIV/0!	ENSMUSG00000039438	2	0	2	0	0	#DIV/0!	#DIV/0!	2	0	2	0	0	#DIV/0!	#DIV/0!	.	.	.	.	.	.	.	.
Atp5g3	NM_175015	679	ENSMUSG00000018770		+	523.225	588.547	0.169724	437.979	541.091	0.305009	ENSMUSG00000018770	3	1	2	0	0	0	2	4	1	3	0	0	0	3	ENSMUSG00000018770	0	0	0	0	#DIV/0!	#DIV/0!	#DIV/0!	0	0	0	0	#DIV/0!	#DIV/0!	#DIV/0!	.	.	.	.	.	.	.	.
Cfhr2	NM_001025575	1600	ENSMUSG00000033898	+		416.122	361.647	-0.202426	417.607	358.125	-0.221684	ENSMUSG00000033898	1	1	0	0	#DIV/0!	0	0	1	1	0	0	#DIV/0!	0	0	ENSMUSG00000033898	3	3	0	0	#DIV/0!	0	0	4	4	0	0	#DIV/0!	0	0	.	.	.	.	.	.	.	.
Upp2	NM_029692	1630	ENSMUSG00000026839			338.739	157.455	-1.10523	414.406	333.102	-0.315081	ENSMUSG00000026839	9	0	9	1	0.111111	#DIV/0!	#DIV/0!	23	0	23	1	0.0434783	#DIV/0!	#DIV/0!	ENSMUSG00000026839	13	1	12	2	0.166667	2	12	17	1	16	2	0.125	2	16	.	.	.	.	.	.	.	.
Eno1b	NM_001025388; NM_001025388_1	1710	ENSMUSG00000059040			603.046	734.592	0.284677	408.015	719.285	0.817941	ENSMUSG00000059040	0	0	0	0	#DIV/0!	#DIV/0!	#DIV/0!	0	0	0	0	#DIV/0!	#DIV/0!	#DIV/0!	ENSMUSG00000059040	0	0	0	0	#DIV/0!	#DIV/0!	#DIV/0!	0	0	0	0	#DIV/0!	#DIV/0!	#DIV/0!	.	.	.	.	.	.	.	.
Itm2b	NM_008410	1770	ENSMUSG00000022108		+	356.944	396.263	0.150764	404.923	409.007	0.0144789	ENSMUSG00000022108	21	9	12	0	0	0	1.33333	24	11	13	0	0	0	1.18182	ENSMUSG00000022108	17	7	10	0	0	0	1.42857	18	7	11	0	0	0	1.57143	.	.	.	.	.	.	.	.
Rps17	NM_009092	474	ENSMUSG00000061787			375.009	554.768	0.564959	401.363	512.334	0.352176	ENSMUSG00000061787	0	0	0	0	#DIV/0!	#DIV/0!	#DIV/0!	0	0	0	0	#DIV/0!	#DIV/0!	#DIV/0!	ENSMUSG00000061787	0	0	0	0	#DIV/0!	#DIV/0!	#DIV/0!	0	0	0	0	#DIV/0!	#DIV/0!	#DIV/0!	.	.	.	.	.	.	.	.
Cyp2c50	NM_001167877; NM_134144; NM_001167875	1790	ENSMUSG00000054827			335.458	224.015	-0.582534	398.438	234.776	-0.763072	ENSMUSG00000054827	2	1	1	0	0	0	1	2	1	1	0	0	0	1	ENSMUSG00000054827	1	1	0	0	#DIV/0!	0	0	1	1	0	0	#DIV/0!	0	0	.	.	.	.	.	.	.	.
Slc10a1	NM_001177561; NM_011387	1590	ENSMUSG00000021135		+	321.371	221.741	-0.535364	388.785	308.245	-0.334898	ENSMUSG00000021135	11	8	3	0	0	0	0.375	15	10	5	0	0	0	0.5	ENSMUSG00000021135	4	1	3	0	0	0	3	4	1	3	0	0	0	3	.	.	.	.	.	.	.	.
Sephs2	NM_009266	2180	ENSMUSG00000049091			399.415	453.435	0.183006	386.58	346.197	-0.159174	ENSMUSG00000049091	6	0	6	0	0	#DIV/0!	#DIV/0!	6	0	6	0	0	#DIV/0!	#DIV/0!	ENSMUSG00000049091	3	0	3	0	0	#DIV/0!	#DIV/0!	3	0	3	0	0	#DIV/0!	#DIV/0!	.	.	.	.	.	.	.	.
Rps12	NM_011295	518	ENSMUSG00000061983			425.1	781.347	0.878161	382.682	588.378	0.620597	ENSMUSG00000061983	20	11	9	0	0	0	0.818182	31	19	12	0	0	0	0.631579	ENSMUSG00000061983	13	8	5	0	0	0	0.625	23	18	5	0	0	0	0.277778	.	.	.	.	.	.	.	.
Selenbp1	NM_009150	1680	ENSMUSG00000068874			285.512	331.842	0.216948	379.619	281.82	-0.429778	ENSMUSG00000068874	1	0	1	1	1	#DIV/0!	#DIV/0!	1	0	1	1	1	#DIV/0!	#DIV/0!	ENSMUSG00000068874	1	0	1	1	1	#DIV/0!	#DIV/0!	1	0	1	1	1	#DIV/0!	#DIV/0!	.	.	.	.	.	.	.	.
Slco1b2	NM_020495	3300	ENSMUSG00000030236		+	300.827	267.924	-0.167109	373.23	306.908	-0.28226	ENSMUSG00000030236	1	0	1	0	0	#DIV/0!	#DIV/0!	1	0	1	0	0	#DIV/0!	#DIV/0!	ENSMUSG00000030236	2	0	2	1	0.5	#DIV/0!	#DIV/0!	3	0	3	2	0.666667	#DIV/0!	#DIV/0!	.	.	.	.	.	.	.	.
Ugt2b36	NM_001029867	1890	ENSMUSG00000070704	+	+	353.22	338.45	-0.0616256	372.87	395.295	0.0842592	ENSMUSG00000070704	6	4	2	1	0.5	0.25	0.5	6	4	2	1	0.5	0.25	0.5	ENSMUSG00000070704	1	1	0	0	#DIV/0!	0	0	1	1	0	0	#DIV/0!	0	0	.	.	.	.	.	.	.	.
Gm15772	NR_003373	520	ENSMUSG00000062353			361.569	551.2	0.608305	368.389	467.012	0.342232	ENSMUSG00000062353	0	0	0	0	#DIV/0!	#DIV/0!	#DIV/0!	0	0	0	0	#DIV/0!	#DIV/0!	#DIV/0!	ENSMUSG00000062353	0	0	0	0	#DIV/0!	#DIV/0!	#DIV/0!	0	0	0	0	#DIV/0!	#DIV/0!	#DIV/0!	.	.	.	.	.	.	.	.
Slc27a2	NM_011978	2300	ENSMUSG00000027359		+	288.698	334.156	0.210959	365.012	391.243	0.100122	ENSMUSG00000027359	14	10	4	2	0.5	0.2	0.4	19	13	6	2	0.333333	0.153846	0.461538	ENSMUSG00000027359	14	9	5	0	0	0	0.555556	17	12	5	0	0	0	0.416667	.	.	.	.	.	.	.	.
Rpl41	NM_018860	449	ENSMUSG00000093674			364.864	463.316	0.344639	360.604	553.276	0.617584	ENSMUSG00000093674	7	2	5	0	0	0	2.5	11	2	9	0	0	0	4.5	ENSMUSG00000093674	4	1	3	0	0	0	3	4	1	3	0	0	0	3	Rpl41	5'utr	3	0.866667	15	9	13	2
Rpl26	NM_009080	543	ENSMUSG00000060938			346.254	527.852	0.608305	352.785	447.231	0.342232	ENSMUSG00000060938	1	1	0	0	#DIV/0!	0	0	1	1	0	0	#DIV/0!	0	0	ENSMUSG00000060938	0	0	0	0	#DIV/0!	#DIV/0!	#DIV/0!	0	0	0	0	#DIV/0!	#DIV/0!	#DIV/0!	.	.	.	.	.	.	.	.
Rpl32	NM_172086	504	ENSMUSG00000057841			370.325	506.389	0.451456	350.03	462.303	0.401362	ENSMUSG00000057841	3	1	2	0	0	0	2	4	1	3	0	0	0	3	ENSMUSG00000057841	5	2	3	0	0	0	1.5	7	4	3	0	0	0	0.75	Rpl32	5'utr	1	0.8	5	3	4	1
Cyp2a12	NM_133657	1660	ENSMUSG00000060407			297.217	273.602	-0.11944	343.677	358.264	0.0599681	ENSMUSG00000060407	6	1	5	2	0.4	2	5	7	1	6	3	0.5	3	6	ENSMUSG00000060407	3	1	2	1	0.5	1	2	5	2	3	1	0.333333	0.5	1.5	.	.	.	.	.	.	.	.
Rpl11	NM_025919	594	ENSMUSG00000059291			342.94	400.79	0.224891	343.565	385.859	0.16749	ENSMUSG00000059291	2	0	2	0	0	#DIV/0!	#DIV/0!	4	0	4	0	0	#DIV/0!	#DIV/0!	ENSMUSG00000059291	0	0	0	0	#DIV/0!	#DIV/0!	#DIV/0!	0	0	0	0	#DIV/0!	#DIV/0!	#DIV/0!	.	.	.	.	.	.	.	.
Cox6a1	NM_007748	533	ENSMUSG00000041697			386.889	465.914	0.268146	338.775	459.017	0.43822	ENSMUSG00000041697	6	3	3	0	0	0	1	6	3	3	0	0	0	1	ENSMUSG00000041697	2	0	2	0	0	#DIV/0!	#DIV/0!	2	0	2	0	0	#DIV/0!	#DIV/0!	Cox6a1	3'utr	1	0.666667	6	6	4	2
Rps27rt	NM_001190258	345	ENSMUSG00000050621			284.635	432.792	0.604562	333.016	346.968	0.0592102	ENSMUSG00000050621	0	0	0	0	#DIV/0!	#DIV/0!	#DIV/0!	0	0	0	0	#DIV/0!	#DIV/0!	#DIV/0!	ENSMUSG00000050621	0	0	0	0	#DIV/0!	#DIV/0!	#DIV/0!	0	0	0	0	#DIV/0!	#DIV/0!	#DIV/0!	.	.	.	.	.	.	.	.
Rps4x	NM_009094	876	ENSMUSG00000031320			300.986	471.76	0.648359	332.707	397.962	0.258376	ENSMUSG00000031320	1	0	1	0	0	#DIV/0!	#DIV/0!	1	0	1	0	0	#DIV/0!	#DIV/0!	ENSMUSG00000031320	1	0	1	0	0	#DIV/0!	#DIV/0!	1	0	1	0	0	#DIV/0!	#DIV/0!	Rps4x	coding	1	1	20	2	20	0
Sult2a8	NM_001199306; NM_175250	2120	ENSMUSG00000030378			345.995	196.543	-0.815903	316.968	168.999	-0.907321	ENSMUSG00000030378	1	1	0	0	#DIV/0!	0	0	2	2	0	0	#DIV/0!	0	0	ENSMUSG00000030378	1	0	1	0	0	#DIV/0!	#DIV/0!	1	0	1	0	0	#DIV/0!	#DIV/0!	.	.	.	.	.	.	.	.
Rpl23a	NM_207523	559	ENSMUSG00000058546			319.641	330.85	0.0497258	315.747	401.082	0.345128	ENSMUSG00000058546	10	7	3	0	0	0	0.428571	21	18	3	0	0	0	0.166667	ENSMUSG00000058546	14	9	5	0	0	0	0.555556	24	18	6	0	0	0	0.333333	.	.	.	.	.	.	.	.
Rps23	NM_024175	555	ENSMUSG00000049517			294.533	511.77	0.797065	313.386	392.103	0.32329	ENSMUSG00000049517	2	0	2	0	0	#DIV/0!	#DIV/0!	3	0	3	0	0	#DIV/0!	#DIV/0!	ENSMUSG00000049517	2	0	2	0	0	#DIV/0!	#DIV/0!	2	0	2	0	0	#DIV/0!	#DIV/0!	.	.	.	.	.	.	.	.
Cyp4a14	NM_007822	2500	ENSMUSG00000028715			187.21	97.0143	-0.948391	306.686	224.856	-0.447761	ENSMUSG00000028715	0	0	0	0	#DIV/0!	#DIV/0!	#DIV/0!	0	0	0	0	#DIV/0!	#DIV/0!	#DIV/0!	ENSMUSG00000028715	0	0	0	0	#DIV/0!	#DIV/0!	#DIV/0!	0	0	0	0	#DIV/0!	#DIV/0!	#DIV/0!	.	.	.	.	.	.	.	.
Rps16	NM_013647	615	ENSMUSG00000037563			307.026	473.318	0.624448	305.73	450.904	0.560563	ENSMUSG00000037563	15	11	4	2	0.5	0.181818	0.363636	36	29	7	5	0.714286	0.172414	0.241379	ENSMUSG00000037563	4	4	0	0	#DIV/0!	0	0	10	10	0	0	#DIV/0!	0	0	.	.	.	.	.	.	.	.
Adk	NM_134079; NM_001243041	1800	ENSMUSG00000039197			341.714	321.085	-0.0898344	301.189	327.584	0.121195	ENSMUSG00000039197	27	12	15	5	0.333333	0.416667	1.25	29	12	17	5	0.294118	0.416667	1.41667	ENSMUSG00000039197	14	3	11	3	0.272727	1	3.66667	15	4	11	3	0.272727	0.75	2.75	.	.	.	.	.	.	.	.
Cyp1a2	NM_009993	1890	ENSMUSG00000032310			378.63	322.934	-0.229549	300.152	327.306	0.124945	ENSMUSG00000032310	12	8	4	0	0	0	0.5	18	11	7	0	0	0	0.636364	ENSMUSG00000032310	10	8	2	0	0	0	0.25	12	10	2	0	0	0	0.2	.	.	.	.	.	.	.	.
Rps14	NM_020600	597	ENSMUSG00000024608			270.165	433.273	0.681436	295.6	403.201	0.44785	ENSMUSG00000024608	6	2	4	4	1	2	2	6	2	4	4	1	2	2	ENSMUSG00000024608	2	0	2	2	1	#DIV/0!	#DIV/0!	2	0	2	2	1	#DIV/0!	#DIV/0!	.	.	.	.	.	.	.	.
Chchd2	NM_024166	910	ENSMUSG00000070493			335.665	354.764	0.0798405	295.566	359.425	0.282213	ENSMUSG00000070493	1	0	1	0	0	#DIV/0!	#DIV/0!	1	0	1	0	0	#DIV/0!	#DIV/0!	ENSMUSG00000070493	1	0	1	1	1	#DIV/0!	#DIV/0!	1	0	1	1	1	#DIV/0!	#DIV/0!	.	.	.	.	.	.	.	.
Gm12191	NR_028101	478	ENSMUSG00000083061			309.965	474.655	0.614772	294.619	361.441	0.29491	ENSMUSG00000083061	0	0	0	0	#DIV/0!	#DIV/0!	#DIV/0!	0	0	0	0	#DIV/0!	#DIV/0!	#DIV/0!	ENSMUSG00000083061	0	0	0	0	#DIV/0!	#DIV/0!	#DIV/0!	0	0	0	0	#DIV/0!	#DIV/0!	#DIV/0!	.	.	.	.	.	.	.	.
Tmem205	NM_001253870; NM_001253869; NM_001253868; NM_001253867; NR_045606; NM_178577	846	ENSMUSG00000040883		+	269.312	251.62	-0.0980308	293.695	281.533	-0.0610166	ENSMUSG00000040883	16	5	11	0	0	0	2.2	18	6	12	0	0	0	2	ENSMUSG00000040883	9	4	5	0	0	0	1.25	14	4	10	0	0	0	2.5	Tmem205	coding	1	0.833333	6	5	5	1
Oaz1-ps	NR_027656	962	ENSMUSG00000043801			244.745	319.461	0.384358	291.657	329.311	0.175179	ENSMUSG00000043801	0	0	0	0	#DIV/0!	#DIV/0!	#DIV/0!	0	0	0	0	#DIV/0!	#DIV/0!	#DIV/0!	ENSMUSG00000043801	0	0	0	0	#DIV/0!	#DIV/0!	#DIV/0!	0	0	0	0	#DIV/0!	#DIV/0!	#DIV/0!	.	.	.	.	.	.	.	.
Ugt1a6b	NM_201410	2290	ENSMUSG00000090145	+	+	245.28	231.536	-0.0831938	288.841	325.458	0.172194	ENSMUSG00000090145	15	8	7	2	0.285714	0.25	0.875	21	13	8	3	0.375	0.230769	0.615385	ENSMUSG00000090145	13	6	7	1	0.142857	0.166667	1.16667	16	7	9	1	0.111111	0.142857	1.28571	.	.	.	.	.	.	.	.
Mettl7b	NM_027853	1230	ENSMUSG00000025347	+		404.76	350.678	-0.206922	285.047	262.473	-0.119028	ENSMUSG00000025347	9	1	8	0	0	0	8	16	3	13	0	0	0	4.33333	ENSMUSG00000025347	4	1	3	0	0	0	3	4	1	3	0	0	0	3	Mettl7b	coding	1	0.75	12	6	9	3
Uqcrq	NM_025352	499	ENSMUSG00000044894			296.383	381.701	0.364982	283.685	349.132	0.299481	ENSMUSG00000044894	4	0	4	1	0.25	#DIV/0!	#DIV/0!	4	0	4	1	0.25	#DIV/0!	#DIV/0!	ENSMUSG00000044894	1	0	1	0	0	#DIV/0!	#DIV/0!	2	0	2	0	0	#DIV/0!	#DIV/0!	.	.	.	.	.	.	.	.
Cyp2d26	NM_029562	1640	ENSMUSG00000022445			279.016	340.144	0.285799	281.362	287.149	0.0293731	ENSMUSG00000022445	18	11	7	0	0	0	0.636364	23	15	8	0	0	0	0.533333	ENSMUSG00000022445	8	5	3	0	0	0	0.6	8	5	3	0	0	0	0.6	.	.	.	.	.	.	.	.
Atp5o	NM_138597	772	ENSMUSG00000022956			175.693	221.236	0.332532	160.791	208.227	0.372969	ENSMUSG00000022956	31	2	29	3	0.103448	1.5	14.5	70	2	68	4	0.0588235	2	34	ENSMUSG00000022956	27	0	27	4	0.148148	#DIV/0!	#DIV/0!	43	0	43	4	0.0930233	#DIV/0!	#DIV/0!	.	.	.	.	.	.	.	.
Apom	NM_018816	715	ENSMUSG00000024391	+		182.941	176.926	-0.048233	279.657	220.423	-0.343384	ENSMUSG00000024391	20	9	11	0	0	0	1.22222	24	11	13	0	0	0	1.18182	ENSMUSG00000024391	13	7	6	0	0	0	0.857143	16	7	9	0	0	0	1.28571	Apom	coding	1	1	7	5	7	0
Pemt	NM_008819	834	ENSMUSG00000000301		+	231.376	283.369	0.292445	279.654	221.783	-0.334493	ENSMUSG00000000301	4	1	3	0	0	0	3	4	1	3	0	0	0	3	ENSMUSG00000000301	5	3	2	0	0	0	0.666667	5	3	2	0	0	0	0.666667	.	.	.	.	.	.	.	.
Rpl35a	NM_001130484; NM_021338; NM_001130485	511	ENSMUSG00000060636			283.585	370.202	0.38453	278.511	300.061	0.107519	ENSMUSG00000060636	1	0	1	1	1	#DIV/0!	#DIV/0!	1	0	1	1	1	#DIV/0!	#DIV/0!	ENSMUSG00000060636	1	0	1	1	1	#DIV/0!	#DIV/0!	1	0	1	1	1	#DIV/0!	#DIV/0!	.	.	.	.	.	.	.	.
Serpine1	NM_008871	3020	ENSMUSG00000037411	+		0.240612	0.428816	0.83365	0.2685	1.22974	2.19536	ENSMUSG00000037411	47	15	32	0	0	0	2.13333	56	18	38	0	0	0	2.11111	ENSMUSG00000037411	36	9	27	0	0	0	3	48	16	32	0	0	0	2	.	.	.	.	.	.	.	.
Slc27a5	NM_009512	2330	ENSMUSG00000030382		+	178.209	165.951	-0.102814	277.607	194.967	-0.509815	ENSMUSG00000030382	19	17	2	0	0	0	0.117647	24	21	3	0	0	0	0.142857	ENSMUSG00000030382	11	9	2	0	0	0	0.222222	15	13	2	0	0	0	0.153846	.	.	.	.	.	.	.	.
Fau	NM_007990; NM_001160239; NM_001190436	627	ENSMUSG00000038274			266.801	388.179	0.540958	277.446	355.678	0.358367	ENSMUSG00000038274	1	0	1	0	0	#DIV/0!	#DIV/0!	1	0	1	0	0	#DIV/0!	#DIV/0!	ENSMUSG00000038274	2	0	2	2	1	#DIV/0!	#DIV/0!	2	0	2	2	1	#DIV/0!	#DIV/0!	.	.	.	.	.	.	.	.
Rpl17	NM_001002239	775	ENSMUSG00000062328			257.535	408.51	0.665605	277.249	323.766	0.223769	ENSMUSG00000062328	119	61	58	42	0.724138	0.688525	0.95082	271	192	79	58	0.734177	0.302083	0.411458	ENSMUSG00000062328	68	38	30	21	0.7	0.552632	0.789474	125	86	39	30	0.769231	0.348837	0.453488	.	.	.	.	.	.	.	.
Rpl13a	NM_009438	1030	ENSMUSG00000074129			269.074	382.356	0.506912	274.786	305.813	0.154338	ENSMUSG00000074129	95	49	46	2	0.0434783	0.0408163	0.938776	153	91	62	2	0.0322581	0.021978	0.681319	ENSMUSG00000074129	50	31	19	2	0.105263	0.0645161	0.612903	71	50	21	2	0.0952381	0.04	0.42	Rpl13a	coding	1	1	6	3	6	0
Rps11	NM_013725	602	ENSMUSG00000003429			281.151	392.688	0.482038	274.687	345.857	0.332386	ENSMUSG00000003429	6	2	4	0	0	0	2	8	4	4	0	0	0	1	ENSMUSG00000003429	3	1	2	0	0	0	2	3	1	2	0	0	0	2	.	.	.	.	.	.	.	.
Rpl9	NM_011292	725	ENSMUSG00000047215			243.203	365.243	0.586694	272.452	307.151	0.172949	ENSMUSG00000047215	0	0	0	0	#DIV/0!	#DIV/0!	#DIV/0!	0	0	0	0	#DIV/0!	#DIV/0!	#DIV/0!	ENSMUSG00000047215	0	0	0	0	#DIV/0!	#DIV/0!	#DIV/0!	0	0	0	0	#DIV/0!	#DIV/0!	#DIV/0!	.	.	.	.	.	.	.	.
Hsd11b1	NM_008288; NM_001044751	1360	ENSMUSG00000016194		+	238.636	111.87	-1.09299	267.26	289.045	0.113047	ENSMUSG00000016194	31	8	23	1	0.0434783	0.125	2.875	51	22	29	1	0.0344828	0.0454545	1.31818	ENSMUSG00000016194	26	4	22	0	0	0	5.5	29	4	25	0	0	0	6.25	.	.	.	.	.	.	.	.
Cml2	NM_053096	3280	ENSMUSG00000033634		+	264.374	196.269	-0.429748	266.028	209.899	-0.341881	ENSMUSG00000033634	3	1	2	0	0	0	2	5	1	4	0	0	0	4	ENSMUSG00000033634	3	2	1	0	0	0	0.5	3	2	1	0	0	0	0.5	.	.	.	.	.	.	.	.
Rpl36	NM_018730	407	ENSMUSG00000057863			234.019	324.052	0.4696	265.977	349.876	0.395541	ENSMUSG00000057863	0	0	0	0	#DIV/0!	#DIV/0!	#DIV/0!	0	0	0	0	#DIV/0!	#DIV/0!	#DIV/0!	ENSMUSG00000057863	0	0	0	0	#DIV/0!	#DIV/0!	#DIV/0!	0	0	0	0	#DIV/0!	#DIV/0!	#DIV/0!	.	.	.	.	.	.	.	.
Cox7c	NM_007749	449	ENSMUSG00000017778		+	263.882	334.596	0.342529	263.566	300.057	0.187075	ENSMUSG00000017778	1	1	0	0	#DIV/0!	0	0	1	1	0	0	#DIV/0!	0	0	ENSMUSG00000017778	1	1	0	0	#DIV/0!	0	0	1	1	0	0	#DIV/0!	0	0	.	.	.	.	.	.	.	.
Oaz1	NM_008753	1080	ENSMUSG00000035242			218.004	284.557	0.384358	259.79	293.331	0.175179	ENSMUSG00000035242	0	0	0	0	#DIV/0!	#DIV/0!	#DIV/0!	0	0	0	0	#DIV/0!	#DIV/0!	#DIV/0!	ENSMUSG00000035242	0	0	0	0	#DIV/0!	#DIV/0!	#DIV/0!	0	0	0	0	#DIV/0!	#DIV/0!	#DIV/0!	.	.	.	.	.	.	.	.
Atp5k	NM_007507	292	ENSMUSG00000050856			318.523	360.476	0.178509	259.57	314.493	0.276907	ENSMUSG00000050856	0	0	0	0	#DIV/0!	#DIV/0!	#DIV/0!	0	0	0	0	#DIV/0!	#DIV/0!	#DIV/0!	ENSMUSG00000050856	0	0	0	0	#DIV/0!	#DIV/0!	#DIV/0!	0	0	0	0	#DIV/0!	#DIV/0!	#DIV/0!	.	.	.	.	.	.	.	.
Rpl30	NM_001163485; NM_009083	547	ENSMUSG00000058600			271.193	415.217	0.614547	257.615	316.046	0.294918	ENSMUSG00000058600	8	3	5	0	0	0	1.66667	29	22	7	0	0	0	0.318182	ENSMUSG00000058600	8	4	4	1	0.25	0.25	1	17	13	4	1	0.25	0.0769231	0.307692	.	.	.	.	.	.	.	.
Stard10	NM_019990	1200	ENSMUSG00000030688			461.115	501.802	0.121991	494.915	491.677	-0.00946893	ENSMUSG00000030688	19	11	8	2	0.25	0.181818	0.727273	26	15	11	4	0.363636	0.266667	0.733333	ENSMUSG00000030688	9	2	7	7	1	3.5	3.5	10	3	7	7	1	2.33333	2.33333	.	.	.	.	.	.	.	.
Acaa1b	NM_146230	1670	ENSMUSG00000010651			487.454	568.02	0.220675	255.47	433.932	0.764311	ENSMUSG00000010651	1	0	1	0	0	#DIV/0!	#DIV/0!	1	0	1	0	0	#DIV/0!	#DIV/0!	ENSMUSG00000010651	2	1	1	0	0	0	1	3	1	2	0	0	0	2	.	.	.	.	.	.	.	.
Apof	NM_133997	1930	ENSMUSG00000047631	+		253.01	244.336	-0.0503285	253.933	286.013	0.171636	ENSMUSG00000047631	13	5	8	5	0.625	1	1.6	17	7	10	6	0.6	0.857143	1.42857	ENSMUSG00000047631	15	10	5	4	0.8	0.4	0.5	17	11	6	5	0.833333	0.454545	0.545455	.	.	.	.	.	.	.	.
Uqcrh	NM_025641	546	ENSMUSG00000063882			267.592	326.237	0.285887	252.464	272.937	0.112491	ENSMUSG00000063882	3	2	1	0	0	0	0.5	3	2	1	0	0	0	0.5	ENSMUSG00000063882	0	0	0	0	#DIV/0!	#DIV/0!	#DIV/0!	0	0	0	0	#DIV/0!	#DIV/0!	#DIV/0!	.	.	.	.	.	.	.	.
Rps27	NR_033727; NM_027015	460	ENSMUSG00000090733			214.124	325.706	0.605119	251.033	261.563	0.0592824	ENSMUSG00000090733	0	0	0	0	#DIV/0!	#DIV/0!	#DIV/0!	0	0	0	0	#DIV/0!	#DIV/0!	#DIV/0!	ENSMUSG00000090733	0	0	0	0	#DIV/0!	#DIV/0!	#DIV/0!	0	0	0	0	#DIV/0!	#DIV/0!	#DIV/0!	.	.	.	.	.	.	.	.
Aadac	NM_023383	1290	ENSMUSG00000027761		+	310.551	194.832	-0.672602	246.854	225.965	-0.127556	ENSMUSG00000027761	4	1	3	2	0.666667	2	3	5	2	3	2	0.666667	1	1.5	ENSMUSG00000027761	3	2	1	0	0	0	0.5	7	5	2	0	0	0	0.4	.	.	.	.	.	.	.	.
Rpl36al	NM_025589	517	ENSMUSG00000049751			303.719	311.099	0.0346348	246.433	288.387	0.226808	ENSMUSG00000049751	0	0	0	0	#DIV/0!	#DIV/0!	#DIV/0!	0	0	0	0	#DIV/0!	#DIV/0!	#DIV/0!	ENSMUSG00000049751	0	0	0	0	#DIV/0!	#DIV/0!	#DIV/0!	0	0	0	0	#DIV/0!	#DIV/0!	#DIV/0!	.	.	.	.	.	.	.	.
Ndufa4	NM_010886	492	ENSMUSG00000029632			513.772	523.661	0.0275042	488.134	515.073	0.0775011	ENSMUSG00000029632	2	2	0	0	#DIV/0!	0	0	2	2	0	0	#DIV/0!	0	0	ENSMUSG00000029632	0	0	0	0	#DIV/0!	#DIV/0!	#DIV/0!	0	0	0	0	#DIV/0!	#DIV/0!	#DIV/0!	.	.	.	.	.	.	.	.
Rps10	NM_025963	573	ENSMUSG00000052146			235.201	348.592	0.567649	244.599	321.415	0.394019	ENSMUSG00000052146	2	0	2	0	0	#DIV/0!	#DIV/0!	2	0	2	0	0	#DIV/0!	#DIV/0!	ENSMUSG00000052146	0	0	0	0	#DIV/0!	#DIV/0!	#DIV/0!	0	0	0	0	#DIV/0!	#DIV/0!	#DIV/0!	.	.	.	.	.	.	.	.
Rps26	NM_013765	448	ENSMUSG00000025362			252.086	377.965	0.584335	243.724	290.87	0.255124	ENSMUSG00000025362	4	0	4	0	0	#DIV/0!	#DIV/0!	5	0	5	0	0	#DIV/0!	#DIV/0!	ENSMUSG00000025362	2	0	2	0	0	#DIV/0!	#DIV/0!	2	0	2	0	0	#DIV/0!	#DIV/0!	.	.	.	.	.	.	.	.
Rpl34-ps1	NM_001199350	413	ENSMUSG00000068396			257.126	334.288	0.378613	240.801	299.831	0.316308	ENSMUSG00000068396	0	0	0	0	#DIV/0!	#DIV/0!	#DIV/0!	0	0	0	0	#DIV/0!	#DIV/0!	#DIV/0!	ENSMUSG00000068396	0	0	0	0	#DIV/0!	#DIV/0!	#DIV/0!	0	0	0	0	#DIV/0!	#DIV/0!	#DIV/0!	.	.	.	.	.	.	.	.
Mup21	NM_001009550	755	ENSMUSG00000066153	+		447.641	485.946	0.118455	238.542	130.549	-0.86965	ENSMUSG00000066153	1	0	1	0	0	#DIV/0!	#DIV/0!	1	0	1	0	0	#DIV/0!	#DIV/0!	ENSMUSG00000066153	1	1	0	0	#DIV/0!	0	0	1	1	0	0	#DIV/0!	0	0	.	.	.	.	.	.	.	.
Hsd17b4	NM_008292	2680	ENSMUSG00000024507			144.807	171.124	0.24091	111.62	158.43	0.505246	ENSMUSG00000024507	41	4	37	32	0.864865	8	9.25	100	6	94	87	0.925532	14.5	15.6667	ENSMUSG00000024507	31	4	27	21	0.777778	5.25	6.75	77	5	72	63	0.875	12.6	14.4	Hsd17b4	intron	1	0.894737	19	11	17	1
Cyp2a4	NM_009997	1720	ENSMUSG00000074254			170.271	121.106	-0.491568	237.673	441.31	0.892812	ENSMUSG00000074254	0	0	0	0	#DIV/0!	#DIV/0!	#DIV/0!	0	0	0	0	#DIV/0!	#DIV/0!	#DIV/0!	ENSMUSG00000074254	0	0	0	0	#DIV/0!	#DIV/0!	#DIV/0!	0	0	0	0	#DIV/0!	#DIV/0!	#DIV/0!	Cyp2a4	coding	2	0.671296	39	22	25	13
Rpl12	NM_009076	638	ENSMUSG00000038900			243.405	340.975	0.486306	235.721	348.071	0.562303	ENSMUSG00000038900	5	3	2	2	1	0.666667	0.666667	5	3	2	2	1	0.666667	0.666667	ENSMUSG00000038900	1	0	1	1	1	#DIV/0!	#DIV/0!	1	0	1	1	1	#DIV/0!	#DIV/0!	.	.	.	.	.	.	.	.
Rps29	NM_009093	390	ENSMUSG00000034892			249.345	397.455	0.67265	234.908	331.992	0.499055	ENSMUSG00000034892	0	0	0	0	#DIV/0!	#DIV/0!	#DIV/0!	0	0	0	0	#DIV/0!	#DIV/0!	#DIV/0!	ENSMUSG00000034892	0	0	0	0	#DIV/0!	#DIV/0!	#DIV/0!	0	0	0	0	#DIV/0!	#DIV/0!	#DIV/0!	.	.	.	.	.	.	.	.
C4bp	NM_007576	1880	ENSMUSG00000026405	+		240.699	364.916	0.600334	234.244	202.165	-0.212483	ENSMUSG00000026405	5	2	3	0	0	0	1.5	5	2	3	0	0	0	1.5	ENSMUSG00000026405	3	1	2	0	0	0	2	4	1	3	0	0	0	3	.	.	.	.	.	.	.	.
Proc	NM_001042768; NR_045173; NM_008934; NM_001042767	1600	ENSMUSG00000024386	+		206.756	228.453	0.14397	234.116	281.885	0.267883	ENSMUSG00000024386	14	7	7	0	0	0	1	14	7	7	0	0	0	1	ENSMUSG00000024386	9	6	3	0	0	0	0.5	12	9	3	0	0	0	0.333333	.	.	.	.	.	.	.	.
F2	NM_010168	1990	ENSMUSG00000027249	+		535.283	710.394	0.408317	636.263	666.645	0.0672955	ENSMUSG00000027249	27	16	11	0	0	0	0.6875	40	18	22	0	0	0	1.22222	ENSMUSG00000027249	21	10	11	0	0	0	1.1	37	15	22	0	0	0	1.46667	.	.	.	.	.	.	.	.
Ugt1a1	NM_201645	3230	ENSMUSG00000089960	+	+	186.643	174.605	-0.0961854	232.123	267.724	0.20586	ENSMUSG00000089960	11	7	4	1	0.25	0.142857	0.571429	17	12	5	2	0.4	0.166667	0.416667	ENSMUSG00000089960	11	6	5	1	0.2	0.166667	0.833333	13	7	6	1	0.166667	0.142857	0.857143	.	.	.	.	.	.	.	.
Amdhd1	NM_027908	2420	ENSMUSG00000015890			68.3491	41.8752	-0.706829	79.0975	69.0736	-0.195496	ENSMUSG00000015890	2	0	2	0	0	#DIV/0!	#DIV/0!	7	0	7	0	0	#DIV/0!	#DIV/0!	ENSMUSG00000015890	3	0	3	0	0	#DIV/0!	#DIV/0!	17	0	17	0	0	#DIV/0!	#DIV/0!	.	.	.	.	.	.	.	.
Aes	NM_010347	1350	ENSMUSG00000054452			234.88	303.342	0.369019	231.551	268.931	0.215909	ENSMUSG00000054452	11	9	2	1	0.5	0.111111	0.222222	11	9	2	1	0.5	0.111111	0.222222	ENSMUSG00000054452	10	6	4	2	0.5	0.333333	0.666667	12	6	6	4	0.666667	0.666667	1	.	.	.	.	.	.	.	.
Ugdh	NM_009466	2440	ENSMUSG00000029201			108.218	49.3017	-1.13423	101.279	143.082	0.498509	ENSMUSG00000029201	21	6	15	0	0	0	2.5	24	6	18	0	0	0	3	ENSMUSG00000029201	12	1	11	0	0	0	11	12	1	11	0	0	0	11	.	.	.	.	.	.	.	.
Uqcrb	NM_026219	503	ENSMUSG00000021520			253.937	282.474	0.153649	231.375	208.043	-0.15335	ENSMUSG00000021520	1	1	0	0	#DIV/0!	0	0	1	1	0	0	#DIV/0!	0	0	ENSMUSG00000021520	0	0	0	0	#DIV/0!	#DIV/0!	#DIV/0!	0	0	0	0	#DIV/0!	#DIV/0!	#DIV/0!	.	.	.	.	.	.	.	.
Rps28	NM_016844	327	ENSMUSG00000067288			233.437	362.873	0.636432	228.657	343.153	0.585665	ENSMUSG00000067288	0	0	0	0	#DIV/0!	#DIV/0!	#DIV/0!	0	0	0	0	#DIV/0!	#DIV/0!	#DIV/0!	ENSMUSG00000067288	1	0	1	0	0	#DIV/0!	#DIV/0!	1	0	1	0	0	#DIV/0!	#DIV/0!	.	.	.	.	.	.	.	.
Ang	NM_001161731; NM_007447	950	ENSMUSG00000072115	+		134.139	298.012	1.15165	226.361	226.175	-0.00118873	ENSMUSG00000072115	10	1	9	2	0.222222	2	9	12	1	11	3	0.272727	3	11	ENSMUSG00000072115	10	0	10	2	0.2	#DIV/0!	#DIV/0!	17	0	17	2	0.117647	#DIV/0!	#DIV/0!	.	.	.	.	.	.	.	.
Ndufb9	NM_023172	651	ENSMUSG00000022354			258.981	298.34	0.204112	223.647	256.104	0.195508	ENSMUSG00000022354	5	1	4	3	0.75	3	4	5	1	4	3	0.75	3	4	ENSMUSG00000022354	2	0	2	0	0	#DIV/0!	#DIV/0!	5	0	5	0	0	#DIV/0!	#DIV/0!	.	.	.	.	.	.	.	.
Fxyd1	NM_052992; NM_019503; NM_194321; NM_052991	582	ENSMUSG00000036570	+	+	212.548	249.287	0.230016	219.061	267.436	0.287858	ENSMUSG00000036570	5	5	0	0	#DIV/0!	0	0	7	7	0	0	#DIV/0!	0	0	ENSMUSG00000036570	2	2	0	0	#DIV/0!	0	0	3	3	0	0	#DIV/0!	0	0	.	.	.	.	.	.	.	.
Rps27a	NM_001033865; NM_024277	774	ENSMUSG00000020460			214.665	307.935	0.52054	214.665	229.669	0.0974673	ENSMUSG00000020460	0	0	0	0	#DIV/0!	#DIV/0!	#DIV/0!	0	0	0	0	#DIV/0!	#DIV/0!	#DIV/0!	ENSMUSG00000020460	0	0	0	0	#DIV/0!	#DIV/0!	#DIV/0!	0	0	0	0	#DIV/0!	#DIV/0!	#DIV/0!	.	.	.	.	.	.	.	.
Lgals9	NM_001159301; NM_010708	1540	ENSMUSG00000001123			235.15	118.013	-0.994636	213.806	225.691	0.0780494	ENSMUSG00000001123	6	3	3	0	0	0	1	7	4	3	0	0	0	0.75	ENSMUSG00000001123	7	2	5	1	0.2	0.5	2.5	9	3	6	1	0.166667	0.333333	2	.	.	.	.	.	.	.	.
Rpl35	NM_025592	452	ENSMUSG00000062997			211.249	319.249	0.595742	212.455	232.318	0.128946	ENSMUSG00000062997	3	0	3	2	0.666667	#DIV/0!	#DIV/0!	3	0	3	2	0.666667	#DIV/0!	#DIV/0!	ENSMUSG00000062997	0	0	0	0	#DIV/0!	#DIV/0!	#DIV/0!	0	0	0	0	#DIV/0!	#DIV/0!	#DIV/0!	.	.	.	.	.	.	.	.
Ghr	NM_001048178; NM_001048147; NM_010284	2150	ENSMUSG00000055737	+	+	236.139	129.174	-0.87032	212.308	186.71	-0.185362	ENSMUSG00000055737	14	3	11	0	0	0	3.66667	19	5	14	0	0	0	2.8	ENSMUSG00000055737	6	2	4	0	0	0	2	8	2	6	0	0	0	3	.	.	.	.	.	.	.	.
Atp5j2	NM_020582	477	ENSMUSG00000038690		+	229.319	271.208	0.242044	211.741	227.048	0.100691	ENSMUSG00000038690	1	1	0	0	#DIV/0!	0	0	1	1	0	0	#DIV/0!	0	0	ENSMUSG00000038690	2	0	2	0	0	#DIV/0!	#DIV/0!	2	0	2	0	0	#DIV/0!	#DIV/0!	.	.	.	.	.	.	.	.
Rpl27a	NM_011975	1110	ENSMUSG00000046364			198.111	308.721	0.639992	210.566	229.118	0.121816	ENSMUSG00000046364	26	17	9	5	0.555556	0.294118	0.529412	43	34	9	5	0.555556	0.147059	0.264706	ENSMUSG00000046364	17	12	5	3	0.6	0.25	0.416667	25	20	5	3	0.6	0.15	0.25	.	.	.	.	.	.	.	.
Rps24	NM_011297; NM_207635; NM_207634	856	ENSMUSG00000025290			200.095	319.505	0.675153	208.723	246.445	0.239678	ENSMUSG00000025290	6	1	5	4	0.8	4	5	7	1	6	5	0.833333	5	6	ENSMUSG00000025290	3	3	0	0	#DIV/0!	0	0	3	3	0	0	#DIV/0!	0	0	.	.	.	.	.	.	.	.
Serpina10	NM_144834	1570	ENSMUSG00000061947	+		77.2149	90.4345	0.227994	84.093	88.3486	0.0712209	ENSMUSG00000061947	8	4	4	0	0	0	1	11	6	5	0	0	0	0.833333	ENSMUSG00000061947	8	4	4	1	0.25	0.25	1	9	4	5	1	0.2	0.25	1.25	.	.	.	.	.	.	.	.
Kng2	NM_201375; NM_001102410; NM_001102409	1870	ENSMUSG00000060459	+		131.633	133.746	0.0229778	208.288	143.395	-0.538589	ENSMUSG00000060459	26	10	16	1	0.0625	0.1	1.6	30	11	19	1	0.0526316	0.0909091	1.72727	ENSMUSG00000060459	13	7	6	0	0	0	0.857143	14	8	6	0	0	0	0.75	Kng2	coding	1	1	7	6	7	0
Reep6	NM_139292; NM_001204931	1980	ENSMUSG00000035504		+	196.152	179.787	-0.125683	203.51	250.089	0.297342	ENSMUSG00000035504	6	2	4	1	0.25	0.5	2	9	3	6	3	0.5	1	2	ENSMUSG00000035504	3	1	2	2	1	2	2	3	1	2	2	1	2	2	.	.	.	.	.	.	.	.
Rpl36a	NM_019865	489	ENSMUSG00000079435			215.395	340.906	0.662387	203.077	287.726	0.50267	ENSMUSG00000079435	0	0	0	0	#DIV/0!	#DIV/0!	#DIV/0!	0	0	0	0	#DIV/0!	#DIV/0!	#DIV/0!	ENSMUSG00000079435	0	0	0	0	#DIV/0!	#DIV/0!	#DIV/0!	0	0	0	0	#DIV/0!	#DIV/0!	#DIV/0!	.	.	.	.	.	.	.	.
Msrb1	NM_013759	886	ENSMUSG00000075705			215.473	226.829	0.0740998	202.678	257.588	0.345872	ENSMUSG00000075705	3	1	2	2	1	2	2	4	1	3	3	1	3	3	ENSMUSG00000075705	1	0	1	1	1	#DIV/0!	#DIV/0!	2	0	2	2	1	#DIV/0!	#DIV/0!	.	.	.	.	.	.	.	.
Ugt1a6a	NM_145079	3300	ENSMUSG00000054545	+	+	173.373	162.842	-0.0904105	202.033	228.81	0.179555	ENSMUSG00000054545	12	8	4	1	0.25	0.125	0.5	18	13	5	2	0.4	0.153846	0.384615	ENSMUSG00000054545	13	6	7	1	0.142857	0.166667	1.16667	16	7	9	1	0.111111	0.142857	1.28571	.	.	.	.	.	.	.	.
Rpl34	NM_026724; NM_001005859	499	ENSMUSG00000062006			215.622	280.775	0.380913	200.707	251.784	0.327097	ENSMUSG00000062006	1	0	1	0	0	#DIV/0!	#DIV/0!	1	0	1	0	0	#DIV/0!	#DIV/0!	ENSMUSG00000062006	0	0	0	0	#DIV/0!	#DIV/0!	#DIV/0!	0	0	0	0	#DIV/0!	#DIV/0!	#DIV/0!	.	.	.	.	.	.	.	.
Rpl37a	NM_009084	588	ENSMUSG00000046330			198.61	285.712	0.524622	200.365	268.154	0.420431	ENSMUSG00000046330	0	0	0	0	#DIV/0!	#DIV/0!	#DIV/0!	0	0	0	0	#DIV/0!	#DIV/0!	#DIV/0!	ENSMUSG00000046330	1	0	1	1	1	#DIV/0!	#DIV/0!	1	0	1	1	1	#DIV/0!	#DIV/0!	.	.	.	.	.	.	.	.
Cox7a2	NM_009945	754	ENSMUSG00000032330			131.978	142.902	0.11473	112.158	127.362	0.183406	ENSMUSG00000032330	1	0	1	0	0	#DIV/0!	#DIV/0!	1	0	1	0	0	#DIV/0!	#DIV/0!	ENSMUSG00000032330	0	0	0	0	#DIV/0!	#DIV/0!	#DIV/0!	0	0	0	0	#DIV/0!	#DIV/0!	#DIV/0!	.	.	.	.	.	.	.	.
Rps5	NM_009095	740	ENSMUSG00000012848			176.518	236.241	0.420438	199.041	276.125	0.472258	ENSMUSG00000012848	4	1	3	3	1	3	3	5	1	4	4	1	4	4	ENSMUSG00000012848	4	1	3	3	1	3	3	6	1	5	5	1	5	5	.	.	.	.	.	.	.	.
Pcyt2	NM_024229	1840	ENSMUSG00000025137			201.998	219.04	0.116851	197.699	219.15	0.148612	ENSMUSG00000025137	1	0	1	0	0	#DIV/0!	#DIV/0!	2	0	2	0	0	#DIV/0!	#DIV/0!	ENSMUSG00000025137	2	2	0	0	#DIV/0!	0	0	4	4	0	0	#DIV/0!	0	0	.	.	.	.	.	.	.	.
Cyp3a11	NM_007818	2050	ENSMUSG00000056035			2726.86	2789.34	0.0326864	2663.13	2775.7	0.0597286	ENSMUSG00000056035	3	2	1	0	0	0	0.5	3	2	1	0	0	0	0.5	ENSMUSG00000056035	6	4	2	0	0	0	0.5	9	5	4	0	0	0	0.8	.	.	.	.	.	.	.	.
Rpl24	NM_024218	679	ENSMUSG00000098274			189.257	270.269	0.514049	197.241	200.603	0.024385	ENSMUSG00000098274	0	0	0	0	#DIV/0!	#DIV/0!	#DIV/0!	0	0	0	0	#DIV/0!	#DIV/0!	#DIV/0!	ENSMUSG00000098274	0	0	0	0	#DIV/0!	#DIV/0!	#DIV/0!	0	0	0	0	#DIV/0!	#DIV/0!	#DIV/0!	.	.	.	.	.	.	.	.
Cox5b	NM_009942	569	ENSMUSG00000061518			231.297	281.23	0.282002	196.777	257.387	0.387378	ENSMUSG00000061518	0	0	0	0	#DIV/0!	#DIV/0!	#DIV/0!	0	0	0	0	#DIV/0!	#DIV/0!	#DIV/0!	ENSMUSG00000061518	0	0	0	0	#DIV/0!	#DIV/0!	#DIV/0!	0	0	0	0	#DIV/0!	#DIV/0!	#DIV/0!	.	.	.	.	.	.	.	.
Ugt1a5	NM_201643	3210	ENSMUSG00000089943	+	+	162.808	155.404	-0.0671484	195.764	215.266	0.137001	ENSMUSG00000089943	11	7	4	1	0.25	0.142857	0.571429	17	12	5	2	0.4	0.166667	0.416667	ENSMUSG00000089943	12	6	6	1	0.166667	0.166667	1	14	7	7	1	0.142857	0.142857	1	.	.	.	.	.	.	.	.
Lcat	NM_008490	1360	ENSMUSG00000035237	+		134.211	210.953	0.652421	195.167	200.787	0.0409635	ENSMUSG00000035237	9	8	1	0	0	0	0.125	13	12	1	0	0	0	0.0833333	ENSMUSG00000035237	10	4	6	0	0	0	1.5	12	4	8	0	0	0	2	.	.	.	.	.	.	.	.
Eif1	NM_011508	1210	ENSMUSG00000035530			193.079	191.397	-0.0126197	194.735	200.64	0.0430951	ENSMUSG00000035530	4	2	2	2	1	1	1	5	3	2	2	1	0.666667	0.666667	ENSMUSG00000035530	0	0	0	0	#DIV/0!	#DIV/0!	#DIV/0!	0	0	0	0	#DIV/0!	#DIV/0!	#DIV/0!	.	.	.	.	.	.	.	.
F12	NM_021489	1960	ENSMUSG00000021492	+		160.41	180.578	0.170856	194.397	217.921	0.164799	ENSMUSG00000021492	31	13	18	1	0.0555556	0.0769231	1.38462	39	16	23	1	0.0434783	0.0625	1.4375	ENSMUSG00000021492	15	7	8	1	0.125	0.142857	1.14286	19	8	11	1	0.0909091	0.125	1.375	F12	coding	2	0.78125	22	14	15	7
Apoc1	NM_001110009; NM_007469	460	ENSMUSG00000040564	+		3104.87	2223.01	-0.482017	3170.18	2410.25	-0.395377	ENSMUSG00000040564	7	4	3	0	0	0	0.75	9	6	3	0	0	0	0.5	ENSMUSG00000040564	11	10	1	1	1	0.1	0.1	14	13	1	1	1	0.0769231	0.0769231	.	.	.	.	.	.	.	.
Atp5j	NM_016755	758	ENSMUSG00000022890			203.573	189.471	-0.103571	184.593	198.225	0.102789	ENSMUSG00000022890	3	2	1	0	0	0	0.5	3	2	1	0	0	0	0.5	ENSMUSG00000022890	3	0	3	1	0.333333	#DIV/0!	#DIV/0!	3	0	3	1	0.333333	#DIV/0!	#DIV/0!	.	.	.	.	.	.	.	.
Mug2	NM_008646	4540	ENSMUSG00000030131	+		163.011	146.98	-0.149353	192.196	171.577	-0.16372	ENSMUSG00000030131	6	5	1	0	0	0	0.2	8	7	1	0	0	0	0.142857	ENSMUSG00000030131	6	3	3	0	0	0	1	6	3	3	0	0	0	1	.	.	.	.	.	.	.	.
Hsd17b13	NM_198030; NM_001163486	1510	ENSMUSG00000034528	+		168.725	291.071	0.7867	191.368	297.008	0.634151	ENSMUSG00000034528	4	2	2	0	0	0	1	4	2	2	0	0	0	1	ENSMUSG00000034528	3	1	2	0	0	0	2	4	1	3	0	0	0	3	.	.	.	.	.	.	.	.
Dhcr24	NM_053272	4030	ENSMUSG00000034926	+	+	148.482	193.417	0.381428	191.195	201.913	0.0786884	ENSMUSG00000034926	41	15	26	18	0.692308	1.2	1.73333	51	22	29	19	0.655172	0.863636	1.31818	ENSMUSG00000034926	37	10	27	25	0.925926	2.5	2.7	39	11	28	26	0.928571	2.36364	2.54545	Dhcr24	3'utr	1	0.4	10	6	4	6
Myl6	NM_010860	614	ENSMUSG00000090841			234.264	282.943	0.272375	189.594	274.898	0.535977	ENSMUSG00000090841	4	2	2	0	0	0	1	5	3	2	0	0	0	0.666667	ENSMUSG00000090841	3	1	2	1	0.5	1	2	4	1	3	1	0.333333	1	3	.	.	.	.	.	.	.	.
Rpl38	NM_001048058; NM_023372; NM_001048057	335	ENSMUSG00000057322			203.642	272.78	0.421701	189.591	259.971	0.455462	ENSMUSG00000057322	1	0	1	0	0	#DIV/0!	#DIV/0!	1	0	1	0	0	#DIV/0!	#DIV/0!	ENSMUSG00000057322	1	0	1	0	0	#DIV/0!	#DIV/0!	1	0	1	0	0	#DIV/0!	#DIV/0!	.	.	.	.	.	.	.	.
Cyp2c54	NM_206537	1770	ENSMUSG00000067225			136.508	93.2192	-0.550288	188.832	102.681	-0.878929	ENSMUSG00000067225	0	0	0	0	#DIV/0!	#DIV/0!	#DIV/0!	0	0	0	0	#DIV/0!	#DIV/0!	#DIV/0!	ENSMUSG00000067225	1	1	0	0	#DIV/0!	0	0	1	1	0	0	#DIV/0!	0	0	.	.	.	.	.	.	.	.
Ugt1a2	NM_013701	3210	ENSMUSG00000090171	+	+	155.374	148.393	-0.0663182	188.75	210.981	0.160635	ENSMUSG00000090171	11	7	4	1	0.25	0.142857	0.571429	17	12	5	2	0.4	0.166667	0.416667	ENSMUSG00000090171	11	6	5	1	0.2	0.166667	0.833333	13	7	6	1	0.166667	0.142857	0.857143	.	.	.	.	.	.	.	.
Ugt1a10	NM_201641	3240	ENSMUSG00000090165	+	+	154.119	147.019	-0.0680429	187.273	209.251	0.160089	ENSMUSG00000090165	23	8	15	5	0.333333	0.625	1.875	56	13	43	8	0.186047	0.615385	3.30769	ENSMUSG00000090165	23	6	17	5	0.294118	0.833333	2.83333	48	7	41	5	0.121951	0.714286	5.85714	.	.	.	.	.	.	.	.
Gpx4	NM_008162; NM_001037741	966	ENSMUSG00000075706			160.017	221.81	0.471099	185.742	241.202	0.376939	ENSMUSG00000075706	1	0	1	0	0	#DIV/0!	#DIV/0!	1	0	1	0	0	#DIV/0!	#DIV/0!	ENSMUSG00000075706	0	0	0	0	#DIV/0!	#DIV/0!	#DIV/0!	0	0	0	0	#DIV/0!	#DIV/0!	#DIV/0!	.	.	.	.	.	.	.	.
Akr1c14	NM_134072	2440	ENSMUSG00000033715			199.638	118.349	-0.754337	185.397	167.486	-0.146578	ENSMUSG00000033715	4	0	4	0	0	#DIV/0!	#DIV/0!	4	0	4	0	0	#DIV/0!	#DIV/0!	ENSMUSG00000033715	1	0	1	0	0	#DIV/0!	#DIV/0!	1	0	1	0	0	#DIV/0!	#DIV/0!	.	.	.	.	.	.	.	.
Ugt1a7c	NM_201642	3290	ENSMUSG00000090124	+	+	151.505	144.578	-0.067522	184.071	205.85	0.161331	ENSMUSG00000090124	16	8	8	2	0.25	0.25	1	22	13	9	3	0.333333	0.230769	0.692308	ENSMUSG00000090124	14	6	8	2	0.25	0.333333	1.33333	17	7	10	2	0.2	0.285714	1.42857	.	.	.	.	.	.	.	.
Chchd10	NM_175329	948	ENSMUSG00000049422			160.79	195.162	0.27949	182.791	185.453	0.0208562	ENSMUSG00000049422	7	4	3	2	0.666667	0.5	0.75	8	5	3	2	0.666667	0.4	0.6	ENSMUSG00000049422	2	1	1	1	1	1	1	2	1	1	1	1	1	1	.	.	.	.	.	.	.	.
AI182371	NM_001243103; NM_001243102; NM_178885	1690	ENSMUSG00000035875		+	207.395	199.138	-0.0586141	182.717	161.645	-0.176785	ENSMUSG00000035875	4	2	2	0	0	0	1	7	4	3	0	0	0	0.75	ENSMUSG00000035875	2	1	1	0	0	0	1	2	1	1	0	0	0	1	.	.	.	.	.	.	.	.
Ndufa6	NM_025987	560	ENSMUSG00000022450			192.081	186.684	-0.041117	182.343	198.761	0.124382	ENSMUSG00000022450	1	0	1	0	0	#DIV/0!	#DIV/0!	2	0	2	0	0	#DIV/0!	#DIV/0!	ENSMUSG00000022450	2	0	2	0	0	#DIV/0!	#DIV/0!	2	0	2	0	0	#DIV/0!	#DIV/0!	.	.	.	.	.	.	.	.
Cox8a	NM_007750	545	ENSMUSG00000035885		+	181.988	208.527	0.196392	182.264	230.798	0.340601	ENSMUSG00000035885	13	4	9	0	0	0	2.25	16	6	10	0	0	0	1.66667	ENSMUSG00000035885	11	4	7	0	0	0	1.75	13	4	9	0	0	0	2.25	.	.	.	.	.	.	.	.
Hebp1	NM_013546	1060	ENSMUSG00000042770			163.05	158.103	-0.0444436	181.188	184.503	0.0261559	ENSMUSG00000042770	6	1	5	0	0	0	5	7	1	6	0	0	0	6	ENSMUSG00000042770	11	2	9	1	0.111111	0.5	4.5	16	3	13	3	0.230769	1	4.33333	.	.	.	.	.	.	.	.
Rpl14	NM_025974	935	ENSMUSG00000025794			177.701	274.421	0.626939	180.454	219.738	0.284153	ENSMUSG00000025794	15	5	10	8	0.8	1.6	2	19	9	10	8	0.8	0.888889	1.11111	ENSMUSG00000025794	7	2	5	3	0.6	1.5	2.5	8	2	6	3	0.5	1.5	3	.	.	.	.	.	.	.	.
Pipox	NM_008952	1770	ENSMUSG00000017453			161.484	180.486	0.160493	179.58	180.986	0.0112468	ENSMUSG00000017453	0	0	0	0	#DIV/0!	#DIV/0!	#DIV/0!	0	0	0	0	#DIV/0!	#DIV/0!	#DIV/0!	ENSMUSG00000017453	3	3	0	0	#DIV/0!	0	0	3	3	0	0	#DIV/0!	0	0	.	.	.	.	.	.	.	.
Rps27l	NM_026467	464	ENSMUSG00000036781			222.886	263.815	0.243221	178.979	218.353	0.28687	ENSMUSG00000036781	1	0	1	0	0	#DIV/0!	#DIV/0!	1	0	1	0	0	#DIV/0!	#DIV/0!	ENSMUSG00000036781	2	0	2	2	1	#DIV/0!	#DIV/0!	3	0	3	3	1	#DIV/0!	#DIV/0!	.	.	.	.	.	.	.	.
Igfbp2	NM_008342	1330	ENSMUSG00000039323	+		77.4671	95.2936	0.298795	178.286	127.642	-0.482087	ENSMUSG00000039323	14	11	3	0	0	0	0.272727	16	13	3	0	0	0	0.230769	ENSMUSG00000039323	13	8	5	1	0.2	0.125	0.625	16	11	5	1	0.2	0.0909091	0.454545	.	.	.	.	.	.	.	.
Upb1	NM_133995	1440	ENSMUSG00000033427			151.199	155.973	0.0448474	177.663	145.04	-0.292697	ENSMUSG00000033427	2	0	2	0	0	#DIV/0!	#DIV/0!	2	0	2	0	0	#DIV/0!	#DIV/0!	ENSMUSG00000033427	4	1	3	0	0	0	3	4	1	3	0	0	0	3	.	.	.	.	.	.	.	.
Sdhb	NM_023374	1070	ENSMUSG00000009863			195.927	208.441	0.0893217	177.062	184.368	0.0583344	ENSMUSG00000009863	16	2	14	11	0.785714	5.5	7	19	2	17	14	0.823529	7	8.5	ENSMUSG00000009863	14	1	13	4	0.307692	4	13	19	1	18	6	0.333333	6	18	Sdhb	coding	1	0.818182	11	9	9	1
Atp5e	NM_025983	414	ENSMUSG00000016252			213.202	267.344	0.326478	176.156	198.559	0.172716	ENSMUSG00000016252	2	0	2	1	0.5	#DIV/0!	#DIV/0!	2	0	2	1	0.5	#DIV/0!	#DIV/0!	ENSMUSG00000016252	1	0	1	1	1	#DIV/0!	#DIV/0!	1	0	1	1	1	#DIV/0!	#DIV/0!	.	.	.	.	.	.	.	.
Sult1a1	NM_133670	1370	ENSMUSG00000030711			94.8232	124.468	0.392469	175.599	116.967	-0.586188	ENSMUSG00000030711	6	1	5	0	0	0	5	9	1	8	0	0	0	8	ENSMUSG00000030711	4	0	4	0	0	#DIV/0!	#DIV/0!	4	0	4	0	0	#DIV/0!	#DIV/0!	.	.	.	.	.	.	.	.
Cox5a	NM_007747	692	ENSMUSG00000000088			187.469	241.738	0.366788	175.323	194.01	0.146116	ENSMUSG00000000088	6	2	4	1	0.25	0.5	2	6	2	4	1	0.25	0.5	2	ENSMUSG00000000088	4	2	2	1	0.5	0.5	1	4	2	2	1	0.5	0.5	1	.	.	.	.	.	.	.	.
Creg1	NM_011804	2120	ENSMUSG00000040713	+		136.287	179.495	0.397289	175.312	183.717	0.0675634	ENSMUSG00000040713	29	11	18	15	0.833333	1.36364	1.63636	36	17	19	16	0.842105	0.941176	1.11765	ENSMUSG00000040713	24	12	12	10	0.833333	0.833333	1	27	14	13	11	0.846154	0.785714	0.928571	.	.	.	.	.	.	.	.
Ndufs1	NM_145518; NM_001160040; NM_001160039; NM_001160038	2800	ENSMUSG00000025968			53.8956	68.7187	0.350535	42.6719	50.5208	0.243591	ENSMUSG00000025968	12	0	12	1	0.0833333	#DIV/0!	#DIV/0!	19	0	19	1	0.0526316	#DIV/0!	#DIV/0!	ENSMUSG00000025968	8	1	7	1	0.142857	1	7	21	1	20	2	0.1	2	20	.	.	.	.	.	.	.	.
Spata7	NM_178914	2020	ENSMUSG00000021007			0.402108	0.737992	0.876021	0.785327	0.926252	0.238111	ENSMUSG00000021007	3	1	2	1	0.5	1	2	3	1	2	1	0.5	1	2	ENSMUSG00000021007	1	0	1	1	1	#DIV/0!	#DIV/0!	1	0	1	1	1	#DIV/0!	#DIV/0!	.	.	.	.	.	.	.	.
Uqcr11	NM_025650	436	ENSMUSG00000020163		+	191.498	217.098	0.181021	174.511	230.549	0.401756	ENSMUSG00000020163	0	0	0	0	#DIV/0!	#DIV/0!	#DIV/0!	0	0	0	0	#DIV/0!	#DIV/0!	#DIV/0!	ENSMUSG00000020163	0	0	0	0	#DIV/0!	#DIV/0!	#DIV/0!	0	0	0	0	#DIV/0!	#DIV/0!	#DIV/0!	.	.	.	.	.	.	.	.
Nrn1	NM_153529	1600	ENSMUSG00000039114	+		130.616	178.479	0.450423	173.147	138.793	-0.319061	ENSMUSG00000039114	8	3	5	0	0	0	1.66667	9	4	5	0	0	0	1.25	ENSMUSG00000039114	4	0	4	0	0	#DIV/0!	#DIV/0!	4	0	4	0	0	#DIV/0!	#DIV/0!	.	.	.	.	.	.	.	.
Rps7	NM_011300	961	ENSMUSG00000061477			167.493	265.932	0.666963	172.924	199.028	0.202827	ENSMUSG00000061477	1	0	1	0	0	#DIV/0!	#DIV/0!	1	0	1	0	0	#DIV/0!	#DIV/0!	ENSMUSG00000061477	1	0	1	0	0	#DIV/0!	#DIV/0!	2	0	2	0	0	#DIV/0!	#DIV/0!	.	.	.	.	.	.	.	.
Cyp2c37	NM_010001	1820	ENSMUSG00000042248			179.469	91.1453	-0.977495	172.397	168.436	-0.0335372	ENSMUSG00000042248	1	1	0	0	#DIV/0!	0	0	1	1	0	0	#DIV/0!	0	0	ENSMUSG00000042248	0	0	0	0	#DIV/0!	#DIV/0!	#DIV/0!	0	0	0	0	#DIV/0!	#DIV/0!	#DIV/0!	.	.	.	.	.	.	.	.
Etnk2	NM_175443	2280	ENSMUSG00000070644			137.635	142.836	0.0535136	172.244	152.726	-0.173501	ENSMUSG00000070644	4	1	3	2	0.666667	2	3	6	1	5	3	0.6	3	5	ENSMUSG00000070644	4	2	2	2	1	1	1	4	2	2	2	1	1	1	.	.	.	.	.	.	.	.
Apoc2	NM_009695	631	ENSMUSG00000002992	+		190.654	197.56	0.0513373	171.789	203.931	0.247447	ENSMUSG00000002992	3	2	1	0	0	0	0.5	6	4	2	0	0	0	0.5	ENSMUSG00000002992	3	1	2	0	0	0	2	5	2	3	0	0	0	1.5	.	.	.	.	.	.	.	.
C1s1	NM_144938; NM_001097617	2930	ENSMUSG00000038521	+		181.726	113.616	-0.677603	171.258	203.964	0.25214	ENSMUSG00000038521	2	1	1	0	0	0	1	3	2	1	0	0	0	0.5	ENSMUSG00000038521	2	0	2	0	0	#DIV/0!	#DIV/0!	2	0	2	0	0	#DIV/0!	#DIV/0!	.	.	.	.	.	.	.	.
Rpl29	NM_009082	710	ENSMUSG00000048758			169.188	219.281	0.37415	171.084	221.261	0.371043	ENSMUSG00000048758	0	0	0	0	#DIV/0!	#DIV/0!	#DIV/0!	0	0	0	0	#DIV/0!	#DIV/0!	#DIV/0!	ENSMUSG00000048758	1	1	0	0	#DIV/0!	0	0	1	1	0	0	#DIV/0!	0	0	.	.	.	.	.	.	.	.
Slc25a39	NM_026542	1670	ENSMUSG00000018677		+	164.723	142.495	-0.209135	167.413	171.73	0.0367346	ENSMUSG00000018677	8	6	2	0	0	0	0.333333	10	8	2	0	0	0	0.25	ENSMUSG00000018677	13	7	6	0	0	0	0.857143	19	8	11	0	0	0	1.375	.	.	.	.	.	.	.	.
Urah	NM_029821	675	ENSMUSG00000025481			170.404	144.169	-0.241195	167.392	153.047	-0.12926	ENSMUSG00000025481	1	0	1	0	0	#DIV/0!	#DIV/0!	1	0	1	0	0	#DIV/0!	#DIV/0!	ENSMUSG00000025481	1	0	1	0	0	#DIV/0!	#DIV/0!	2	0	2	0	0	#DIV/0!	#DIV/0!	.	.	.	.	.	.	.	.
Gls2	NM_001033264	2460	ENSMUSG00000044005			161.637	116.015	-0.478453	166.416	118.98	-0.484079	ENSMUSG00000044005	5	2	3	3	1	1.5	1.5	6	2	4	4	1	2	2	ENSMUSG00000044005	5	2	3	3	1	1.5	1.5	7	3	4	4	1	1.33333	1.33333	.	.	.	.	.	.	.	.
Ces1f	NM_144930	1920	ENSMUSG00000031725	+		207.719	187.536	-0.147465	166.312	191.92	0.206614	ENSMUSG00000031725	2	2	0	0	#DIV/0!	0	0	2	2	0	0	#DIV/0!	0	0	ENSMUSG00000031725	0	0	0	0	#DIV/0!	#DIV/0!	#DIV/0!	0	0	0	0	#DIV/0!	#DIV/0!	#DIV/0!	.	.	.	.	.	.	.	.
2010107E04Rik	NM_027360	365	ENSMUSG00000021290		+	198.755	224.203	0.173816	164.474	173.647	0.0782948	ENSMUSG00000021290	1	1	0	0	#DIV/0!	0	0	1	1	0	0	#DIV/0!	0	0	ENSMUSG00000021290	1	0	1	0	0	#DIV/0!	#DIV/0!	1	0	1	0	0	#DIV/0!	#DIV/0!	.	.	.	.	.	.	.	.
Hsd3b7	NM_133943; NM_001040684	1800	ENSMUSG00000042289		+	158.627	159.614	0.00895217	162.941	145.512	-0.163208	ENSMUSG00000042289	43	13	30	30	1	2.30769	2.30769	65	24	41	41	1	1.70833	1.70833	ENSMUSG00000042289	17	8	9	7	0.777778	0.875	1.125	27	14	13	11	0.846154	0.785714	0.928571	Hsd3b7	3'utr	1	0.487179	39	20	19	20
Rps13	NM_026533	582	ENSMUSG00000090862			171.853	269.148	0.647223	161.733	202.443	0.323894	ENSMUSG00000090862	15	7	8	0	0	0	1.14286	20	7	13	0	0	0	1.85714	ENSMUSG00000090862	9	3	6	0	0	0	2	14	3	11	0	0	0	3.66667	.	.	.	.	.	.	.	.
Rpl27	NM_011289	734	ENSMUSG00000063316			166.379	229.763	0.465676	160.112	200.12	0.321782	ENSMUSG00000063316	0	0	0	0	#DIV/0!	#DIV/0!	#DIV/0!	0	0	0	0	#DIV/0!	#DIV/0!	#DIV/0!	ENSMUSG00000063316	2	1	1	1	1	1	1	2	1	1	1	1	1	1	.	.	.	.	.	.	.	.
Cideb	NM_009894	1170	ENSMUSG00000022219			179.436	204.906	0.191489	159.879	215.605	0.431406	ENSMUSG00000022219	0	0	0	0	#DIV/0!	#DIV/0!	#DIV/0!	0	0	0	0	#DIV/0!	#DIV/0!	#DIV/0!	ENSMUSG00000022219	3	0	3	0	0	#DIV/0!	#DIV/0!	3	0	3	0	0	#DIV/0!	#DIV/0!	.	.	.	.	.	.	.	.
Sdhd	NM_025848	1280	ENSMUSG00000000171		+	169.912	176.881	0.0579912	159.71	184.831	0.210758	ENSMUSG00000000171	14	0	14	0	0	#DIV/0!	#DIV/0!	16	0	16	0	0	#DIV/0!	#DIV/0!	ENSMUSG00000000171	9	2	7	0	0	0	3.5	11	2	9	0	0	0	4.5	.	.	.	.	.	.	.	.
Cyp2c68	NM_001039555	1770	ENSMUSG00000074882	+		116.403	128.241	0.139738	159.524	145.075	-0.136977	ENSMUSG00000074882	2	1	1	0	0	0	1	3	1	2	0	0	0	2	ENSMUSG00000074882	0	0	0	0	#DIV/0!	#DIV/0!	#DIV/0!	0	0	0	0	#DIV/0!	#DIV/0!	#DIV/0!	.	.	.	.	.	.	.	.
Hba-a1	NM_008218_1; NM_008218	559	ENSMUSG00000069919			552.834	1401.11	1.34165	158.92	87.3522	-0.863382	ENSMUSG00000069919	0	0	0	0	#DIV/0!	#DIV/0!	#DIV/0!	0	0	0	0	#DIV/0!	#DIV/0!	#DIV/0!	ENSMUSG00000069919	0	0	0	0	#DIV/0!	#DIV/0!	#DIV/0!	0	0	0	0	#DIV/0!	#DIV/0!	#DIV/0!	.	.	.	.	.	.	.	.
Hba-a2	NM_001083955_1; NM_001083955	563	ENSMUSG00000069917			548.906	1391.16	1.34165	157.791	86.7316	-0.863382	ENSMUSG00000069917	0	0	0	0	#DIV/0!	#DIV/0!	#DIV/0!	0	0	0	0	#DIV/0!	#DIV/0!	#DIV/0!	ENSMUSG00000069917	0	0	0	0	#DIV/0!	#DIV/0!	#DIV/0!	0	0	0	0	#DIV/0!	#DIV/0!	#DIV/0!	.	.	.	.	.	.	.	.
Cd302	NM_025422	1260	ENSMUSG00000060703	+	+	138.21	162.883	0.236974	156.28	150.678	-0.0526716	ENSMUSG00000060703	14	1	13	0	0	0	13	19	1	18	0	0	0	18	ENSMUSG00000060703	7	1	6	0	0	0	6	10	1	9	0	0	0	9	Cd302	coding	1	0.8	5	4	4	1
Gpt2	NM_173866	3600	ENSMUSG00000031700			149.148	106.46	-0.48643	155.468	169.624	0.125718	ENSMUSG00000031700	19	5	14	11	0.785714	2.2	2.8	26	7	19	16	0.842105	2.28571	2.71429	ENSMUSG00000031700	16	3	13	8	0.615385	2.66667	4.33333	22	5	17	9	0.529412	1.8	3.4	Gpt2	coding	1	1	5	2	5	0
Mettl7a1	NM_027334	1880	ENSMUSG00000054619		+	154.431	188.987	0.291323	154.467	176.23	0.190155	ENSMUSG00000054619	2	0	2	1	0.5	#DIV/0!	#DIV/0!	2	0	2	1	0.5	#DIV/0!	#DIV/0!	ENSMUSG00000054619	2	0	2	1	0.5	#DIV/0!	#DIV/0!	2	0	2	1	0.5	#DIV/0!	#DIV/0!	.	.	.	.	.	.	.	.
Gm10069	NR_028593; NR_028592	2710	ENSMUSG00000059659			131.646	158.031	0.263544	154.085	136.774	-0.171931	ENSMUSG00000059659	79	59	20	3	0.15	0.0508475	0.338983	141	121	20	3	0.15	0.0247934	0.165289	ENSMUSG00000059659	51	40	11	1	0.0909091	0.025	0.275	67	54	13	1	0.0769231	0.0185185	0.240741	.	.	.	.	.	.	.	.
Acat3	NM_153151	1990	ENSMUSG00000062480			137.756	122.391	-0.17061	153.849	148.826	-0.0478867	ENSMUSG00000062480	7	2	5	4	0.8	2	2.5	8	2	6	5	0.833333	2.5	3	ENSMUSG00000062480	4	3	1	0	0	0	0.333333	5	4	1	0	0	0	0.25	.	.	.	.	.	.	.	.
Cyp8b1	NM_010012	1950	ENSMUSG00000050445		+	150.632	113.501	-0.408319	152.956	97.9735	-0.642657	ENSMUSG00000050445	1	0	1	0	0	#DIV/0!	#DIV/0!	1	0	1	0	0	#DIV/0!	#DIV/0!	ENSMUSG00000050445	1	1	0	0	#DIV/0!	0	0	1	1	0	0	#DIV/0!	0	0	.	.	.	.	.	.	.	.
Apon	NM_133996	1620	ENSMUSG00000051716	+		140.807	107.765	-0.385825	151.641	132.857	-0.190792	ENSMUSG00000051716	1	0	1	1	1	#DIV/0!	#DIV/0!	1	0	1	1	1	#DIV/0!	#DIV/0!	ENSMUSG00000051716	1	0	1	1	1	#DIV/0!	#DIV/0!	1	0	1	1	1	#DIV/0!	#DIV/0!	.	.	.	.	.	.	.	.
Bst2	NM_198095	766	ENSMUSG00000046718		+	171.656	186.557	0.120095	151.629	243.173	0.681435	ENSMUSG00000046718	6	3	3	0	0	0	1	7	3	4	0	0	0	1.33333	ENSMUSG00000046718	5	0	5	0	0	#DIV/0!	#DIV/0!	6	0	6	0	0	#DIV/0!	#DIV/0!	.	.	.	.	.	.	.	.
Hist2h2aa2	NM_178212; NM_178212_1	393	ENSMUSG00000063954			154.461	134.742	-0.197046	150.301	92.1967	-0.705064	ENSMUSG00000063954	0	0	0	0	#DIV/0!	#DIV/0!	#DIV/0!	0	0	0	0	#DIV/0!	#DIV/0!	#DIV/0!	ENSMUSG00000063954	0	0	0	0	#DIV/0!	#DIV/0!	#DIV/0!	0	0	0	0	#DIV/0!	#DIV/0!	#DIV/0!	.	.	.	.	.	.	.	.
Marc2	NM_133684	1880	ENSMUSG00000073481			136.248	130.024	-0.0674576	150.143	137.048	-0.131656	ENSMUSG00000073481	5	2	3	0	0	0	1.5	5	2	3	0	0	0	1.5	ENSMUSG00000073481	2	0	2	0	0	#DIV/0!	#DIV/0!	2	0	2	0	0	#DIV/0!	#DIV/0!	.	.	.	.	.	.	.	.
Cisd1	NM_134007	965	ENSMUSG00000037710		+	117.216	111.974	-0.0660067	149.845	125.433	-0.256546	ENSMUSG00000037710	1	1	0	0	#DIV/0!	0	0	1	1	0	0	#DIV/0!	0	0	ENSMUSG00000037710	2	0	2	0	0	#DIV/0!	#DIV/0!	2	0	2	0	0	#DIV/0!	#DIV/0!	.	.	.	.	.	.	.	.
Retsat	NM_026159	1940	ENSMUSG00000056666	+		89.4887	161.559	0.852284	148.801	183.225	0.30023	ENSMUSG00000056666	22	5	17	10	0.588235	2	3.4	37	10	27	19	0.703704	1.9	2.7	ENSMUSG00000056666	17	6	11	9	0.818182	1.5	1.83333	28	10	18	13	0.722222	1.3	1.8	Retsat	coding	1	0.764706	17	7	13	2
Usmg5	NM_023211	341	ENSMUSG00000071528		+	168.218	174.587	0.0536194	148.781	150.839	0.0198202	ENSMUSG00000071528	0	0	0	0	#DIV/0!	#DIV/0!	#DIV/0!	0	0	0	0	#DIV/0!	#DIV/0!	#DIV/0!	ENSMUSG00000071528	0	0	0	0	#DIV/0!	#DIV/0!	#DIV/0!	0	0	0	0	#DIV/0!	#DIV/0!	#DIV/0!	.	.	.	.	.	.	.	.
Cml1	NM_023160	1010	ENSMUSG00000057103		+	117.753	113.872	-0.0483466	148.09	113.465	-0.384224	ENSMUSG00000057103	1	1	0	0	#DIV/0!	0	0	1	1	0	0	#DIV/0!	0	0	ENSMUSG00000057103	0	0	0	0	#DIV/0!	#DIV/0!	#DIV/0!	0	0	0	0	#DIV/0!	#DIV/0!	#DIV/0!	.	.	.	.	.	.	.	.
Atp5d	NM_025313	931	ENSMUSG00000003072			138.446	177.996	0.362516	147.716	195.565	0.404826	ENSMUSG00000003072	5	1	4	4	1	4	4	6	1	5	5	1	5	5	ENSMUSG00000003072	2	0	2	2	1	#DIV/0!	#DIV/0!	3	0	3	3	1	#DIV/0!	#DIV/0!	Atp5d	coding	1	1	5	4	5	0
Ttpa	NM_015767	3050	ENSMUSG00000073988			72.9895	76.2443	0.0629407	147.455	113.018	-0.383718	ENSMUSG00000073988	13	3	10	9	0.9	3	3.33333	16	3	13	12	0.923077	4	4.33333	ENSMUSG00000073988	4	1	3	3	1	3	3	5	1	4	4	1	4	4	.	.	.	.	.	.	.	.
Aqp9	NM_022026	2640	ENSMUSG00000032204		+	118.979	117.52	-0.0178009	145.654	112.019	-0.378805	ENSMUSG00000032204	6	3	3	0	0	0	1	6	3	3	0	0	0	1	ENSMUSG00000032204	8	1	7	0	0	0	7	10	1	9	0	0	0	9	.	.	.	.	.	.	.	.
Tmem176b	NM_001164207; NM_001164209; NM_001164208; NM_023056	1350	ENSMUSG00000029810		+	130.366	182.384	0.484408	144.454	211.311	0.548758	ENSMUSG00000029810	11	8	3	0	0	0	0.375	14	9	5	0	0	0	0.555556	ENSMUSG00000029810	13	5	8	0	0	0	1.6	16	5	11	0	0	0	2.2	.	.	.	.	.	.	.	.
Ugt2b1	NM_152811	2540	ENSMUSG00000035836	+	+	183.675	166.997	-0.137329	144.251	109.09	-0.403063	ENSMUSG00000035836	5	5	0	0	#DIV/0!	0	0	5	5	0	0	#DIV/0!	0	0	ENSMUSG00000035836	4	4	0	0	#DIV/0!	0	0	4	4	0	0	#DIV/0!	0	0	.	.	.	.	.	.	.	.
Cyp4a10	NM_010011	2090	ENSMUSG00000066072			86.9054	22.6284	-1.94131	143.69	95.9137	-0.58315	ENSMUSG00000066072	4	1	3	1	0.333333	1	3	4	1	3	1	0.333333	1	3	ENSMUSG00000066072	1	1	0	0	#DIV/0!	0	0	1	1	0	0	#DIV/0!	0	0	.	.	.	.	.	.	.	.
BC002163	NR_002445; NR_002445_1	492	ENSMUSG00000081824			157.757	180.329	0.192925	142.939	161.416	0.175376	ENSMUSG00000081824	0	0	0	0	#DIV/0!	#DIV/0!	#DIV/0!	0	0	0	0	#DIV/0!	#DIV/0!	#DIV/0!	ENSMUSG00000081824	0	0	0	0	#DIV/0!	#DIV/0!	#DIV/0!	0	0	0	0	#DIV/0!	#DIV/0!	#DIV/0!	.	.	.	.	.	.	.	.
Psmb7	NM_011187	969	ENSMUSG00000026750			175.099	179.214	0.0335189	142.889	156.742	0.1335	ENSMUSG00000026750	16	4	12	0	0	0	3	28	4	24	0	0	0	6	ENSMUSG00000026750	15	2	13	0	0	0	6.5	26	2	24	0	0	0	12	.	.	.	.	.	.	.	.
Cyp2j5	NM_010007	3650	ENSMUSG00000052520			184.535	126.394	-0.545959	141.882	130.607	-0.11946	ENSMUSG00000052520	1	1	0	0	#DIV/0!	0	0	1	1	0	0	#DIV/0!	0	0	ENSMUSG00000052520	1	0	1	0	0	#DIV/0!	#DIV/0!	1	0	1	0	0	#DIV/0!	#DIV/0!	.	.	.	.	.	.	.	.
Mpc1	NM_018819	907	ENSMUSG00000023861		+	122.015	92.5934	-0.398078	141.759	132.257	-0.100097	ENSMUSG00000023861	0	0	0	0	#DIV/0!	#DIV/0!	#DIV/0!	0	0	0	0	#DIV/0!	#DIV/0!	#DIV/0!	ENSMUSG00000023861	5	0	5	0	0	#DIV/0!	#DIV/0!	5	0	5	0	0	#DIV/0!	#DIV/0!	.	.	.	.	.	.	.	.
Cyp2c67	NM_001024719	1710	ENSMUSG00000062624	+		167.534	281.155	0.746913	139.984	122.414	-0.193491	ENSMUSG00000062624	2	1	1	0	0	0	1	2	1	1	0	0	0	1	ENSMUSG00000062624	1	0	1	0	0	#DIV/0!	#DIV/0!	1	0	1	0	0	#DIV/0!	#DIV/0!	.	.	.	.	.	.	.	.
Ndufb10	NM_026684	635	ENSMUSG00000040048			158.59	195.51	0.301944	138.38	164.569	0.250055	ENSMUSG00000040048	1	0	1	0	0	#DIV/0!	#DIV/0!	1	0	1	0	0	#DIV/0!	#DIV/0!	ENSMUSG00000040048	2	1	1	0	0	0	1	2	1	1	0	0	0	1	.	.	.	.	.	.	.	.
Tmsb4x	NM_021278	670	ENSMUSG00000049775			102.266	143.973	0.493466	138.221	191.412	0.469704	ENSMUSG00000049775	6	2	4	1	0.25	0.5	2	6	2	4	1	0.25	0.5	2	ENSMUSG00000049775	3	2	1	0	0	0	0.5	5	4	1	0	0	0	0.25	.	.	.	.	.	.	.	.
Ugt2b34	NM_153598	3050	ENSMUSG00000029260	+	+	172.327	136.502	-0.336226	138.059	185.851	0.428865	ENSMUSG00000029260	9	3	6	0	0	0	2	9	3	6	0	0	0	2	ENSMUSG00000029260	10	2	8	0	0	0	4	12	2	10	0	0	0	5	.	.	.	.	.	.	.	.
F10	NM_007972; NM_001242368	2600	ENSMUSG00000031444	+		119.433	145.964	0.289408	137.436	136.087	-0.0142263	ENSMUSG00000031444	7	1	6	1	0.166667	1	6	9	2	7	1	0.142857	0.5	3.5	ENSMUSG00000031444	6	0	6	3	0.5	#DIV/0!	#DIV/0!	8	0	8	5	0.625	#DIV/0!	#DIV/0!	.	.	.	.	.	.	.	.
Atox1	NM_009720	438	ENSMUSG00000018585			135.868	117.94	-0.204146	137.129	175.118	0.352797	ENSMUSG00000018585	5	2	3	0	0	0	1.5	5	2	3	0	0	0	1.5	ENSMUSG00000018585	2	1	1	0	0	0	1	2	1	1	0	0	0	1	.	.	.	.	.	.	.	.
Ttc39c	NM_028341	2380	ENSMUSG00000024424			149.649	124.757	-0.262465	136.748	91.4661	-0.580207	ENSMUSG00000024424	15	3	12	7	0.583333	2.33333	4	19	4	15	10	0.666667	2.5	3.75	ENSMUSG00000024424	15	3	12	5	0.416667	1.66667	4	16	3	13	6	0.461538	2	4.33333	.	.	.	.	.	.	.	.
Atp5g1	NM_007506; NM_001161419	802	ENSMUSG00000006057		+	138.957	148.38	0.0946572	136.656	168.619	0.303223	ENSMUSG00000006057	2	0	2	0	0	#DIV/0!	#DIV/0!	2	0	2	0	0	#DIV/0!	#DIV/0!	ENSMUSG00000006057	0	0	0	0	#DIV/0!	#DIV/0!	#DIV/0!	0	0	0	0	#DIV/0!	#DIV/0!	#DIV/0!	.	.	.	.	.	.	.	.
Srsf5	NM_009159; NM_001079694; NM_001079695	1570	ENSMUSG00000021134			122.871	112.131	-0.131962	135.145	127.566	-0.0832632	ENSMUSG00000021134	2	2	0	0	#DIV/0!	0	0	3	3	0	0	#DIV/0!	0	0	ENSMUSG00000021134	0	0	0	0	#DIV/0!	#DIV/0!	#DIV/0!	0	0	0	0	#DIV/0!	#DIV/0!	#DIV/0!	.	.	.	.	.	.	.	.
Cyp2c44	NM_001001446; NM_001167905	1780	ENSMUSG00000025197	+		140.953	167.442	0.248446	134.791	131.143	-0.0395785	ENSMUSG00000025197	6	4	2	0	0	0	0.5	10	8	2	0	0	0	0.25	ENSMUSG00000025197	4	2	2	0	0	0	1	4	2	2	0	0	0	1	.	.	.	.	.	.	.	.
Btf3	NM_145455; NM_001170540	989	ENSMUSG00000021660			136.359	182.52	0.420641	134.707	165.138	0.293849	ENSMUSG00000021660	3	0	3	0	0	#DIV/0!	#DIV/0!	3	0	3	0	0	#DIV/0!	#DIV/0!	ENSMUSG00000021660	1	0	1	0	0	#DIV/0!	#DIV/0!	1	0	1	0	0	#DIV/0!	#DIV/0!	.	.	.	.	.	.	.	.
Col18a1	NM_001109991; NM_009929	5340	ENSMUSG00000001435	+		110.883	131.218	0.242924	134.544	130.621	-0.0426919	ENSMUSG00000001435	54	19	35	2	0.0571429	0.105263	1.84211	89	24	65	2	0.0307692	0.0833333	2.70833	ENSMUSG00000001435	40	16	24	1	0.0416667	0.0625	1.5	88	23	65	1	0.0153846	0.0434783	2.82609	.	.	.	.	.	.	.	.
Cfl1	NM_007687	1180	ENSMUSG00000056201			145.887	192.969	0.403519	134.487	198.501	0.561683	ENSMUSG00000056201	27	16	11	7	0.636364	0.4375	0.6875	40	28	12	7	0.583333	0.25	0.428571	ENSMUSG00000056201	24	17	7	4	0.571429	0.235294	0.411765	31	23	8	4	0.5	0.173913	0.347826	.	.	.	.	.	.	.	.
Insig1	NM_153526	2650	ENSMUSG00000045294		+	157.815	132.401	-0.253319	133.629	85.9579	-0.63653	ENSMUSG00000045294	19	5	14	12	0.857143	2.4	2.8	19	5	14	12	0.857143	2.4	2.8	ENSMUSG00000045294	17	4	13	12	0.923077	3	3.25	22	6	16	15	0.9375	2.5	2.66667	.	.	.	.	.	.	.	.
Pomp	NM_025624	734	ENSMUSG00000029649			145.124	147.632	0.0247156	133.34	120.526	-0.145775	ENSMUSG00000029649	2	1	1	0	0	0	1	2	1	1	0	0	0	1	ENSMUSG00000029649	2	1	1	1	1	1	1	3	2	1	1	1	0.5	0.5	.	.	.	.	.	.	.	.
Atp5g2	NM_026468	647	ENSMUSG00000062683		+	136.884	171.331	0.323831	132.559	166.104	0.325449	ENSMUSG00000062683	0	0	0	0	#DIV/0!	#DIV/0!	#DIV/0!	0	0	0	0	#DIV/0!	#DIV/0!	#DIV/0!	ENSMUSG00000062683	2	0	2	0	0	#DIV/0!	#DIV/0!	2	0	2	0	0	#DIV/0!	#DIV/0!	.	.	.	.	.	.	.	.
Vdac1	NM_011694	1770	ENSMUSG00000020402		+	116.841	124.504	0.0916489	119.99	132.723	0.145502	ENSMUSG00000020402	8	2	6	4	0.666667	2	3	8	2	6	4	0.666667	2	3	ENSMUSG00000020402	6	3	3	3	1	1	1	7	3	4	4	1	1.33333	1.33333	.	.	.	.	.	.	.	.
Aldh8a1	NM_178713	2240	ENSMUSG00000037542			127.761	112.674	-0.181293	132.501	147.245	0.152209	ENSMUSG00000037542	1	0	1	0	0	#DIV/0!	#DIV/0!	1	0	1	0	0	#DIV/0!	#DIV/0!	ENSMUSG00000037542	0	0	0	0	#DIV/0!	#DIV/0!	#DIV/0!	0	0	0	0	#DIV/0!	#DIV/0!	#DIV/0!	.	.	.	.	.	.	.	.
Amy1	NM_007446; NM_001110505	1720	ENSMUSG00000074264	+		159.987	174.016	0.121268	131.808	140.832	0.0955321	ENSMUSG00000074264	2	0	2	0	0	#DIV/0!	#DIV/0!	2	0	2	0	0	#DIV/0!	#DIV/0!	ENSMUSG00000074264	5	1	4	0	0	0	4	6	1	5	0	0	0	5	.	.	.	.	.	.	.	.
Ugt3a2	NM_144845	2200	ENSMUSG00000049152	+	+	112.837	81.6481	-0.46675	131.521	96.0704	-0.453129	ENSMUSG00000049152	7	5	2	0	0	0	0.4	7	5	2	0	0	0	0.4	ENSMUSG00000049152	1	1	0	0	#DIV/0!	0	0	1	1	0	0	#DIV/0!	0	0	.	.	.	.	.	.	.	.
Uqcr10	NM_197979	441	ENSMUSG00000059534			150.433	165.307	0.13603	131.024	198.14	0.596692	ENSMUSG00000059534	2	0	2	0	0	#DIV/0!	#DIV/0!	3	0	3	0	0	#DIV/0!	#DIV/0!	ENSMUSG00000059534	1	0	1	0	0	#DIV/0!	#DIV/0!	1	0	1	0	0	#DIV/0!	#DIV/0!	.	.	.	.	.	.	.	.
Bnip3	NM_009760	1760	ENSMUSG00000078566		+	97.5223	85.3407	-0.192499	130.757	124.592	-0.0696727	ENSMUSG00000078566	8	3	5	1	0.2	0.333333	1.66667	9	4	5	1	0.2	0.25	1.25	ENSMUSG00000078566	0	0	0	0	#DIV/0!	#DIV/0!	#DIV/0!	0	0	0	0	#DIV/0!	#DIV/0!	#DIV/0!	.	.	.	.	.	.	.	.
Ctsh	NM_007801	1620	ENSMUSG00000032359	+		101.384	69.6053	-0.542557	130.035	125.036	-0.0565529	ENSMUSG00000032359	12	4	8	4	0.5	1	2	15	5	10	4	0.4	0.8	2	ENSMUSG00000032359	7	6	1	0	0	0	0.166667	8	7	1	0	0	0	0.142857	.	.	.	.	.	.	.	.
Marc1	NM_001081361	2160	ENSMUSG00000026621		+	137.865	150.392	0.125473	129.597	113.418	-0.192392	ENSMUSG00000026621	4	1	3	0	0	0	3	4	1	3	0	0	0	3	ENSMUSG00000026621	1	0	1	0	0	#DIV/0!	#DIV/0!	1	0	1	0	0	#DIV/0!	#DIV/0!	.	.	.	.	.	.	.	.
0610005C13Rik	NR_038165; NR_038166	1020	ENSMUSG00000085214			100.572	78.8255	-0.351501	128.692	114.766	-0.165225	ENSMUSG00000085214	0	0	0	0	#DIV/0!	#DIV/0!	#DIV/0!	0	0	0	0	#DIV/0!	#DIV/0!	#DIV/0!	ENSMUSG00000085214	0	0	0	0	#DIV/0!	#DIV/0!	#DIV/0!	0	0	0	0	#DIV/0!	#DIV/0!	#DIV/0!	.	.	.	.	.	.	.	.
Gstt1	NM_008185	1040	ENSMUSG00000001663			137.216	174.225	0.344505	128.41	172.458	0.425488	ENSMUSG00000001663	4	1	3	0	0	0	3	5	1	4	0	0	0	4	ENSMUSG00000001663	2	1	1	0	0	0	1	2	1	1	0	0	0	1	.	.	.	.	.	.	.	.
Ugt2b38	NM_133894	1890	ENSMUSG00000061906	+	+	154.782	133.846	-0.209662	127.828	131.631	0.0422982	ENSMUSG00000061906	3	1	2	0	0	0	2	3	1	2	0	0	0	2	ENSMUSG00000061906	1	0	1	0	0	#DIV/0!	#DIV/0!	1	0	1	0	0	#DIV/0!	#DIV/0!	.	.	.	.	.	.	.	.
Vkorc1	NM_178600	748	ENSMUSG00000096145		+	105.4	114.692	0.12188	126.271	148.95	0.238308	ENSMUSG00000096145	7	3	4	0	0	0	1.33333	15	4	11	0	0	0	2.75	ENSMUSG00000096145	4	3	1	0	0	0	0.333333	8	3	5	0	0	0	1.66667	.	.	.	.	.	.	.	.
Uqcrfs1	NM_025710	1310	ENSMUSG00000038462		+	129.747	155.131	0.257781	125.65	133.957	0.0923604	ENSMUSG00000038462	4	1	3	0	0	0	3	4	1	3	0	0	0	3	ENSMUSG00000038462	2	0	2	0	0	#DIV/0!	#DIV/0!	3	0	3	0	0	#DIV/0!	#DIV/0!	.	.	.	.	.	.	.	.
H2-T23	NM_010398	1320	ENSMUSG00000067212	+	+	96.8557	182.913	0.917246	125.562	172.649	0.459445	ENSMUSG00000067212	0	0	0	0	#DIV/0!	#DIV/0!	#DIV/0!	0	0	0	0	#DIV/0!	#DIV/0!	#DIV/0!	ENSMUSG00000067212	0	0	0	0	#DIV/0!	#DIV/0!	#DIV/0!	0	0	0	0	#DIV/0!	#DIV/0!	#DIV/0!	.	.	.	.	.	.	.	.
Msmo1	NM_025436	1820	ENSMUSG00000031604		+	85.1618	70.8742	-0.264946	125.45	103.241	-0.281091	ENSMUSG00000031604	208	44	164	0	0	0	3.72727	333	68	265	0	0	0	3.89706	ENSMUSG00000031604	132	40	92	2	0.0217391	0.05	2.3	178	57	121	2	0.0165289	0.0350877	2.12281	.	.	.	.	.	.	.	.
Hnf4a	NM_008261	4360	ENSMUSG00000017950			95.3041	109.957	0.206326	125.35	134.411	0.100686	ENSMUSG00000017950	42	14	28	25	0.892857	1.78571	2	50	18	32	29	0.90625	1.61111	1.77778	ENSMUSG00000017950	18	6	12	10	0.833333	1.66667	2	24	6	18	16	0.888889	2.66667	3	Hnf4a	coding	2	0.916667	12	8	11	1
Nnmt	NM_010924	954	ENSMUSG00000032271			101.777	70.697	-0.52569	124.875	84.5358	-0.562847	ENSMUSG00000032271	13	4	9	0	0	0	2.25	15	6	9	0	0	0	1.5	ENSMUSG00000032271	4	1	3	0	0	0	3	4	1	3	0	0	0	3	.	.	.	.	.	.	.	.
Masp2	NM_001003893; NM_010767	1900	ENSMUSG00000028979	+		157.469	131.347	-0.261679	124.585	131.567	0.0786686	ENSMUSG00000028979	13	5	8	5	0.625	1	1.6	16	7	9	6	0.666667	0.857143	1.28571	ENSMUSG00000028979	8	4	4	2	0.5	0.5	1	12	8	4	2	0.5	0.25	0.5	.	.	.	.	.	.	.	.
Tmem59	NM_029565	1540	ENSMUSG00000028618	+	+	103.842	118.965	0.19615	123.062	115.972	-0.0856094	ENSMUSG00000028618	17	2	15	11	0.733333	5.5	7.5	22	6	16	12	0.75	2	2.66667	ENSMUSG00000028618	15	5	10	7	0.7	1.4	2	17	7	10	7	0.7	1	1.42857	Tmem59	3'utr	1	0.555556	9	5	5	4
Uqcrc1	NM_025407	1660	ENSMUSG00000025651			127.71	156.458	0.292907	122.956	170.192	0.469021	ENSMUSG00000025651	10	2	8	6	0.75	3	4	12	2	10	8	0.8	4	5	ENSMUSG00000025651	5	2	3	3	1	1.5	1.5	5	2	3	3	1	1.5	1.5	.	.	.	.	.	.	.	.
Edf1	NM_021519	669	ENSMUSG00000015092			137.243	177.215	0.368774	121.6	163.617	0.428185	ENSMUSG00000015092	8	3	5	3	0.6	1	1.66667	8	3	5	3	0.6	1	1.66667	ENSMUSG00000015092	1	0	1	1	1	#DIV/0!	#DIV/0!	1	0	1	1	1	#DIV/0!	#DIV/0!	.	.	.	.	.	.	.	.
Gulo	NM_178747	2260	ENSMUSG00000034450		+	120.097	107.679	-0.157466	121.495	111.65	-0.12191	ENSMUSG00000034450	5	2	3	0	0	0	1.5	5	2	3	0	0	0	1.5	ENSMUSG00000034450	4	1	3	0	0	0	3	6	1	5	0	0	0	5	.	.	.	.	.	.	.	.
Slc2a2	NM_031197	2570	ENSMUSG00000027690		+	116.533	128.284	0.138604	120.721	140.845	0.222425	ENSMUSG00000027690	136	7	129	6	0.0465116	0.857143	18.4286	4025	12	4013	9	0.00224271	0.75	334.417	ENSMUSG00000027690	145	3	142	8	0.056338	2.66667	47.3333	5073	11	5062	11	0.00217305	1	460.182	.	.	.	.	.	.	.	.
Rpl31	NM_053257; NM_001252219; NM_001252218	1130	ENSMUSG00000073702			118.474	184.278	0.637316	120.693	169.742	0.492002	ENSMUSG00000073702	1	0	1	1	1	#DIV/0!	#DIV/0!	1	0	1	1	1	#DIV/0!	#DIV/0!	ENSMUSG00000073702	0	0	0	0	#DIV/0!	#DIV/0!	#DIV/0!	0	0	0	0	#DIV/0!	#DIV/0!	#DIV/0!	.	.	.	.	.	.	.	.
Nipsnap1	NM_008698	1870	ENSMUSG00000034285			120.499	141.514	0.231926	118.953	106.307	-0.162147	ENSMUSG00000034285	3	0	3	2	0.666667	#DIV/0!	#DIV/0!	3	0	3	2	0.666667	#DIV/0!	#DIV/0!	ENSMUSG00000034285	3	1	2	0	0	0	2	3	1	2	0	0	0	2	.	.	.	.	.	.	.	.
Ndufa3	NM_025348	349	ENSMUSG00000035674		+	115.985	127.011	0.131016	118.475	143.129	0.272735	ENSMUSG00000035674	1	0	1	1	1	#DIV/0!	#DIV/0!	1	0	1	1	1	#DIV/0!	#DIV/0!	ENSMUSG00000035674	2	0	2	2	1	#DIV/0!	#DIV/0!	3	0	3	3	1	#DIV/0!	#DIV/0!	.	.	.	.	.	.	.	.
Rsrp1	NM_023665	1420	ENSMUSG00000037266			134.905	136.27	0.0145224	118.202	127.608	0.110457	ENSMUSG00000037266	5	3	2	2	1	0.666667	0.666667	6	4	2	2	1	0.5	0.5	ENSMUSG00000037266	0	0	0	0	#DIV/0!	#DIV/0!	#DIV/0!	0	0	0	0	#DIV/0!	#DIV/0!	#DIV/0!	.	.	.	.	.	.	.	.
Ugt2a3	NM_028094	2120	ENSMUSG00000035780	+	+	114.619	74.9985	-0.611909	117.601	96.2638	-0.288836	ENSMUSG00000035780	1	0	1	0	0	#DIV/0!	#DIV/0!	1	0	1	0	0	#DIV/0!	#DIV/0!	ENSMUSG00000035780	3	0	3	1	0.333333	#DIV/0!	#DIV/0!	3	0	3	1	0.333333	#DIV/0!	#DIV/0!	.	.	.	.	.	.	.	.
Hist1h2bc	NM_023422	728	ENSMUSG00000018102			144.231	102.339	-0.495017	117.328	152.097	0.374447	ENSMUSG00000018102	9	1	8	7	0.875	7	8	10	1	9	8	0.888889	8	9	ENSMUSG00000018102	2	0	2	2	1	#DIV/0!	#DIV/0!	2	0	2	2	1	#DIV/0!	#DIV/0!	.	.	.	.	.	.	.	.
Ak3	NM_021299	2750	ENSMUSG00000024782			105.065	118.697	0.175995	117.179	104.866	-0.160166	ENSMUSG00000024782	14	5	9	0	0	0	1.8	20	5	15	0	0	0	3	ENSMUSG00000024782	9	2	7	0	0	0	3.5	18	3	15	0	0	0	5	.	.	.	.	.	.	.	.
Suclg2	NM_011507	2280	ENSMUSG00000061838			126.121	78.0953	-0.691506	116.415	149.853	0.364268	ENSMUSG00000061838	23	1	22	5	0.227273	5	22	36	1	35	10	0.285714	10	35	ENSMUSG00000061838	19	1	18	3	0.166667	3	18	36	2	34	5	0.147059	2.5	17	.	.	.	.	.	.	.	.
Ddx5	NM_007840	3520	ENSMUSG00000020719			136.097	155.57	0.192925	115.97	121.24	0.0641141	ENSMUSG00000020719	20	4	16	0	0	0	4	34	7	27	0	0	0	3.85714	ENSMUSG00000020719	12	1	11	0	0	0	11	20	4	16	0	0	0	4	Ddx5	coding	2	0.705466	45	15	33	12
Psmb4	NM_008945	949	ENSMUSG00000005779			119.13	129.384	0.119124	115.611	121.979	0.0773595	ENSMUSG00000005779	6	0	6	0	0	#DIV/0!	#DIV/0!	7	0	7	0	0	#DIV/0!	#DIV/0!	ENSMUSG00000005779	1	0	1	0	0	#DIV/0!	#DIV/0!	1	0	1	0	0	#DIV/0!	#DIV/0!	.	.	.	.	.	.	.	.
Tspan31	NM_025982	1540	ENSMUSG00000006736		+	121.856	92.2405	-0.401702	114.688	112.188	-0.0318029	ENSMUSG00000006736	13	2	11	0	0	0	5.5	13	2	11	0	0	0	5.5	ENSMUSG00000006736	6	3	3	0	0	0	1	9	5	4	0	0	0	0.8	.	.	.	.	.	.	.	.
Gamt	NM_010255	944	ENSMUSG00000020150			110.976	119.883	0.11138	114.519	112.387	-0.0271127	ENSMUSG00000020150	1	1	0	0	#DIV/0!	0	0	1	1	0	0	#DIV/0!	0	0	ENSMUSG00000020150	0	0	0	0	#DIV/0!	#DIV/0!	#DIV/0!	0	0	0	0	#DIV/0!	#DIV/0!	#DIV/0!	.	.	.	.	.	.	.	.
Cyp3a59	NM_001105160	2000	ENSMUSG00000061292		+	49.4127	47.7195	-0.0503021	114.203	124.391	0.123282	ENSMUSG00000061292	1	0	1	0	0	#DIV/0!	#DIV/0!	1	0	1	0	0	#DIV/0!	#DIV/0!	ENSMUSG00000061292	0	0	0	0	#DIV/0!	#DIV/0!	#DIV/0!	0	0	0	0	#DIV/0!	#DIV/0!	#DIV/0!	.	.	.	.	.	.	.	.
Asgr2	NM_007493	1370	ENSMUSG00000040963		+	108.236	147.988	0.451308	113.146	142.965	0.33748	ENSMUSG00000040963	3	2	1	1	1	0.5	0.5	4	3	1	1	1	0.333333	0.333333	ENSMUSG00000040963	4	3	1	0	0	0	0.333333	5	4	1	0	0	0	0.25	.	.	.	.	.	.	.	.
Abcb11	NM_021022	4900	ENSMUSG00000027048		+	116.092	131.102	0.175419	113.028	82.3669	-0.456543	ENSMUSG00000027048	14	4	10	0	0	0	2.5	15	5	10	0	0	0	2	ENSMUSG00000027048	14	2	12	0	0	0	6	14	2	12	0	0	0	6	.	.	.	.	.	.	.	.
Rpl21	NM_019647	1860	ENSMUSG00000041453			106.248	167.445	0.656251	112.848	127.313	0.173999	ENSMUSG00000041453	15	6	9	7	0.777778	1.16667	1.5	39	23	16	14	0.875	0.608696	0.695652	ENSMUSG00000041453	17	10	7	5	0.714286	0.5	0.7	28	16	12	9	0.75	0.5625	0.75	.	.	.	.	.	.	.	.
Morf4l1	NM_001039147; NM_024431	1920	ENSMUSG00000062270			97.4277	111.492	0.194534	112.839	103.671	-0.12226	ENSMUSG00000062270	2	1	1	0	0	0	1	2	1	1	0	0	0	1	ENSMUSG00000062270	3	1	2	1	0.5	1	2	3	1	2	1	0.5	1	2	.	.	.	.	.	.	.	.
Cd1d1	NM_007639	1840	ENSMUSG00000028076	+	+	97.7242	98.364	0.00941361	112.596	122.146	0.117442	ENSMUSG00000028076	1	0	1	0	0	#DIV/0!	#DIV/0!	1	0	1	0	0	#DIV/0!	#DIV/0!	ENSMUSG00000028076	0	0	0	0	#DIV/0!	#DIV/0!	#DIV/0!	0	0	0	0	#DIV/0!	#DIV/0!	#DIV/0!	.	.	.	.	.	.	.	.
Ndufb11	NM_019435	853	ENSMUSG00000031059		+	123.095	126.836	0.0431967	112.339	129.639	0.206646	ENSMUSG00000031059	1	1	0	0	#DIV/0!	0	0	2	2	0	0	#DIV/0!	0	0	ENSMUSG00000031059	0	0	0	0	#DIV/0!	#DIV/0!	#DIV/0!	0	0	0	0	#DIV/0!	#DIV/0!	#DIV/0!	.	.	.	.	.	.	.	.
Ftcd	NM_080845	2710	ENSMUSG00000001155			114.585	140.416	0.293292	112.327	115.524	0.0404845	ENSMUSG00000001155	3	2	1	1	1	0.5	0.5	3	2	1	1	1	0.5	0.5	ENSMUSG00000001155	3	2	1	1	1	0.5	0.5	4	3	1	1	1	0.333333	0.333333	.	.	.	.	.	.	.	.
Dpyd	NM_170778	4440	ENSMUSG00000033308			103.194	106.67	0.047793	112.225	102.558	-0.129944	ENSMUSG00000033308	33	6	27	6	0.222222	1	4.5	38	6	32	7	0.21875	1.16667	5.33333	ENSMUSG00000033308	21	3	18	2	0.111111	0.666667	6	27	5	22	2	0.0909091	0.4	4.4	.	.	.	.	.	.	.	.
Cfhr1	NM_015780	1730	ENSMUSG00000057037	+		116.904	78.2075	-0.579949	112.048	104.197	-0.104796	ENSMUSG00000057037	1	1	0	0	#DIV/0!	0	0	1	1	0	0	#DIV/0!	0	0	ENSMUSG00000057037	1	1	0	0	#DIV/0!	0	0	1	1	0	0	#DIV/0!	0	0	.	.	.	.	.	.	.	.
Baat	NM_007519	1950	ENSMUSG00000039653			102.354	105.108	0.0383078	112.018	103.876	-0.108863	ENSMUSG00000039653	3	1	2	0	0	0	2	3	1	2	0	0	0	2	ENSMUSG00000039653	2	0	2	0	0	#DIV/0!	#DIV/0!	2	0	2	0	0	#DIV/0!	#DIV/0!	.	.	.	.	.	.	.	.
Aldh1a7	NM_011921	2060	ENSMUSG00000024747			168.552	173.633	0.0428483	111.899	145.122	0.375072	ENSMUSG00000024747	1	0	1	0	0	#DIV/0!	#DIV/0!	1	0	1	0	0	#DIV/0!	#DIV/0!	ENSMUSG00000024747	1	1	0	0	#DIV/0!	0	0	1	1	0	0	#DIV/0!	0	0	.	.	.	.	.	.	.	.
Ccs	NM_016892	1060	ENSMUSG00000034108			113.127	147.713	0.384852	111.532	134.544	0.270619	ENSMUSG00000034108	4	1	3	0	0	0	3	13	1	12	0	0	0	12	ENSMUSG00000034108	7	0	7	0	0	#DIV/0!	#DIV/0!	23	0	23	0	0	#DIV/0!	#DIV/0!	.	.	.	.	.	.	.	.
Sdhc	NM_025321	1180	ENSMUSG00000058076		+	111.33	42.5641	-1.38713	111.515	131.935	0.242596	ENSMUSG00000058076	2	0	2	0	0	#DIV/0!	#DIV/0!	2	0	2	0	0	#DIV/0!	#DIV/0!	ENSMUSG00000058076	3	3	0	0	#DIV/0!	0	0	3	3	0	0	#DIV/0!	0	0	.	.	.	.	.	.	.	.
Saa4	NM_011316	2030	ENSMUSG00000040017	+		155.319	102.797	-0.595447	111.406	215.043	0.948793	ENSMUSG00000040017	5	1	4	0	0	0	4	10	1	9	0	0	0	9	ENSMUSG00000040017	1	0	1	0	0	#DIV/0!	#DIV/0!	1	0	1	0	0	#DIV/0!	#DIV/0!	.	.	.	.	.	.	.	.
Vamp8	NM_016794	786	ENSMUSG00000050732		+	94.7259	96.8266	0.0316437	111.312	114.44	0.039985	ENSMUSG00000050732	3	1	2	0	0	0	2	3	1	2	0	0	0	2	ENSMUSG00000050732	2	0	2	0	0	#DIV/0!	#DIV/0!	3	0	3	0	0	#DIV/0!	#DIV/0!	.	.	.	.	.	.	.	.
Hsd3b3	NM_001161745; NM_001161744; NM_001161742; NM_001012306; NM_001161743	1670	ENSMUSG00000062410		+	146.701	167.384	0.190287	110.295	120.578	0.12859	ENSMUSG00000062410	2	2	0	0	#DIV/0!	0	0	4	4	0	0	#DIV/0!	0	0	ENSMUSG00000062410	1	1	0	0	#DIV/0!	0	0	1	1	0	0	#DIV/0!	0	0	.	.	.	.	.	.	.	.
Paics	NM_025939	2380	ENSMUSG00000029247			96.2567	120.101	0.319285	110.135	120.044	0.12428	ENSMUSG00000029247	6	2	4	3	0.75	1.5	2	6	2	4	3	0.75	1.5	2	ENSMUSG00000029247	2	0	2	1	0.5	#DIV/0!	#DIV/0!	2	0	2	1	0.5	#DIV/0!	#DIV/0!	.	.	.	.	.	.	.	.
Cmbl	NM_181588	1040	ENSMUSG00000022235			93.1887	86.6209	-0.105441	110.05	99.6813	-0.142763	ENSMUSG00000022235	0	0	0	0	#DIV/0!	#DIV/0!	#DIV/0!	0	0	0	0	#DIV/0!	#DIV/0!	#DIV/0!	ENSMUSG00000022235	0	0	0	0	#DIV/0!	#DIV/0!	#DIV/0!	0	0	0	0	#DIV/0!	#DIV/0!	#DIV/0!	.	.	.	.	.	.	.	.
Proz	NM_025834	2400	ENSMUSG00000031445	+		99.1584	110.76	0.159632	109.851	110.25	0.00523324	ENSMUSG00000031445	3	3	0	0	#DIV/0!	0	0	3	3	0	0	#DIV/0!	0	0	ENSMUSG00000031445	2	1	1	0	0	0	1	2	1	1	0	0	0	1	.	.	.	.	.	.	.	.
Slc25a1	NM_153150	1680	ENSMUSG00000003528		+	117.17	112.197	-0.0625651	109.83	116.132	0.0804946	ENSMUSG00000003528	4	2	2	0	0	0	1	6	3	3	0	0	0	1	ENSMUSG00000003528	5	1	4	0	0	0	4	10	1	9	0	0	0	9	.	.	.	.	.	.	.	.
Dap	NM_146057	1480	ENSMUSG00000039168			101.521	124.295	0.291983	109.202	119.206	0.126459	ENSMUSG00000039168	11	1	10	7	0.7	7	10	12	1	11	7	0.636364	7	11	ENSMUSG00000039168	3	1	2	0	0	0	2	3	1	2	0	0	0	2	.	.	.	.	.	.	.	.
Fkbp8	NM_001199631; NM_010223; NM_001111066	1740	ENSMUSG00000019428		+	102.621	126.69	0.303983	108.513	134.158	0.306061	ENSMUSG00000019428	2	1	1	0	0	0	1	2	1	1	0	0	0	1	ENSMUSG00000019428	4	2	2	0	0	0	1	6	3	3	0	0	0	1	.	.	.	.	.	.	.	.
Ndufs2	NM_153064	1610	ENSMUSG00000013593			116.261	132.239	0.18578	108.339	120.237	0.150327	ENSMUSG00000013593	10	4	6	0	0	0	1.5	12	4	8	0	0	0	2	ENSMUSG00000013593	5	2	3	0	0	0	1.5	7	4	3	0	0	0	0.75	.	.	.	.	.	.	.	.
Gm4788	NM_001160304; NM_001029977; NM_001160303	2830	ENSMUSG00000070594	+		110.148	114.329	0.0537497	107.977	108.694	0.00954166	ENSMUSG00000070594	3	1	2	0	0	0	2	3	1	2	0	0	0	2	ENSMUSG00000070594	2	1	1	0	0	0	1	2	1	1	0	0	0	1	.	.	.	.	.	.	.	.
Apol9b	NM_173743; NM_001168660	1520	ENSMUSG00000068246			85.2694	116.448	0.449581	107.175	136.358	0.347441	ENSMUSG00000068246	0	0	0	0	#DIV/0!	#DIV/0!	#DIV/0!	0	0	0	0	#DIV/0!	#DIV/0!	#DIV/0!	ENSMUSG00000068246	0	0	0	0	#DIV/0!	#DIV/0!	#DIV/0!	0	0	0	0	#DIV/0!	#DIV/0!	#DIV/0!	.	.	.	.	.	.	.	.
Pebp1	NM_018858	1180	ENSMUSG00000032959			122.857	147.602	0.264727	106.732	136.935	0.359503	ENSMUSG00000032959	0	0	0	0	#DIV/0!	#DIV/0!	#DIV/0!	0	0	0	0	#DIV/0!	#DIV/0!	#DIV/0!	ENSMUSG00000032959	1	1	0	0	#DIV/0!	0	0	1	1	0	0	#DIV/0!	0	0	.	.	.	.	.	.	.	.
Skp1a	NM_011543	1450	ENSMUSG00000036309			125.346	126.067	0.00827405	106.601	103.324	-0.0450448	ENSMUSG00000036309	2	0	2	1	0.5	#DIV/0!	#DIV/0!	2	0	2	1	0.5	#DIV/0!	#DIV/0!	ENSMUSG00000036309	6	1	5	2	0.4	2	5	7	1	6	2	0.333333	2	6	.	.	.	.	.	.	.	.
Rpl37	NM_026069	867	ENSMUSG00000041841			109.169	178.904	0.712627	106.545	157.188	0.561031	ENSMUSG00000041841	37	25	12	7	0.583333	0.28	0.48	54	39	15	7	0.466667	0.179487	0.384615	ENSMUSG00000041841	19	11	8	6	0.75	0.545455	0.727273	21	13	8	6	0.75	0.461538	0.615385	.	.	.	.	.	.	.	.
Lonp2	NM_025827; NM_001168591	2210	ENSMUSG00000047866			150.902	171.876	0.187754	106.474	185.899	0.804019	ENSMUSG00000047866	15	7	8	5	0.625	0.714286	1.14286	23	14	9	5	0.555556	0.357143	0.642857	ENSMUSG00000047866	13	4	9	8	0.888889	2	2.25	16	5	11	10	0.909091	2	2.2	.	.	.	.	.	.	.	.
Hist2h2aa1	NM_013549_1; NM_013549	578	ENSMUSG00000064220			111.061	96.4524	-0.203463	106.14	66.1317	-0.682555	ENSMUSG00000064220	0	0	0	0	#DIV/0!	#DIV/0!	#DIV/0!	0	0	0	0	#DIV/0!	#DIV/0!	#DIV/0!	ENSMUSG00000064220	0	0	0	0	#DIV/0!	#DIV/0!	#DIV/0!	0	0	0	0	#DIV/0!	#DIV/0!	#DIV/0!	.	.	.	.	.	.	.	.
Cyb5b	NM_025558	4290	ENSMUSG00000031924		+	146.366	94.7419	-0.627511	105.992	84.713	-0.323306	ENSMUSG00000031924	21	9	12	8	0.666667	0.888889	1.33333	23	10	13	9	0.692308	0.9	1.3	ENSMUSG00000031924	10	4	6	6	1	1.5	1.5	11	4	7	7	1	1.75	1.75	.	.	.	.	.	.	.	.
Hsd17b6	NM_013786	1460	ENSMUSG00000025396	+		94.3309	25.83	-1.86868	105.61	208.927	0.984244	ENSMUSG00000025396	0	0	0	0	#DIV/0!	#DIV/0!	#DIV/0!	0	0	0	0	#DIV/0!	#DIV/0!	#DIV/0!	ENSMUSG00000025396	0	0	0	0	#DIV/0!	#DIV/0!	#DIV/0!	0	0	0	0	#DIV/0!	#DIV/0!	#DIV/0!	.	.	.	.	.	.	.	.
Tmprss6	NM_027902	3190	ENSMUSG00000016942		+	94.8187	128.48	0.438304	105.325	109.17	0.0517293	ENSMUSG00000016942	19	7	12	0	0	0	1.71429	102	8	94	0	0	0	11.75	ENSMUSG00000016942	21	3	18	1	0.0555556	0.333333	6	106	6	100	1	0.01	0.166667	16.6667	.	.	.	.	.	.	.	.
Tecr	NM_027179; NM_134118	1150	ENSMUSG00000031708		+	109.954	88.0606	-0.320336	105.143	114.981	0.129044	ENSMUSG00000031708	48	15	33	1	0.030303	0.0666667	2.2	95	19	76	1	0.0131579	0.0526316	4	ENSMUSG00000031708	47	12	35	0	0	0	2.91667	118	19	99	0	0	0	5.21053	.	.	.	.	.	.	.	.
Slc37a4	NM_008063	2080	ENSMUSG00000032114		+	92.443	87.588	-0.0778295	104.525	115.065	0.138603	ENSMUSG00000032114	58	16	42	37	0.880952	2.3125	2.625	70	21	49	44	0.897959	2.09524	2.33333	ENSMUSG00000032114	32	8	24	19	0.791667	2.375	3	42	9	33	27	0.818182	3	3.66667	Slc37a4	3'utr	1	0.708333	24	15	17	7
Sep15	NM_053102	1510	ENSMUSG00000037072	+		109.224	134.358	0.298796	103.682	96.6774	-0.100914	ENSMUSG00000037072	14	3	11	9	0.818182	3	3.66667	16	3	13	11	0.846154	3.66667	4.33333	ENSMUSG00000037072	5	2	3	1	0.333333	0.5	1.5	7	3	4	2	0.5	0.666667	1.33333	.	.	.	.	.	.	.	.
Serpind1	NM_008223	2190	ENSMUSG00000022766	+		184.562	209.567	0.18331	202.689	204.456	0.0125231	ENSMUSG00000022766	7	2	5	1	0.2	0.5	2.5	7	2	5	1	0.2	0.5	2.5	ENSMUSG00000022766	3	1	2	0	0	0	2	4	1	3	0	0	0	3	.	.	.	.	.	.	.	.
Cyp2d22	NM_001163472; NM_019823	2770	ENSMUSG00000061740		+	91.8901	73.9313	-0.313724	103.391	104.972	0.02189	ENSMUSG00000061740	7	6	1	0	0	0	0.166667	9	8	1	0	0	0	0.125	ENSMUSG00000061740	5	1	4	0	0	0	4	7	1	6	0	0	0	6	.	.	.	.	.	.	.	.
Ndufa10	NM_024197	1210	ENSMUSG00000026260			116.385	143.21	0.299229	103.385	122.861	0.248998	ENSMUSG00000026260	4	0	4	0	0	#DIV/0!	#DIV/0!	4	0	4	0	0	#DIV/0!	#DIV/0!	ENSMUSG00000026260	7	1	6	0	0	0	6	8	1	7	0	0	0	7	.	.	.	.	.	.	.	.
Gchfr	NM_177157	629	ENSMUSG00000046814			99.8271	97.0885	-0.0401302	103.252	105.714	0.0339916	ENSMUSG00000046814	2	2	0	0	#DIV/0!	0	0	2	2	0	0	#DIV/0!	0	0	ENSMUSG00000046814	1	1	0	0	#DIV/0!	0	0	1	1	0	0	#DIV/0!	0	0	.	.	.	.	.	.	.	.
Psmb1	NM_011185	1040	ENSMUSG00000014769			106.325	104.358	-0.0269403	102.711	99.6116	-0.0442087	ENSMUSG00000014769	5	0	5	0	0	#DIV/0!	#DIV/0!	6	0	6	0	0	#DIV/0!	#DIV/0!	ENSMUSG00000014769	1	0	1	0	0	#DIV/0!	#DIV/0!	1	0	1	0	0	#DIV/0!	#DIV/0!	.	.	.	.	.	.	.	.
Tmed2	NM_019770	1980	ENSMUSG00000029390	+	+	111.258	80.5425	-0.46609	102.671	103.619	0.013261	ENSMUSG00000029390	2	1	1	1	1	1	1	2	1	1	1	1	1	1	ENSMUSG00000029390	1	0	1	1	1	#DIV/0!	#DIV/0!	1	0	1	1	1	#DIV/0!	#DIV/0!	Tmed2	3'utr	1	1	11	6	11	0
Tbca	NM_009321	503	ENSMUSG00000042043			108.11	122.561	0.181005	102.607	107.584	0.0683267	ENSMUSG00000042043	4	1	3	3	1	3	3	5	1	4	4	1	4	4	ENSMUSG00000042043	5	1	4	3	0.75	3	4	6	2	4	3	0.75	1.5	2	.	.	.	.	.	.	.	.
Oaf	NM_178644	2390	ENSMUSG00000032014	+		90.3249	97.6987	0.113216	102.542	96.7023	-0.0845864	ENSMUSG00000032014	6	0	6	0	0	#DIV/0!	#DIV/0!	6	0	6	0	0	#DIV/0!	#DIV/0!	ENSMUSG00000032014	3	0	3	0	0	#DIV/0!	#DIV/0!	3	0	3	0	0	#DIV/0!	#DIV/0!	.	.	.	.	.	.	.	.
Bckdha	NM_007533	1770	ENSMUSG00000060376			100.426	115.546	0.202336	102.445	146.384	0.514905	ENSMUSG00000060376	5	1	4	1	0.25	1	4	6	2	4	1	0.25	0.5	2	ENSMUSG00000060376	5	2	3	0	0	0	1.5	7	2	5	0	0	0	2.5	.	.	.	.	.	.	.	.
Kmo	NM_133809	2500	ENSMUSG00000039783		+	106.515	110.094	0.0476754	102.369	121.738	0.249999	ENSMUSG00000039783	8	1	7	3	0.428571	3	7	8	1	7	3	0.428571	3	7	ENSMUSG00000039783	8	2	6	2	0.333333	1	3	9	2	7	2	0.285714	1	3.5	.	.	.	.	.	.	.	.
Serpinc1	NM_080844	2160	ENSMUSG00000026715	+		694.642	748.094	0.106949	737.946	736.51	-0.00280841	ENSMUSG00000026715	21	15	6	1	0.166667	0.0666667	0.4	27	20	7	2	0.285714	0.1	0.35	ENSMUSG00000026715	15	9	6	3	0.5	0.333333	0.666667	23	17	6	3	0.5	0.176471	0.352941	.	.	.	.	.	.	.	.
BC089597	NM_145424	1260	ENSMUSG00000074639	+		73.0351	39.2392	-0.896293	102.346	67.1945	-0.607037	ENSMUSG00000074639	4	4	0	0	#DIV/0!	0	0	6	6	0	0	#DIV/0!	0	0	ENSMUSG00000074639	2	1	1	0	0	0	1	3	2	1	0	0	0	0.5	.	.	.	.	.	.	.	.
Cbr1	NM_007620	1080	ENSMUSG00000051483			61.8963	99.4511	0.684134	102.292	210.345	1.04007	ENSMUSG00000051483	4	1	3	0	0	0	3	5	1	4	0	0	0	4	ENSMUSG00000051483	3	0	3	2	0.666667	#DIV/0!	#DIV/0!	3	0	3	2	0.666667	#DIV/0!	#DIV/0!	.	.	.	.	.	.	.	.
Prodh	NM_011172	2280	ENSMUSG00000003526			84.4255	61.7943	-0.450205	102.23	78.3	-0.384739	ENSMUSG00000003526	3	0	3	1	0.333333	#DIV/0!	#DIV/0!	3	0	3	1	0.333333	#DIV/0!	#DIV/0!	ENSMUSG00000003526	4	0	4	3	0.75	#DIV/0!	#DIV/0!	5	0	5	4	0.8	#DIV/0!	#DIV/0!	.	.	.	.	.	.	.	.
Ces1b	NM_001081372	1960	ENSMUSG00000078964	+		71.5605	46.9711	-0.60739	102.182	106.431	0.058776	ENSMUSG00000078964	4	2	2	1	0.5	0.5	1	4	2	2	1	0.5	0.5	1	ENSMUSG00000078964	1	0	1	0	0	#DIV/0!	#DIV/0!	1	0	1	0	0	#DIV/0!	#DIV/0!	.	.	.	.	.	.	.	.
Echdc2	NM_026728; NM_001254754	1270	ENSMUSG00000028601			108.138	129.463	0.259668	101.333	117.997	0.219649	ENSMUSG00000028601	2	0	2	0	0	#DIV/0!	#DIV/0!	3	0	3	0	0	#DIV/0!	#DIV/0!	ENSMUSG00000028601	1	0	1	0	0	#DIV/0!	#DIV/0!	1	0	1	0	0	#DIV/0!	#DIV/0!	.	.	.	.	.	.	.	.
Mug-ps1	NR_027619	4680	ENSMUSG00000101397			80.0554	71.9691	-0.153621	101.284	82.6036	-0.294123	ENSMUSG00000101397	2	0	2	0	0	#DIV/0!	#DIV/0!	3	0	3	0	0	#DIV/0!	#DIV/0!	ENSMUSG00000101397	1	0	1	0	0	#DIV/0!	#DIV/0!	3	0	3	0	0	#DIV/0!	#DIV/0!	.	.	.	.	.	.	.	.
Tmem14c	NM_025387	952	ENSMUSG00000021361		+	109.511	99.678	-0.135727	101.24	89.3901	-0.179592	ENSMUSG00000021361	6	1	5	5	1	5	5	6	1	5	5	1	5	5	ENSMUSG00000021361	6	2	4	4	1	2	2	8	4	4	4	1	1	1	.	.	.	.	.	.	.	.
Txn2	NM_019913	1280	ENSMUSG00000005354			114.518	130.37	0.187041	101.021	126.153	0.320517	ENSMUSG00000005354	9	3	6	0	0	0	2	9	3	6	0	0	0	2	ENSMUSG00000005354	8	3	5	0	0	0	1.66667	9	3	6	0	0	0	2	.	.	.	.	.	.	.	.
Nit2	NM_023175	1290	ENSMUSG00000022751			95.2465	111.465	0.226848	100.759	86.0313	-0.227976	ENSMUSG00000022751	12	4	8	1	0.125	0.25	2	15	6	9	1	0.111111	0.166667	1.5	ENSMUSG00000022751	5	2	3	0	0	0	1.5	7	4	3	0	0	0	0.75	.	.	.	.	.	.	.	.
S100a1	NM_011309	615	ENSMUSG00000044080			99.2379	86.1586	-0.203895	100.753	102.764	0.0285193	ENSMUSG00000044080	1	0	1	0	0	#DIV/0!	#DIV/0!	1	0	1	0	0	#DIV/0!	#DIV/0!	ENSMUSG00000044080	0	0	0	0	#DIV/0!	#DIV/0!	#DIV/0!	0	0	0	0	#DIV/0!	#DIV/0!	#DIV/0!	.	.	.	.	.	.	.	.
Ndufv1	NM_133666	1570	ENSMUSG00000037916			126.823	150.594	0.247845	100.688	155.209	0.624323	ENSMUSG00000037916	2	0	2	0	0	#DIV/0!	#DIV/0!	2	0	2	0	0	#DIV/0!	#DIV/0!	ENSMUSG00000037916	2	0	2	0	0	#DIV/0!	#DIV/0!	4	0	4	0	0	#DIV/0!	#DIV/0!	.	.	.	.	.	.	.	.
Pgam1	NM_023418	1830	ENSMUSG00000011752			121.144	125.416	0.049995	100.3	136.936	0.449171	ENSMUSG00000011752	0	0	0	0	#DIV/0!	#DIV/0!	#DIV/0!	0	0	0	0	#DIV/0!	#DIV/0!	#DIV/0!	ENSMUSG00000011752	0	0	0	0	#DIV/0!	#DIV/0!	#DIV/0!	0	0	0	0	#DIV/0!	#DIV/0!	#DIV/0!	Pgam1	coding	1	1	5	3	5	0
Rarres2	NM_027852	708	ENSMUSG00000009281	+		335.161	275.429	-0.283174	368.247	346.275	-0.0887523	ENSMUSG00000009281	4	2	2	0	0	0	1	4	2	2	0	0	0	1	ENSMUSG00000009281	3	1	2	0	0	0	2	6	1	5	0	0	0	5	.	.	.	.	.	.	.	.
Gdi2	NM_008112	2680	ENSMUSG00000021218			93.6515	87.9793	-0.0901379	100.207	95.9358	-0.0628448	ENSMUSG00000021218	10	4	6	4	0.666667	1	1.5	10	4	6	4	0.666667	1	1.5	ENSMUSG00000021218	6	0	6	4	0.666667	#DIV/0!	#DIV/0!	7	0	7	5	0.714286	#DIV/0!	#DIV/0!	.	.	.	.	.	.	.	.
Atf5	NR_033136; NM_030693	1780	ENSMUSG00000038539			69.4459	70.398	0.0196449	100.177	81.7485	-0.293291	ENSMUSG00000038539	25	11	14	0	0	0	1.27273	29	14	15	0	0	0	1.07143	ENSMUSG00000038539	22	9	13	0	0	0	1.44444	27	12	15	0	0	0	1.25	.	.	.	.	.	.	.	.
Slc22a1	NM_009202	1990	ENSMUSG00000023829		+	110.894	104.503	-0.0856379	99.9947	111.247	0.153843	ENSMUSG00000023829	5	3	2	0	0	0	0.666667	6	3	3	0	0	0	1	ENSMUSG00000023829	3	2	1	0	0	0	0.5	3	2	1	0	0	0	0.5	.	.	.	.	.	.	.	.
Prelid1	NM_025596	1090	ENSMUSG00000021486			91.7327	137.579	0.58475	99.9582	143.759	0.524255	ENSMUSG00000021486	3	1	2	2	1	2	2	3	1	2	2	1	2	2	ENSMUSG00000021486	1	0	1	1	1	#DIV/0!	#DIV/0!	1	0	1	1	1	#DIV/0!	#DIV/0!	.	.	.	.	.	.	.	.
Ndufs3	NM_026688	940	ENSMUSG00000005510			106.91	135.556	0.342485	99.826	107.167	0.102366	ENSMUSG00000005510	0	0	0	0	#DIV/0!	#DIV/0!	#DIV/0!	0	0	0	0	#DIV/0!	#DIV/0!	#DIV/0!	ENSMUSG00000005510	1	1	0	0	#DIV/0!	0	0	1	1	0	0	#DIV/0!	0	0	.	.	.	.	.	.	.	.
Tfr2	NM_015799	2930	ENSMUSG00000029716		+	82.9017	107.564	0.375725	99.4017	109.851	0.144212	ENSMUSG00000029716	9	2	7	3	0.428571	1.5	3.5	14	5	9	4	0.444444	0.8	1.8	ENSMUSG00000029716	10	7	3	1	0.333333	0.142857	0.428571	11	7	4	1	0.25	0.142857	0.571429	.	.	.	.	.	.	.	.
C8b	NM_133882	2240	ENSMUSG00000029656	+		115.097	164.399	0.514352	98.8994	69.7602	-0.503558	ENSMUSG00000029656	10	2	8	3	0.375	1.5	4	16	3	13	6	0.461538	2	4.33333	ENSMUSG00000029656	7	2	5	3	0.6	1.5	2.5	12	2	10	7	0.7	3.5	5	.	.	.	.	.	.	.	.
Crot	NM_023733	2800	ENSMUSG00000003623			75.9588	119.768	0.656948	98.795	126.638	0.358202	ENSMUSG00000003623	3	0	3	0	0	#DIV/0!	#DIV/0!	3	0	3	0	0	#DIV/0!	#DIV/0!	ENSMUSG00000003623	1	0	1	0	0	#DIV/0!	#DIV/0!	2	0	2	0	0	#DIV/0!	#DIV/0!	.	.	.	.	.	.	.	.
Ap2m1	NM_009679	2060	ENSMUSG00000022841			96.1352	75.627	-0.346163	98.5841	123.58	0.326015	ENSMUSG00000022841	0	0	0	0	#DIV/0!	#DIV/0!	#DIV/0!	0	0	0	0	#DIV/0!	#DIV/0!	#DIV/0!	ENSMUSG00000022841	1	0	1	0	0	#DIV/0!	#DIV/0!	2	0	2	0	0	#DIV/0!	#DIV/0!	Ap2m1	coding	1	1	8	3	8	0
Bcap31	NM_012060	1210	ENSMUSG00000002015		+	115.029	109.732	-0.0680088	98.3825	110.416	0.166478	ENSMUSG00000002015	45	12	33	2	0.0606061	0.166667	2.75	57	15	42	4	0.0952381	0.266667	2.8	ENSMUSG00000002015	35	7	28	0	0	0	4	44	13	31	0	0	0	2.38462	Bcap31	3'utr	1	0.653846	26	19	17	8
Eef1g	NM_026007	1560	ENSMUSG00000071644			93.8866	154.073	0.71462	98.0345	110.03	0.166534	ENSMUSG00000071644	3	2	1	1	1	0.5	0.5	4	3	1	1	1	0.333333	0.333333	ENSMUSG00000071644	2	0	2	2	1	#DIV/0!	#DIV/0!	3	0	3	3	1	#DIV/0!	#DIV/0!	.	.	.	.	.	.	.	.
Sema4g	NM_011976	4300	ENSMUSG00000025207	+	+	109.259	114.821	0.0716344	97.4495	103.035	0.0804143	ENSMUSG00000025207	5	2	3	1	0.333333	0.5	1.5	5	2	3	1	0.333333	0.5	1.5	ENSMUSG00000025207	3	0	3	2	0.666667	#DIV/0!	#DIV/0!	3	0	3	2	0.666667	#DIV/0!	#DIV/0!	.	.	.	.	.	.	.	.
Psme1	NM_011189	977	ENSMUSG00000022216			92.1144	131.05	0.508623	97.0033	123.856	0.352554	ENSMUSG00000022216	0	0	0	0	#DIV/0!	#DIV/0!	#DIV/0!	0	0	0	0	#DIV/0!	#DIV/0!	#DIV/0!	ENSMUSG00000022216	1	0	1	0	0	#DIV/0!	#DIV/0!	1	0	1	0	0	#DIV/0!	#DIV/0!	.	.	.	.	.	.	.	.
Bhmt2	NM_022884	2090	ENSMUSG00000042118			103.105	116.992	0.182301	97.0011	77.1223	-0.330853	ENSMUSG00000042118	2	0	2	0	0	#DIV/0!	#DIV/0!	2	0	2	0	0	#DIV/0!	#DIV/0!	ENSMUSG00000042118	1	0	1	0	0	#DIV/0!	#DIV/0!	3	0	3	0	0	#DIV/0!	#DIV/0!	.	.	.	.	.	.	.	.
Chp1	NM_019769	2590	ENSMUSG00000014077			81.012	89.325	0.140928	96.8362	92.4494	-0.0668826	ENSMUSG00000014077	6	1	5	3	0.6	3	5	9	1	8	4	0.5	4	8	ENSMUSG00000014077	4	2	2	2	1	1	1	5	2	3	3	1	1.5	1.5	.	.	.	.	.	.	.	.
Acsm1	NM_054094	2040	ENSMUSG00000033533			153.681	161.094	0.0679677	170.72	142.145	-0.26427	ENSMUSG00000033533	12	2	10	0	0	0	5	36	2	34	0	0	0	17	ENSMUSG00000033533	12	0	12	1	0.0833333	#DIV/0!	#DIV/0!	26	0	26	1	0.0384615	#DIV/0!	#DIV/0!	.	.	.	.	.	.	.	.
Ndufa8	NM_026703	739	ENSMUSG00000026895			133.284	156.184	0.22874	96.7467	152.38	0.655393	ENSMUSG00000026895	0	0	0	0	#DIV/0!	#DIV/0!	#DIV/0!	0	0	0	0	#DIV/0!	#DIV/0!	#DIV/0!	ENSMUSG00000026895	4	0	4	0	0	#DIV/0!	#DIV/0!	7	0	7	0	0	#DIV/0!	#DIV/0!	.	.	.	.	.	.	.	.
Sar1b	NM_025535	1250	ENSMUSG00000020386			140.008	118.605	-0.239346	96.4975	125.358	0.377489	ENSMUSG00000020386	10	2	8	6	0.75	3	4	12	2	10	8	0.8	4	5	ENSMUSG00000020386	9	1	8	4	0.5	4	8	10	2	8	4	0.5	2	4	.	.	.	.	.	.	.	.
Akr1c12	NM_013777	1230	ENSMUSG00000021211			91.7198	78.8956	-0.217289	95.9744	100.057	0.0601005	ENSMUSG00000021211	0	0	0	0	#DIV/0!	#DIV/0!	#DIV/0!	0	0	0	0	#DIV/0!	#DIV/0!	#DIV/0!	ENSMUSG00000021211	1	0	1	0	0	#DIV/0!	#DIV/0!	1	0	1	0	0	#DIV/0!	#DIV/0!	.	.	.	.	.	.	.	.
Cox7b	NM_025379	1000	ENSMUSG00000031231		+	101.152	113.34	0.164134	95.591	108.555	0.183481	ENSMUSG00000031231	2	2	0	0	#DIV/0!	0	0	2	2	0	0	#DIV/0!	0	0	ENSMUSG00000031231	0	0	0	0	#DIV/0!	#DIV/0!	#DIV/0!	0	0	0	0	#DIV/0!	#DIV/0!	#DIV/0!	.	.	.	.	.	.	.	.
Gnas	NM_019690; NM_201618; NM_022000; NM_201617; NM_001077507; NR_003258; NM_201616; NM_010309; NM_001077510	2550	ENSMUSG00000027523			95.7236	100.728	0.0735193	95.4998	136.669	0.517115	ENSMUSG00000027523	23	5	18	10	0.555556	2	3.6	29	7	22	13	0.590909	1.85714	3.14286	ENSMUSG00000027523	21	8	13	7	0.538462	0.875	1.625	24	8	16	10	0.625	1.25	2	.	.	.	.	.	.	.	.
Dcaf11	NR_037572; NM_001199009; NM_133734	2580	ENSMUSG00000022214			89.3731	83.2746	-0.101963	95.4094	89.0898	-0.0988716	ENSMUSG00000022214	4	1	3	3	1	3	3	4	1	3	3	1	3	3	ENSMUSG00000022214	4	0	4	4	1	#DIV/0!	#DIV/0!	4	0	4	4	1	#DIV/0!	#DIV/0!	.	.	.	.	.	.	.	.
Rpl22l1	NM_026517	477	ENSMUSG00000039221			124.321	128.313	0.0455907	95.3879	111.703	0.227785	ENSMUSG00000039221	7	2	5	5	1	2.5	2.5	9	2	7	7	1	3.5	3.5	ENSMUSG00000039221	1	1	0	0	#DIV/0!	0	0	1	1	0	0	#DIV/0!	0	0	Rpl22l1	intron	1	0.857143	7	5	6	1
Cpn1	NM_030703	1790	ENSMUSG00000025196	+		102.42	112.903	0.140579	95.0272	98.6624	0.0541595	ENSMUSG00000025196	16	5	11	0	0	0	2.2	22	6	16	0	0	0	2.66667	ENSMUSG00000025196	13	4	9	0	0	0	2.25	21	5	16	0	0	0	3.2	.	.	.	.	.	.	.	.
Gcgr	NM_008101	1930	ENSMUSG00000025127	+	+	83.9401	75.3149	-0.156424	95.0126	112.286	0.240987	ENSMUSG00000025127	4	1	3	0	0	0	3	4	1	3	0	0	0	3	ENSMUSG00000025127	1	1	0	0	#DIV/0!	0	0	1	1	0	0	#DIV/0!	0	0	.	.	.	.	.	.	.	.
Ubxn1	NM_146093	1030	ENSMUSG00000071655			67.9419	116.958	0.783615	94.6237	91.0902	-0.0549062	ENSMUSG00000071655	9	2	7	2	0.285714	1	3.5	74	3	71	2	0.028169	0.666667	23.6667	ENSMUSG00000071655	14	5	9	2	0.222222	0.4	1.8	83	7	76	4	0.0526316	0.571429	10.8571	.	.	.	.	.	.	.	.
Ndufb4	NM_026610	454	ENSMUSG00000022820		+	102.367	100.791	-0.0223859	94.4879	92.8846	-0.0246896	ENSMUSG00000022820	0	0	0	0	#DIV/0!	#DIV/0!	#DIV/0!	0	0	0	0	#DIV/0!	#DIV/0!	#DIV/0!	ENSMUSG00000022820	0	0	0	0	#DIV/0!	#DIV/0!	#DIV/0!	0	0	0	0	#DIV/0!	#DIV/0!	#DIV/0!	.	.	.	.	.	.	.	.
Idh3b	NM_130884	1520	ENSMUSG00000027406			109.506	115.685	0.0791916	94.035	130.905	0.47725	ENSMUSG00000027406	8	1	7	0	0	0	7	9	1	8	0	0	0	8	ENSMUSG00000027406	2	1	1	0	0	0	1	2	1	1	0	0	0	1	Idh3b	3'utr	1	1	5	2	5	0
Gckr	NM_144909	2010	ENSMUSG00000059434			99.3428	129.214	0.379279	93.8788	108.429	0.207882	ENSMUSG00000059434	3	0	3	2	0.666667	#DIV/0!	#DIV/0!	3	0	3	2	0.666667	#DIV/0!	#DIV/0!	ENSMUSG00000059434	3	1	2	0	0	0	2	3	1	2	0	0	0	2	.	.	.	.	.	.	.	.
Etnppl	NM_001163587; NM_027907	2670	ENSMUSG00000019232			81.8581	104.502	0.352332	93.8361	77.5865	-0.274338	ENSMUSG00000019232	1	0	1	1	1	#DIV/0!	#DIV/0!	1	0	1	1	1	#DIV/0!	#DIV/0!	ENSMUSG00000019232	1	0	1	0	0	#DIV/0!	#DIV/0!	1	0	1	0	0	#DIV/0!	#DIV/0!	.	.	.	.	.	.	.	.
Tmem176a	NM_001098271; NM_025326	1040	ENSMUSG00000023367		+	95.3685	131.833	0.467125	93.7982	151.332	0.690082	ENSMUSG00000023367	4	2	2	2	1	1	1	4	2	2	2	1	1	1	ENSMUSG00000023367	2	1	1	1	1	1	1	3	1	2	2	1	2	2	.	.	.	.	.	.	.	.
Mpc2	NM_027430	854	ENSMUSG00000026568		+	84.3541	102.293	0.278172	93.7171	89.7722	-0.0620435	ENSMUSG00000026568	7	2	5	5	1	2.5	2.5	8	3	5	5	1	1.66667	1.66667	ENSMUSG00000026568	3	0	3	3	1	#DIV/0!	#DIV/0!	4	0	4	4	1	#DIV/0!	#DIV/0!	.	.	.	.	.	.	.	.
Ghitm	NM_001199122; NM_078478	2930	ENSMUSG00000041028		+	110.97	130.921	0.238522	93.4635	102.044	0.126712	ENSMUSG00000041028	7	0	7	0	0	#DIV/0!	#DIV/0!	8	0	8	0	0	#DIV/0!	#DIV/0!	ENSMUSG00000041028	8	1	7	1	0.142857	1	7	12	1	11	1	0.0909091	1	11	.	.	.	.	.	.	.	.
Ndufs6	NM_010888; NR_033306	536	ENSMUSG00000021606			101.788	111.008	0.125097	93.4533	97.7187	0.0643891	ENSMUSG00000021606	2	1	1	1	1	1	1	2	1	1	1	1	1	1	ENSMUSG00000021606	0	0	0	0	#DIV/0!	#DIV/0!	#DIV/0!	0	0	0	0	#DIV/0!	#DIV/0!	#DIV/0!	.	.	.	.	.	.	.	.
Pxmp2	NM_008993	1020	ENSMUSG00000029499		+	86.0086	94.7711	0.139967	93.2006	79.4562	-0.23018	ENSMUSG00000029499	0	0	0	0	#DIV/0!	#DIV/0!	#DIV/0!	0	0	0	0	#DIV/0!	#DIV/0!	#DIV/0!	ENSMUSG00000029499	2	1	1	1	1	1	1	2	1	1	1	1	1	1	.	.	.	.	.	.	.	.
Abcc2	NM_013806	5390	ENSMUSG00000025194		+	71.9451	61.0972	-0.235791	93.0416	106.778	0.198668	ENSMUSG00000025194	52	23	29	13	0.448276	0.565217	1.26087	131	37	94	18	0.191489	0.486486	2.54054	ENSMUSG00000025194	54	16	38	21	0.552632	1.3125	2.375	131	24	107	27	0.252336	1.125	4.45833	.	.	.	.	.	.	.	.
Acsl5	NM_027976	3150	ENSMUSG00000024981		+	136.932	161.936	0.241967	93.0163	64.2125	-0.534629	ENSMUSG00000024981	26	12	14	10	0.714286	0.833333	1.16667	36	15	21	13	0.619048	0.866667	1.4	ENSMUSG00000024981	22	6	16	11	0.6875	1.83333	2.66667	35	6	29	19	0.655172	3.16667	4.83333	.	.	.	.	.	.	.	.
Atp5c1	NM_001112738; NM_020615	1480	ENSMUSG00000025781			161.745	154.591	-0.065264	152.412	157.971	0.051681	ENSMUSG00000025781	3	0	3	0	0	#DIV/0!	#DIV/0!	4	0	4	0	0	#DIV/0!	#DIV/0!	ENSMUSG00000025781	4	0	4	0	0	#DIV/0!	#DIV/0!	4	0	4	0	0	#DIV/0!	#DIV/0!	.	.	.	.	.	.	.	.
Mrpl12	NM_027204	949	ENSMUSG00000039640			92.2233	106.281	0.204678	92.9632	117.25	0.334852	ENSMUSG00000039640	2	0	2	2	1	#DIV/0!	#DIV/0!	2	0	2	2	1	#DIV/0!	#DIV/0!	ENSMUSG00000039640	2	0	2	2	1	#DIV/0!	#DIV/0!	2	0	2	2	1	#DIV/0!	#DIV/0!	.	.	.	.	.	.	.	.
Tmem254a	NM_026679; NM_025311; NM_025311_2; NM_026679_2; NM_025311_1; NM_026679_1	2060	ENSMUSG00000072676		+	134.465	124.026	-0.116589	92.6648	100.175	0.112423	ENSMUSG00000072676	0	0	0	0	#DIV/0!	#DIV/0!	#DIV/0!	0	0	0	0	#DIV/0!	#DIV/0!	#DIV/0!	ENSMUSG00000072676	0	0	0	0	#DIV/0!	#DIV/0!	#DIV/0!	0	0	0	0	#DIV/0!	#DIV/0!	#DIV/0!	.	.	.	.	.	.	.	.
1810008I18Rik	NR_045301	691	ENSMUSG00000100094			134.514	93.065	-0.531441	92.5069	37.6534	-1.29678	ENSMUSG00000100094	4	1	3	2	0.666667	2	3	5	1	4	3	0.75	3	4	ENSMUSG00000100094	3	1	2	1	0.5	1	2	4	1	3	1	0.333333	1	3	.	.	.	.	.	.	.	.
Ndufb8	NM_026061	641	ENSMUSG00000025204		+	109.453	140.114	0.356292	92.15	118.643	0.36457	ENSMUSG00000025204	1	0	1	0	0	#DIV/0!	#DIV/0!	1	0	1	0	0	#DIV/0!	#DIV/0!	ENSMUSG00000025204	1	0	1	0	0	#DIV/0!	#DIV/0!	1	0	1	0	0	#DIV/0!	#DIV/0!	.	.	.	.	.	.	.	.
Cyp4f14	NM_001204333; NM_001204336; NM_022434; NM_001204334; NM_001204335	2140	ENSMUSG00000024292			112.363	105.559	-0.0901137	92.0565	72.4449	-0.345635	ENSMUSG00000024292	11	3	8	0	0	0	2.66667	19	3	16	0	0	0	5.33333	ENSMUSG00000024292	16	6	10	0	0	0	1.66667	20	7	13	0	0	0	1.85714	.	.	.	.	.	.	.	.
Serpinf1	NM_011340	1490	ENSMUSG00000000753	+		233.431	250.811	0.103605	269.259	251.922	-0.0960152	ENSMUSG00000000753	17	9	8	1	0.125	0.111111	0.888889	19	11	8	1	0.125	0.0909091	0.727273	ENSMUSG00000000753	13	6	7	0	0	0	1.16667	19	9	10	0	0	0	1.11111	.	.	.	.	.	.	.	.
Pdhb	NM_024221	1480	ENSMUSG00000021748			181.658	150.121	-0.275096	91.8544	133.391	0.538244	ENSMUSG00000021748	2	1	1	0	0	0	1	2	1	1	0	0	0	1	ENSMUSG00000021748	1	1	0	0	#DIV/0!	0	0	1	1	0	0	#DIV/0!	0	0	.	.	.	.	.	.	.	.
Tmem256	NM_026982	431	ENSMUSG00000070394	+	+	95.3023	89.3181	-0.0935584	91.5922	87.9312	-0.0588486	ENSMUSG00000070394	0	0	0	0	#DIV/0!	#DIV/0!	#DIV/0!	0	0	0	0	#DIV/0!	#DIV/0!	#DIV/0!	ENSMUSG00000070394	0	0	0	0	#DIV/0!	#DIV/0!	#DIV/0!	0	0	0	0	#DIV/0!	#DIV/0!	#DIV/0!	.	.	.	.	.	.	.	.
Swi5	NM_175190	768	ENSMUSG00000044627			114.152	114.857	0.00887935	91.4944	96.667	0.0793402	ENSMUSG00000044627	2	0	2	0	0	#DIV/0!	#DIV/0!	3	0	3	0	0	#DIV/0!	#DIV/0!	ENSMUSG00000044627	1	0	1	1	1	#DIV/0!	#DIV/0!	1	0	1	1	1	#DIV/0!	#DIV/0!	.	.	.	.	.	.	.	.
Ndufa2	NM_010885	529	ENSMUSG00000014294			88.4737	108.029	0.288101	91.4838	106.539	0.219787	ENSMUSG00000014294	0	0	0	0	#DIV/0!	#DIV/0!	#DIV/0!	0	0	0	0	#DIV/0!	#DIV/0!	#DIV/0!	ENSMUSG00000014294	1	0	1	0	0	#DIV/0!	#DIV/0!	1	0	1	0	0	#DIV/0!	#DIV/0!	.	.	.	.	.	.	.	.
Acss2	NM_019811	2830	ENSMUSG00000027605			119.634	131.932	0.141163	91.1968	41.0703	-1.15089	ENSMUSG00000027605	13	3	10	1	0.1	0.333333	3.33333	14	3	11	2	0.181818	0.666667	3.66667	ENSMUSG00000027605	13	1	12	0	0	0	12	15	1	14	0	0	0	14	.	.	.	.	.	.	.	.
Ctage5	NM_001165253; NM_146034; NM_001165254	2860	ENSMUSG00000021000		+	83.8774	95.7115	0.190411	90.7207	95.0237	0.066856	ENSMUSG00000021000	28	11	17	12	0.705882	1.09091	1.54545	52	16	36	13	0.361111	0.8125	2.25	ENSMUSG00000021000	19	4	15	9	0.6	2.25	3.75	35	5	30	12	0.4	2.4	6	.	.	.	.	.	.	.	.
Ndufa7	NM_023202	482	ENSMUSG00000041881			88.8698	101.019	0.184865	89.3023	94.3978	0.0800563	ENSMUSG00000041881	10	3	7	7	1	2.33333	2.33333	11	3	8	8	1	2.66667	2.66667	ENSMUSG00000041881	6	0	6	6	1	#DIV/0!	#DIV/0!	10	0	10	10	1	#DIV/0!	#DIV/0!	.	.	.	.	.	.	.	.
Tcp1	NM_013686	2360	ENSMUSG00000068039			95.2397	100.183	0.073005	89.1499	99.7568	0.162182	ENSMUSG00000068039	21	9	12	8	0.666667	0.888889	1.33333	24	11	13	9	0.692308	0.818182	1.18182	ENSMUSG00000068039	10	7	3	3	1	0.428571	0.428571	15	12	3	3	1	0.25	0.25	Tcp1	3'utr	1	0.8	5	4	4	1
Ppp1ca	NM_031868	1360	ENSMUSG00000040385			92.1646	98.8578	0.101142	89.058	119.717	0.426805	ENSMUSG00000040385	17	4	13	10	0.769231	2.5	3.25	22	6	16	13	0.8125	2.16667	2.66667	ENSMUSG00000040385	7	0	7	6	0.857143	#DIV/0!	#DIV/0!	12	0	12	11	0.916667	#DIV/0!	#DIV/0!	.	.	.	.	.	.	.	.
Suclg1	NM_019879	1390	ENSMUSG00000052738			87.965	97.5827	0.149696	88.9662	99.4769	0.161105	ENSMUSG00000052738	3	0	3	1	0.333333	#DIV/0!	#DIV/0!	5	0	5	3	0.6	#DIV/0!	#DIV/0!	ENSMUSG00000052738	8	1	7	2	0.285714	2	7	13	1	12	7	0.583333	7	12	.	.	.	.	.	.	.	.
Pklr	NM_001099779; NM_013631	2720	ENSMUSG00000041237			178.648	145.667	-0.294452	88.7033	96.1752	0.116677	ENSMUSG00000041237	7	2	5	4	0.8	2	2.5	7	2	5	4	0.8	2	2.5	ENSMUSG00000041237	5	3	2	0	0	0	0.666667	5	3	2	0	0	0	0.666667	.	.	.	.	.	.	.	.
Psma6	NM_011968	997	ENSMUSG00000021024			106.543	117.067	0.135904	88.5462	102.637	0.21305	ENSMUSG00000021024	22	6	16	13	0.8125	2.16667	2.66667	36	10	26	19	0.730769	1.9	2.6	ENSMUSG00000021024	17	5	12	10	0.833333	2	2.4	22	5	17	15	0.882353	3	3.4	Psma6	coding	1	0.647059	17	10	11	6
Sqrdl	NR_027888; NM_021507; NM_001162503	1760	ENSMUSG00000005803			70.4384	82.454	0.227227	88.3231	91.4388	0.0500162	ENSMUSG00000005803	7	1	6	5	0.833333	5	6	9	3	6	5	0.833333	1.66667	2	ENSMUSG00000005803	8	3	5	4	0.8	1.33333	1.66667	8	3	5	4	0.8	1.33333	1.66667	.	.	.	.	.	.	.	.
Cfb	NM_008198; NM_001142706	2740	ENSMUSG00000090231	+		292.417	282.736	-0.0485718	324.86	350.081	0.107873	ENSMUSG00000090231	30	18	12	0	0	0	0.666667	38	24	14	0	0	0	0.583333	ENSMUSG00000090231	19	9	10	0	0	0	1.11111	27	16	11	0	0	0	0.6875	.	.	.	.	.	.	.	.
Cyp2c40	NM_010004	1800	ENSMUSG00000025004			64.1501	82.1751	0.357248	88.3098	78.5879	-0.168266	ENSMUSG00000025004	1	0	1	0	0	#DIV/0!	#DIV/0!	1	0	1	0	0	#DIV/0!	#DIV/0!	ENSMUSG00000025004	1	0	1	0	0	#DIV/0!	#DIV/0!	1	0	1	0	0	#DIV/0!	#DIV/0!	.	.	.	.	.	.	.	.
Eci2	NM_011868; NM_001110331; NM_001110332	1480	ENSMUSG00000021417			86.6267	119.825	0.468048	88.1004	155.55	0.820156	ENSMUSG00000021417	1	0	1	0	0	#DIV/0!	#DIV/0!	1	0	1	0	0	#DIV/0!	#DIV/0!	ENSMUSG00000021417	0	0	0	0	#DIV/0!	#DIV/0!	#DIV/0!	0	0	0	0	#DIV/0!	#DIV/0!	#DIV/0!	.	.	.	.	.	.	.	.
Hnrnpk	NM_025279	1980	ENSMUSG00000021546			103.078	111.695	0.115836	87.976	104.259	0.244984	ENSMUSG00000021546	13	6	7	0	0	0	1.16667	15	7	8	0	0	0	1.14286	ENSMUSG00000021546	4	0	4	0	0	#DIV/0!	#DIV/0!	6	0	6	0	0	#DIV/0!	#DIV/0!	.	.	.	.	.	.	.	.
Slc25a15	NM_181325	3460	ENSMUSG00000031482		+	101.731	113.626	0.15953	87.894	66.9437	-0.392816	ENSMUSG00000031482	11	2	9	0	0	0	4.5	14	3	11	0	0	0	3.66667	ENSMUSG00000031482	5	1	4	0	0	0	4	6	1	5	0	0	0	5	.	.	.	.	.	.	.	.
Apcs	NM_011318	984	ENSMUSG00000026542	+		45.3506	37.3548	-0.279828	87.725	35.5644	-1.30255	ENSMUSG00000026542	17	4	13	0	0	0	3.25	20	5	15	0	0	0	3	ENSMUSG00000026542	11	3	8	0	0	0	2.66667	11	3	8	0	0	0	2.66667	Apcs	coding; 3'utr	2	0.733333	11	9	8	3
Ehhadh	NM_023737	3010	ENSMUSG00000022853			70.0053	118.265	0.756489	66.6049	64.4934	-0.0464775	ENSMUSG00000022853	7	1	6	0	0	0	6	9	1	8	0	0	0	8	ENSMUSG00000022853	5	1	4	0	0	0	4	7	2	5	0	0	0	2.5	.	.	.	.	.	.	.	.
Ebp	NM_007898	1740	ENSMUSG00000031168		+	87.9801	90.4173	0.0394215	87.6073	65.55	-0.418455	ENSMUSG00000031168	18	2	16	0	0	0	8	139	6	133	0	0	0	22.1667	ENSMUSG00000031168	16	3	13	0	0	0	4.33333	192	5	187	0	0	0	37.4	.	.	.	.	.	.	.	.
Gstk1	NM_029555	930	ENSMUSG00000029864			118.42	146.619	0.308161	87.5677	99.9507	0.190817	ENSMUSG00000029864	1	0	1	0	0	#DIV/0!	#DIV/0!	1	0	1	0	0	#DIV/0!	#DIV/0!	ENSMUSG00000029864	0	0	0	0	#DIV/0!	#DIV/0!	#DIV/0!	0	0	0	0	#DIV/0!	#DIV/0!	#DIV/0!	.	.	.	.	.	.	.	.
Iigp1	NM_001146275; NM_021792	3030	ENSMUSG00000054072			76.3164	106.074	0.475002	87.5416	125.197	0.516155	ENSMUSG00000054072	12	3	9	9	1	3	3	12	3	9	9	1	3	3	ENSMUSG00000054072	7	3	4	4	1	1.33333	1.33333	10	3	7	7	1	2.33333	2.33333	.	.	.	.	.	.	.	.
Iah1	NM_026347	926	ENSMUSG00000062054			94.3207	83.4395	-0.176843	87.2513	102.962	0.238869	ENSMUSG00000062054	3	0	3	1	0.333333	#DIV/0!	#DIV/0!	6	0	6	1	0.166667	#DIV/0!	#DIV/0!	ENSMUSG00000062054	0	0	0	0	#DIV/0!	#DIV/0!	#DIV/0!	0	0	0	0	#DIV/0!	#DIV/0!	#DIV/0!	.	.	.	.	.	.	.	.
Hao1	NM_010403	2030	ENSMUSG00000027261			136.819	159.419	0.220549	87.192	89.8508	0.0433365	ENSMUSG00000027261	3	0	3	0	0	#DIV/0!	#DIV/0!	3	0	3	0	0	#DIV/0!	#DIV/0!	ENSMUSG00000027261	3	0	3	0	0	#DIV/0!	#DIV/0!	3	0	3	0	0	#DIV/0!	#DIV/0!	.	.	.	.	.	.	.	.
Gclm	NM_008129	1470	ENSMUSG00000028124			71.9156	51.2159	-0.489714	87.1879	101.303	0.216472	ENSMUSG00000028124	17	5	12	10	0.833333	2	2.4	17	5	12	10	0.833333	2	2.4	ENSMUSG00000028124	13	2	11	8	0.727273	4	5.5	22	3	19	16	0.842105	5.33333	6.33333	.	.	.	.	.	.	.	.
Ugt2b35	NM_172881	3360	ENSMUSG00000035811	+	+	91.353	63.8314	-0.517186	86.6197	102.602	0.244286	ENSMUSG00000035811	8	2	6	5	0.833333	2.5	3	9	2	7	6	0.857143	3	3.5	ENSMUSG00000035811	4	1	3	3	1	3	3	5	1	4	4	1	4	4	.	.	.	.	.	.	.	.
Acbd5	NM_028793; NM_001102438; NM_001102437; NM_001102436	3660	ENSMUSG00000026781		+	85.8211	102.758	0.259852	86.5265	94.1817	0.122304	ENSMUSG00000026781	2	1	1	1	1	1	1	2	1	1	1	1	1	1	ENSMUSG00000026781	2	0	2	2	1	#DIV/0!	#DIV/0!	2	0	2	2	1	#DIV/0!	#DIV/0!	.	.	.	.	.	.	.	.
Ndufa9	NM_025358	1320	ENSMUSG00000000399			91.1609	93.0449	0.0295118	85.8863	103.765	0.272821	ENSMUSG00000000399	2	1	1	0	0	0	1	3	1	2	0	0	0	2	ENSMUSG00000000399	3	2	1	0	0	0	0.5	4	3	1	0	0	0	0.333333	.	.	.	.	.	.	.	.
Prdx2	NM_011563	942	ENSMUSG00000005161			84.0738	79.5247	-0.0802523	85.2726	95.4113	0.162077	ENSMUSG00000005161	6	2	4	3	0.75	1.5	2	6	2	4	3	0.75	1.5	2	ENSMUSG00000005161	3	0	3	3	1	#DIV/0!	#DIV/0!	4	0	4	4	1	#DIV/0!	#DIV/0!	.	.	.	.	.	.	.	.
Cd5l	NM_009690	2040	ENSMUSG00000015854	+		32.9441	64.1502	0.961432	85.2595	116.203	0.446719	ENSMUSG00000015854	1	0	1	0	0	#DIV/0!	#DIV/0!	1	0	1	0	0	#DIV/0!	#DIV/0!	ENSMUSG00000015854	0	0	0	0	#DIV/0!	#DIV/0!	#DIV/0!	0	0	0	0	#DIV/0!	#DIV/0!	#DIV/0!	.	.	.	.	.	.	.	.
Pdia6	NM_027959	2120	ENSMUSG00000020571	+		111.973	82.4453	-0.441648	84.9387	96.2638	0.180571	ENSMUSG00000020571	38	10	28	23	0.821429	2.3	2.8	43	11	32	27	0.84375	2.45455	2.90909	ENSMUSG00000020571	20	6	14	9	0.642857	1.5	2.33333	21	6	15	9	0.6	1.5	2.5	.	.	.	.	.	.	.	.
Adi1	NM_134052	1680	ENSMUSG00000020629			82.0846	77.3283	-0.0861137	84.853	89.1569	0.0713808	ENSMUSG00000020629	7	2	5	4	0.8	2	2.5	9	3	6	5	0.833333	1.66667	2	ENSMUSG00000020629	3	0	3	2	0.666667	#DIV/0!	#DIV/0!	6	0	6	5	0.833333	#DIV/0!	#DIV/0!	.	.	.	.	.	.	.	.
Itih2	NM_010582	3120	ENSMUSG00000037254	+		239.784	251.579	0.0692751	268.798	229.828	-0.225967	ENSMUSG00000037254	30	19	11	0	0	0	0.578947	38	27	11	0	0	0	0.407407	ENSMUSG00000037254	23	15	8	0	0	0	0.533333	33	19	14	0	0	0	0.736842	.	.	.	.	.	.	.	.
Hp	NM_017370	1340	ENSMUSG00000031722	+		1598.55	2076.64	0.377486	2380.79	2709.38	0.18652	ENSMUSG00000031722	59	31	28	1	0.0357143	0.0322581	0.903226	102	59	43	1	0.0232558	0.0169492	0.728814	ENSMUSG00000031722	37	15	22	0	0	0	1.46667	75	44	31	0	0	0	0.704545	Hp	coding	2	0.77381	13	8	10	3
Gng5	NM_010318	535	ENSMUSG00000068523			83.1882	79.8583	-0.0589365	84.6642	83.0842	-0.0271772	ENSMUSG00000068523	3	0	3	1	0.333333	#DIV/0!	#DIV/0!	3	0	3	1	0.333333	#DIV/0!	#DIV/0!	ENSMUSG00000068523	2	0	2	0	0	#DIV/0!	#DIV/0!	3	0	3	0	0	#DIV/0!	#DIV/0!	.	.	.	.	.	.	.	.
G6pc	NM_008061	2240	ENSMUSG00000078650		+	248.358	176.12	-0.495862	84.605	95.89	0.180638	ENSMUSG00000078650	15	5	10	8	0.8	1.6	2	17	5	12	9	0.75	1.8	2.4	ENSMUSG00000078650	6	0	6	2	0.333333	#DIV/0!	#DIV/0!	6	0	6	2	0.333333	#DIV/0!	#DIV/0!	.	.	.	.	.	.	.	.
Aass	NM_013930	3700	ENSMUSG00000029695			78.8548	84.2025	0.0946632	84.3266	59.9502	-0.492223	ENSMUSG00000029695	45	4	41	0	0	0	10.25	796	5	791	0	0	0	158.2	ENSMUSG00000029695	49	6	43	0	0	0	7.16667	838	7	831	0	0	0	118.714	.	.	.	.	.	.	.	.
1110008F13Rik	NM_026124	1050	ENSMUSG00000027637			61.3069	62.8694	0.0363087	84.1324	85.4941	0.0231633	ENSMUSG00000027637	12	5	7	5	0.714286	1	1.4	15	5	10	5	0.5	1	2	ENSMUSG00000027637	9	2	7	6	0.857143	3	3.5	10	2	8	7	0.875	3.5	4	.	.	.	.	.	.	.	.
Shfm1	NM_009169	491	ENSMUSG00000042541			83.8994	94.0286	0.164439	83.7943	95.6901	0.191517	ENSMUSG00000042541	3	1	2	1	0.5	1	2	3	1	2	1	0.5	1	2	ENSMUSG00000042541	2	0	2	0	0	#DIV/0!	#DIV/0!	2	0	2	0	0	#DIV/0!	#DIV/0!	.	.	.	.	.	.	.	.
Fmo1	NM_010231	2330	ENSMUSG00000040181		+	81.0007	69.2048	-0.227062	83.5583	108.514	0.377021	ENSMUSG00000040181	1	1	0	0	#DIV/0!	0	0	1	1	0	0	#DIV/0!	0	0	ENSMUSG00000040181	1	1	0	0	#DIV/0!	0	0	1	1	0	0	#DIV/0!	0	0	.	.	.	.	.	.	.	.
Cebpa	NM_007678	2640	ENSMUSG00000034957			83.7149	96.3514	0.202821	82.8181	88.5184	0.0960304	ENSMUSG00000034957	16	4	12	10	0.833333	2.5	3	21	7	14	12	0.857143	1.71429	2	ENSMUSG00000034957	6	1	5	5	1	5	5	7	2	5	5	1	2.5	2.5	.	.	.	.	.	.	.	.
Eif3h	NM_080635	1230	ENSMUSG00000022312			87.7183	105.591	0.267543	82.5423	101.47	0.297842	ENSMUSG00000022312	11	4	7	0	0	0	1.75	22	5	17	0	0	0	3.4	ENSMUSG00000022312	7	0	7	0	0	#DIV/0!	#DIV/0!	29	0	29	0	0	#DIV/0!	#DIV/0!	.	.	.	.	.	.	.	.
Slc6a13	NM_144512	2150	ENSMUSG00000030108		+	77.8066	94.2678	0.276872	82.2302	118.12	0.522517	ENSMUSG00000030108	55	5	50	2	0.04	0.4	10	622	11	611	2	0.00327332	0.181818	55.5455	ENSMUSG00000030108	51	4	47	1	0.0212766	0.25	11.75	701	14	687	1	0.0014556	0.0714286	49.0714	.	.	.	.	.	.	.	.
Rpl15	NM_025586	1840	ENSMUSG00000012405			82.8257	116.58	0.493173	81.9561	100.191	0.289833	ENSMUSG00000012405	3	1	2	0	0	0	2	3	1	2	0	0	0	2	ENSMUSG00000012405	1	1	0	0	#DIV/0!	0	0	1	1	0	0	#DIV/0!	0	0	.	.	.	.	.	.	.	.
Ndufs5	NM_001030274	509	ENSMUSG00000028648			93.4152	105.173	0.171038	81.9226	93.3729	0.188742	ENSMUSG00000028648	0	0	0	0	#DIV/0!	#DIV/0!	#DIV/0!	0	0	0	0	#DIV/0!	#DIV/0!	#DIV/0!	ENSMUSG00000028648	1	0	1	0	0	#DIV/0!	#DIV/0!	1	0	1	0	0	#DIV/0!	#DIV/0!	.	.	.	.	.	.	.	.
Hsd17b11	NM_053262	1700	ENSMUSG00000029311	+		85.8039	124.637	0.538612	81.223	112.807	0.473899	ENSMUSG00000029311	3	1	2	0	0	0	2	4	1	3	0	0	0	3	ENSMUSG00000029311	4	3	1	0	0	0	0.333333	4	3	1	0	0	0	0.333333	.	.	.	.	.	.	.	.
H2-Q7	NM_001198561; NM_010394; NM_001198560	1360	ENSMUSG00000060550	+		78.1929	120.144	0.61965	81.2101	150.511	0.890136	ENSMUSG00000060550	3	1	2	2	1	2	2	5	2	3	3	1	1.5	1.5	ENSMUSG00000060550	2	1	1	1	1	1	1	2	1	1	1	1	1	1	.	.	.	.	.	.	.	.
Papss2	NM_001201470; NM_011864	3620	ENSMUSG00000024899			73.3296	73.9596	0.0123416	81.1819	60.6851	-0.419815	ENSMUSG00000024899	16	4	12	5	0.416667	1.25	3	18	4	14	6	0.428571	1.5	3.5	ENSMUSG00000024899	5	3	2	1	0.5	0.333333	0.666667	6	3	3	2	0.666667	0.666667	1	.	.	.	.	.	.	.	.
Smdt1	NM_026914	585	ENSMUSG00000022452		+	85.2055	89.7027	0.0742062	80.8769	85.2024	0.0751663	ENSMUSG00000022452	2	0	2	0	0	#DIV/0!	#DIV/0!	3	0	3	0	0	#DIV/0!	#DIV/0!	ENSMUSG00000022452	1	0	1	0	0	#DIV/0!	#DIV/0!	3	0	3	0	0	#DIV/0!	#DIV/0!	.	.	.	.	.	.	.	.
Psmc1	NM_008947	1490	ENSMUSG00000021178			88.0873	105.336	0.257996	80.758	78.6376	-0.0383857	ENSMUSG00000021178	2	1	1	0	0	0	1	4	1	3	0	0	0	3	ENSMUSG00000021178	2	1	1	0	0	0	1	3	2	1	0	0	0	0.5	.	.	.	.	.	.	.	.
Chpt1	NR_027477; NM_001146690; NM_144807	2080	ENSMUSG00000060002		+	102.324	67.9	-0.591661	80.7519	107.443	0.411999	ENSMUSG00000060002	14	4	10	0	0	0	2.5	16	4	12	0	0	0	3	ENSMUSG00000060002	1	0	1	0	0	#DIV/0!	#DIV/0!	1	0	1	0	0	#DIV/0!	#DIV/0!	.	.	.	.	.	.	.	.
Tmem50a	NM_027935	1100	ENSMUSG00000028822		+	85.0685	76.5645	-0.15195	80.2019	88.6171	0.143949	ENSMUSG00000028822	16	4	12	0	0	0	3	22	5	17	0	0	0	3.4	ENSMUSG00000028822	18	5	13	0	0	0	2.6	23	8	15	0	0	0	1.875	.	.	.	.	.	.	.	.
F13b	NM_031164	2380	ENSMUSG00000026368	+		70.1747	80.8455	0.204218	80.0337	77.4131	-0.0480287	ENSMUSG00000026368	3	1	2	0	0	0	2	4	2	2	0	0	0	1	ENSMUSG00000026368	1	1	0	0	#DIV/0!	0	0	1	1	0	0	#DIV/0!	0	0	.	.	.	.	.	.	.	.
Dhrs4	NM_030686; NM_001037938	1170	ENSMUSG00000022210			86.2508	97.0468	0.170144	80.0022	127.525	0.672671	ENSMUSG00000022210	1	0	1	0	0	#DIV/0!	#DIV/0!	1	0	1	0	0	#DIV/0!	#DIV/0!	ENSMUSG00000022210	3	0	3	0	0	#DIV/0!	#DIV/0!	4	0	4	0	0	#DIV/0!	#DIV/0!	.	.	.	.	.	.	.	.
Psmb5	NM_011186	871	ENSMUSG00000022193			95.5505	92.8972	-0.0406284	79.9697	96.6226	0.272907	ENSMUSG00000022193	1	0	1	0	0	#DIV/0!	#DIV/0!	1	0	1	0	0	#DIV/0!	#DIV/0!	ENSMUSG00000022193	2	0	2	0	0	#DIV/0!	#DIV/0!	2	0	2	0	0	#DIV/0!	#DIV/0!	.	.	.	.	.	.	.	.
Ube2d3	NM_025356	2620	ENSMUSG00000078578			83.7049	90.84	0.118015	79.9681	81.554	0.028331	ENSMUSG00000078578	11	5	6	4	0.666667	0.8	1.2	12	5	7	5	0.714286	1	1.4	ENSMUSG00000078578	9	2	7	5	0.714286	2.5	3.5	15	2	13	8	0.615385	4	6.5	.	.	.	.	.	.	.	.
Ndufb3	NM_025597	532	ENSMUSG00000026032		+	123.355	127.225	0.0445601	79.645	119.546	0.585906	ENSMUSG00000026032	3	0	3	3	1	#DIV/0!	#DIV/0!	3	0	3	3	1	#DIV/0!	#DIV/0!	ENSMUSG00000026032	2	0	2	1	0.5	#DIV/0!	#DIV/0!	3	0	3	1	0.333333	#DIV/0!	#DIV/0!	.	.	.	.	.	.	.	.
Afm	NM_145146	2020	ENSMUSG00000029369	+		72.6542	61.2405	-0.246559	79.2999	60.3703	-0.393479	ENSMUSG00000029369	1	1	0	0	#DIV/0!	0	0	1	1	0	0	#DIV/0!	0	0	ENSMUSG00000029369	3	1	2	0	0	0	2	3	1	2	0	0	0	2	.	.	.	.	.	.	.	.
Agpat2	NM_026212	837	ENSMUSG00000026922	+	+	130.58	99.278	-0.395389	79.2354	92.201	0.218636	ENSMUSG00000026922	8	4	4	0	0	0	1	9	4	5	0	0	0	1.25	ENSMUSG00000026922	6	3	3	0	0	0	1	7	3	4	0	0	0	1.33333	.	.	.	.	.	.	.	.
Apol9a	NM_173786; NM_001162883	1500	ENSMUSG00000057346			63.2188	91.9497	0.540491	78.6406	106.588	0.438705	ENSMUSG00000057346	0	0	0	0	#DIV/0!	#DIV/0!	#DIV/0!	0	0	0	0	#DIV/0!	#DIV/0!	#DIV/0!	ENSMUSG00000057346	0	0	0	0	#DIV/0!	#DIV/0!	#DIV/0!	0	0	0	0	#DIV/0!	#DIV/0!	#DIV/0!	.	.	.	.	.	.	.	.
Abca6	NM_147218; NM_001166556; NM_001166557	2730	ENSMUSG00000044749		+	68.4004	64.8103	-0.0777815	78.5776	91.3811	0.217778	ENSMUSG00000044749	5	1	4	0	0	0	4	7	1	6	0	0	0	6	ENSMUSG00000044749	8	4	4	0	0	0	1	10	4	6	0	0	0	1.5	.	.	.	.	.	.	.	.
Aup1	NM_007517	1510	ENSMUSG00000068328		+	71.7687	89.06	0.311423	78.4683	83.1814	0.0841508	ENSMUSG00000068328	16	8	8	8	1	1	1	21	10	11	11	1	1.1	1.1	ENSMUSG00000068328	11	4	7	6	0.857143	1.5	1.75	13	5	8	7	0.875	1.4	1.6	Aup1	coding	1	0.444444	9	7	4	5
Gys2	NM_145572	2660	ENSMUSG00000030244			74.5403	62.3754	-0.257042	78.4578	96.5891	0.299944	ENSMUSG00000030244	47	1	46	0	0	0	46	641	1	640	0	0	0	640	ENSMUSG00000030244	47	0	47	0	0	#DIV/0!	#DIV/0!	702	0	702	0	0	#DIV/0!	#DIV/0!	.	.	.	.	.	.	.	.
Adh4	NM_011996	1310	ENSMUSG00000037797			87.7581	80.6368	-0.122095	78.2605	83.9441	0.101145	ENSMUSG00000037797	1	0	1	0	0	#DIV/0!	#DIV/0!	1	0	1	0	0	#DIV/0!	#DIV/0!	ENSMUSG00000037797	0	0	0	0	#DIV/0!	#DIV/0!	#DIV/0!	0	0	0	0	#DIV/0!	#DIV/0!	#DIV/0!	.	.	.	.	.	.	.	.
Arl6ip1	NM_019419	2140	ENSMUSG00000030654		+	82.3937	139.29	0.757486	77.791	102.096	0.392253	ENSMUSG00000030654	15	5	10	0	0	0	2	22	5	17	0	0	0	3.4	ENSMUSG00000030654	10	4	6	0	0	0	1.5	12	6	6	0	0	0	1	Arl6ip1	3'utr	1	0.875	8	4	7	1
Psmb3	NM_011971	731	ENSMUSG00000069744			88.9582	97.768	0.136235	77.4044	89.8243	0.21469	ENSMUSG00000069744	1	0	1	1	1	#DIV/0!	#DIV/0!	1	0	1	1	1	#DIV/0!	#DIV/0!	ENSMUSG00000069744	1	0	1	0	0	#DIV/0!	#DIV/0!	1	0	1	0	0	#DIV/0!	#DIV/0!	.	.	.	.	.	.	.	.
Ndufb6	NM_001033305	534	ENSMUSG00000071014		+	91.6672	93.2255	0.0243178	77.0468	86.629	0.169115	ENSMUSG00000071014	1	0	1	0	0	#DIV/0!	#DIV/0!	1	0	1	0	0	#DIV/0!	#DIV/0!	ENSMUSG00000071014	3	1	2	0	0	0	2	3	1	2	0	0	0	2	.	.	.	.	.	.	.	.
Stbd1	NM_175096	1980	ENSMUSG00000047963		+	61.015	80.3875	0.397807	76.8406	113.619	0.56426	ENSMUSG00000047963	7	3	4	4	1	1.33333	1.33333	8	3	5	5	1	1.66667	1.66667	ENSMUSG00000047963	7	2	5	5	1	2.5	2.5	8	3	5	5	1	1.66667	1.66667	Stbd1	3'utr	1	0.571429	7	6	4	3
Akr1c19	NM_001013785	1240	ENSMUSG00000071551			69.4018	71.4123	0.0411993	76.6414	88.0991	0.201002	ENSMUSG00000071551	0	0	0	0	#DIV/0!	#DIV/0!	#DIV/0!	0	0	0	0	#DIV/0!	#DIV/0!	#DIV/0!	ENSMUSG00000071551	0	0	0	0	#DIV/0!	#DIV/0!	#DIV/0!	0	0	0	0	#DIV/0!	#DIV/0!	#DIV/0!	.	.	.	.	.	.	.	.
Shmt2	NM_028230; NM_001252316	2300	ENSMUSG00000025403			82.9651	89.6765	0.112226	76.6386	91.3269	0.252969	ENSMUSG00000025403	9	2	7	1	0.142857	0.5	3.5	11	4	7	1	0.142857	0.25	1.75	ENSMUSG00000025403	6	0	6	1	0.166667	#DIV/0!	#DIV/0!	10	0	10	1	0.1	#DIV/0!	#DIV/0!	.	.	.	.	.	.	.	.
Bbox1	NM_130452	1630	ENSMUSG00000041660			77.319	77.1064	-0.00397062	76.5127	92.0694	0.267024	ENSMUSG00000041660	2	0	2	0	0	#DIV/0!	#DIV/0!	2	0	2	0	0	#DIV/0!	#DIV/0!	ENSMUSG00000041660	2	0	2	0	0	#DIV/0!	#DIV/0!	2	0	2	0	0	#DIV/0!	#DIV/0!	.	.	.	.	.	.	.	.
Grcc10	NM_013535	567	ENSMUSG00000072772			85.7008	79.14	-0.114902	76.4306	93.9082	0.297101	ENSMUSG00000072772	1	1	0	0	#DIV/0!	0	0	1	1	0	0	#DIV/0!	0	0	ENSMUSG00000072772	0	0	0	0	#DIV/0!	#DIV/0!	#DIV/0!	0	0	0	0	#DIV/0!	#DIV/0!	#DIV/0!	.	.	.	.	.	.	.	.
Cxcl12	NM_021704; NM_013655; NM_001012477	3570	ENSMUSG00000061353	+		56.7096	86.304	0.605835	76.2495	87.1874	0.193392	ENSMUSG00000061353	2	0	2	0	0	#DIV/0!	#DIV/0!	2	0	2	0	0	#DIV/0!	#DIV/0!	ENSMUSG00000061353	1	0	1	0	0	#DIV/0!	#DIV/0!	1	0	1	0	0	#DIV/0!	#DIV/0!	.	.	.	.	.	.	.	.
Ifi27	NM_194069; NM_194068; NM_026790; NM_194066; NM_194067	930	ENSMUSG00000064215			91.349	155.199	0.764656	76.1541	139.184	0.869997	ENSMUSG00000064215	5	1	4	2	0.5	2	4	5	1	4	2	0.5	2	4	ENSMUSG00000064215	3	0	3	2	0.666667	#DIV/0!	#DIV/0!	3	0	3	2	0.666667	#DIV/0!	#DIV/0!	.	.	.	.	.	.	.	.
Serp1	NM_030685	2450	ENSMUSG00000027808		+	125.406	149.333	0.25193	76.088	80.0325	0.0729181	ENSMUSG00000027808	12	3	9	0	0	0	3	12	3	9	0	0	0	3	ENSMUSG00000027808	5	1	4	1	0.25	1	4	5	1	4	1	0.25	1	4	.	.	.	.	.	.	.	.
Cox7a2l	NM_001159529; NM_009187	1110	ENSMUSG00000024248		+	71.0266	100.234	0.496947	75.9756	89.4166	0.235007	ENSMUSG00000024248	1	1	0	0	#DIV/0!	0	0	1	1	0	0	#DIV/0!	0	0	ENSMUSG00000024248	0	0	0	0	#DIV/0!	#DIV/0!	#DIV/0!	0	0	0	0	#DIV/0!	#DIV/0!	#DIV/0!	.	.	.	.	.	.	.	.
0610011F06Rik	NM_026686	811	ENSMUSG00000025731			70.8406	59.2818	-0.256988	75.7182	81.6332	0.108515	ENSMUSG00000025731	7	1	6	0	0	0	6	7	1	6	0	0	0	6	ENSMUSG00000025731	7	3	4	0	0	0	1.33333	7	3	4	0	0	0	1.33333	.	.	.	.	.	.	.	.
Laptm4a	NM_008640	2130	ENSMUSG00000020585		+	66.9975	62.4801	-0.100709	75.6164	75.2832	-0.00637251	ENSMUSG00000020585	51	16	35	30	0.857143	1.875	2.1875	89	26	63	56	0.888889	2.15385	2.42308	ENSMUSG00000020585	34	10	24	18	0.75	1.8	2.4	54	18	36	28	0.777778	1.55556	2	Laptm4a	coding; 3'utr	3	0.771429	55	19	42	10
Cops6	NM_012002	1090	ENSMUSG00000019494			85.4111	103.043	0.270757	75.5454	92.6513	0.294467	ENSMUSG00000019494	4	0	4	1	0.25	#DIV/0!	#DIV/0!	5	0	5	1	0.2	#DIV/0!	#DIV/0!	ENSMUSG00000019494	6	2	4	1	0.25	0.5	2	6	2	4	1	0.25	0.5	2	.	.	.	.	.	.	.	.
Dcxr	NM_026428	918	ENSMUSG00000039450			60.8939	47.0977	-0.370642	75.4932	68.0569	-0.149605	ENSMUSG00000039450	5	1	4	0	0	0	4	8	3	5	0	0	0	1.66667	ENSMUSG00000039450	4	1	3	0	0	0	3	5	1	4	0	0	0	4	.	.	.	.	.	.	.	.
Ndufa1	NM_019443	493	ENSMUSG00000016427		+	83.8616	84.3793	0.00887854	75.447	94.4943	0.324763	ENSMUSG00000016427	5	2	3	0	0	0	1.5	5	2	3	0	0	0	1.5	ENSMUSG00000016427	1	0	1	0	0	#DIV/0!	#DIV/0!	1	0	1	0	0	#DIV/0!	#DIV/0!	.	.	.	.	.	.	.	.
Idh2	NM_173011	1700	ENSMUSG00000030541			66.5024	80.6306	0.277922	75.1682	120.941	0.686107	ENSMUSG00000030541	4	1	3	1	0.333333	1	3	4	1	3	1	0.333333	1	3	ENSMUSG00000030541	4	0	4	0	0	#DIV/0!	#DIV/0!	5	0	5	0	0	#DIV/0!	#DIV/0!	.	.	.	.	.	.	.	.
Gch1	NM_008102	2760	ENSMUSG00000037580			48.4947	47.5512	-0.0283429	75.1489	61.4957	-0.289266	ENSMUSG00000037580	10	3	7	1	0.142857	0.333333	2.33333	11	4	7	1	0.142857	0.25	1.75	ENSMUSG00000037580	4	0	4	1	0.25	#DIV/0!	#DIV/0!	6	0	6	3	0.5	#DIV/0!	#DIV/0!	.	.	.	.	.	.	.	.
Dynll2	NM_001168471; NM_001168472; NM_026556	2400	ENSMUSG00000020483			86.6549	142.783	0.720476	75.1023	77.688	0.048835	ENSMUSG00000020483	23	6	17	1	0.0588235	0.166667	2.83333	35	7	28	1	0.0357143	0.142857	4	ENSMUSG00000020483	11	2	9	0	0	0	4.5	14	5	9	0	0	0	1.8	Dynll2	3'utr; coding	2	0.837719	25	14	21	3
Maob	NM_172778	2410	ENSMUSG00000040147		+	65.2413	68.0394	0.0605849	75.0819	81.1957	0.112938	ENSMUSG00000040147	3	1	2	1	0.5	1	2	3	1	2	1	0.5	1	2	ENSMUSG00000040147	3	1	2	0	0	0	2	4	2	2	0	0	0	1	.	.	.	.	.	.	.	.
Ppa1	NM_026438	1290	ENSMUSG00000020089			98.8538	109.35	0.145585	75.0762	72.2258	-0.0558413	ENSMUSG00000020089	10	2	8	4	0.5	2	4	13	2	11	7	0.636364	3.5	5.5	ENSMUSG00000020089	12	2	10	2	0.2	1	5	18	2	16	2	0.125	1	8	.	.	.	.	.	.	.	.
F9	NM_007979	2730	ENSMUSG00000031138	+		71.1867	48.1487	-0.56411	75.0643	63.5107	-0.241128	ENSMUSG00000031138	17	8	9	7	0.777778	0.875	1.125	19	9	10	8	0.8	0.888889	1.11111	ENSMUSG00000031138	9	1	8	5	0.625	5	8	10	1	9	6	0.666667	6	9	.	.	.	.	.	.	.	.
Agmat	NM_001081408	1400	ENSMUSG00000040706			68.8211	89.7252	0.382664	74.5662	72.963	-0.0313567	ENSMUSG00000040706	1	1	0	0	#DIV/0!	0	0	1	1	0	0	#DIV/0!	0	0	ENSMUSG00000040706	2	0	2	2	1	#DIV/0!	#DIV/0!	3	0	3	3	1	#DIV/0!	#DIV/0!	.	.	.	.	.	.	.	.
Nr1i3	NM_001243062; NM_009803; NM_001243063	1380	ENSMUSG00000005677			53.5635	34.6411	-0.628765	74.4391	97.2338	0.385398	ENSMUSG00000005677	1	0	1	0	0	#DIV/0!	#DIV/0!	1	0	1	0	0	#DIV/0!	#DIV/0!	ENSMUSG00000005677	0	0	0	0	#DIV/0!	#DIV/0!	#DIV/0!	0	0	0	0	#DIV/0!	#DIV/0!	#DIV/0!	.	.	.	.	.	.	.	.
Grn	NM_008175	2330	ENSMUSG00000034708	+		55.2295	75.878	0.458242	74.3968	101.865	0.45334	ENSMUSG00000034708	49	15	34	29	0.852941	1.93333	2.26667	64	21	43	38	0.883721	1.80952	2.04762	ENSMUSG00000034708	34	12	22	21	0.954545	1.75	1.83333	46	15	31	29	0.935484	1.93333	2.06667	.	.	.	.	.	.	.	.
Sepw1	NM_009156	705	ENSMUSG00000041571			59.6168	68.7755	0.206175	74.3692	75.9882	0.031071	ENSMUSG00000041571	2	1	1	0	0	0	1	2	1	1	0	0	0	1	ENSMUSG00000041571	1	0	1	0	0	#DIV/0!	#DIV/0!	1	0	1	0	0	#DIV/0!	#DIV/0!	.	.	.	.	.	.	.	.
Spr	NM_011467	1230	ENSMUSG00000033735			70.1601	73.9334	0.0755762	73.7936	91.8465	0.315729	ENSMUSG00000033735	3	0	3	0	0	#DIV/0!	#DIV/0!	3	0	3	0	0	#DIV/0!	#DIV/0!	ENSMUSG00000033735	1	1	0	0	#DIV/0!	0	0	2	2	0	0	#DIV/0!	0	0	.	.	.	.	.	.	.	.
Cyp4a12a	NM_177406	2420	ENSMUSG00000066071			178.238	168.656	-0.0797197	73.7204	67.8172	-0.120412	ENSMUSG00000066071	1	1	0	0	#DIV/0!	0	0	1	1	0	0	#DIV/0!	0	0	ENSMUSG00000066071	1	1	0	0	#DIV/0!	0	0	2	2	0	0	#DIV/0!	0	0	.	.	.	.	.	.	.	.
Agxt2	NM_001031851	1820	ENSMUSG00000089678			81.5068	103.023	0.337978	73.5701	72.5135	-0.0208687	ENSMUSG00000089678	4	1	3	1	0.333333	1	3	5	1	4	1	0.25	1	4	ENSMUSG00000089678	2	1	1	0	0	0	1	2	1	1	0	0	0	1	.	.	.	.	.	.	.	.
H2-T22	NM_010397	1760	ENSMUSG00000056116	+	+	55.4728	94.2332	0.764454	73.4863	97.6088	0.409536	ENSMUSG00000056116	1	1	0	0	#DIV/0!	0	0	1	1	0	0	#DIV/0!	0	0	ENSMUSG00000056116	2	0	2	0	0	#DIV/0!	#DIV/0!	4	0	4	0	0	#DIV/0!	#DIV/0!	.	.	.	.	.	.	.	.
Eif5	NM_178041; NM_173363	3900	ENSMUSG00000021282			62.2138	62.1275	-0.00200265	73.4115	70.0368	-0.0678948	ENSMUSG00000021282	43	21	22	13	0.590909	0.619048	1.04762	95	64	31	19	0.612903	0.296875	0.484375	ENSMUSG00000021282	39	17	22	14	0.636364	0.823529	1.29412	88	52	36	24	0.666667	0.461538	0.692308	.	.	.	.	.	.	.	.
Itih1	NM_008406	3080	ENSMUSG00000006529	+		142.756	158.421	0.150212	159.12	135.622	-0.23053	ENSMUSG00000006529	11	6	5	2	0.4	0.333333	0.833333	13	6	7	4	0.571429	0.666667	1.16667	ENSMUSG00000006529	9	7	2	0	0	0	0.285714	10	8	2	0	0	0	0.25	.	.	.	.	.	.	.	.
Afmid	NM_027827	2330	ENSMUSG00000017718			56.4713	45.3219	-0.31731	73.3175	62.374	-0.233213	ENSMUSG00000017718	2	0	2	1	0.5	#DIV/0!	#DIV/0!	4	0	4	3	0.75	#DIV/0!	#DIV/0!	ENSMUSG00000017718	1	0	1	1	1	#DIV/0!	#DIV/0!	3	0	3	3	1	#DIV/0!	#DIV/0!	.	.	.	.	.	.	.	.
St13	NM_133726	1620	ENSMUSG00000022403			76.4152	64.6801	-0.240539	73.0861	87.9679	0.26738	ENSMUSG00000022403	11	5	6	0	0	0	1.2	12	5	7	0	0	0	1.4	ENSMUSG00000022403	4	1	3	0	0	0	3	5	1	4	0	0	0	4	.	.	.	.	.	.	.	.
Idi1	NM_145360	2870	ENSMUSG00000058258			54.8469	64.6309	0.236813	72.9615	30.8747	-1.24071	ENSMUSG00000058258	2	0	2	1	0.5	#DIV/0!	#DIV/0!	3	0	3	1	0.333333	#DIV/0!	#DIV/0!	ENSMUSG00000058258	1	0	1	0	0	#DIV/0!	#DIV/0!	1	0	1	0	0	#DIV/0!	#DIV/0!	.	.	.	.	.	.	.	.
D17Wsu92e	NM_001033279; NM_001044719	3700	ENSMUSG00000056692			50.2427	67.0339	0.415978	72.6853	84.9849	0.225544	ENSMUSG00000056692	34	7	27	0	0	0	3.85714	44	7	37	0	0	0	5.28571	ENSMUSG00000056692	20	2	18	0	0	0	9	23	2	21	0	0	0	10.5	D17Wsu92e	3'utr	1	1	5	4	5	0
C130074G19Rik	NM_178692	2850	ENSMUSG00000039349		+	49.8834	61.9857	0.313376	72.3962	71.3908	-0.0201744	ENSMUSG00000039349	5	1	4	0	0	0	4	6	1	5	0	0	0	5	ENSMUSG00000039349	6	1	5	0	0	0	5	8	1	7	0	0	0	7	.	.	.	.	.	.	.	.
Tceb2	NM_026305	508	ENSMUSG00000055839			72.871	88.13	0.274288	72.1831	80.2322	0.152519	ENSMUSG00000055839	6	0	6	0	0	#DIV/0!	#DIV/0!	6	0	6	0	0	#DIV/0!	#DIV/0!	ENSMUSG00000055839	5	0	5	0	0	#DIV/0!	#DIV/0!	6	0	6	0	0	#DIV/0!	#DIV/0!	.	.	.	.	.	.	.	.
Psme2	NM_011190; NM_001029855	847	ENSMUSG00000079197			72.8658	62.076	-0.231206	72.0857	86.7107	0.266497	ENSMUSG00000079197	0	0	0	0	#DIV/0!	#DIV/0!	#DIV/0!	0	0	0	0	#DIV/0!	#DIV/0!	#DIV/0!	ENSMUSG00000079197	0	0	0	0	#DIV/0!	#DIV/0!	#DIV/0!	0	0	0	0	#DIV/0!	#DIV/0!	#DIV/0!	.	.	.	.	.	.	.	.
Gstm2	NM_008183	1050	ENSMUSG00000040562			53.0966	68.4549	0.366533	72.0737	69.4984	-0.0524926	ENSMUSG00000040562	2	1	1	0	0	0	1	2	1	1	0	0	0	1	ENSMUSG00000040562	0	0	0	0	#DIV/0!	#DIV/0!	#DIV/0!	0	0	0	0	#DIV/0!	#DIV/0!	#DIV/0!	.	.	.	.	.	.	.	.
Gstm6	NM_008184	1150	ENSMUSG00000068762			77.1937	82.9904	0.104462	71.9345	70.663	-0.0257274	ENSMUSG00000068762	1	0	1	0	0	#DIV/0!	#DIV/0!	1	0	1	0	0	#DIV/0!	#DIV/0!	ENSMUSG00000068762	0	0	0	0	#DIV/0!	#DIV/0!	#DIV/0!	0	0	0	0	#DIV/0!	#DIV/0!	#DIV/0!	.	.	.	.	.	.	.	.
Hdgf	NM_008231	2240	ENSMUSG00000004897			63.0149	80.4032	0.351559	71.877	72.168	0.00582799	ENSMUSG00000004897	38	19	19	15	0.789474	0.789474	1	53	29	24	19	0.791667	0.655172	0.827586	ENSMUSG00000004897	32	8	24	14	0.583333	1.75	3	36	9	27	16	0.592593	1.77778	3	Hdgf	coding; 3'utr	2	0.669231	18	10	11	7
Ndufa13	NM_023312	1250	ENSMUSG00000036199		+	92.3046	85.5439	-0.109738	71.7473	95.5314	0.41305	ENSMUSG00000036199	0	0	0	0	#DIV/0!	#DIV/0!	#DIV/0!	0	0	0	0	#DIV/0!	#DIV/0!	#DIV/0!	ENSMUSG00000036199	1	0	1	0	0	#DIV/0!	#DIV/0!	1	0	1	0	0	#DIV/0!	#DIV/0!	.	.	.	.	.	.	.	.
Timm23	NM_016897	1160	ENSMUSG00000013701		+	71.5909	101.146	0.498593	71.6673	77.7614	0.117739	ENSMUSG00000013701	4	2	2	1	0.5	0.5	1	4	2	2	1	0.5	0.5	1	ENSMUSG00000013701	4	3	1	0	0	0	0.333333	5	4	1	0	0	0	0.25	.	.	.	.	.	.	.	.
Hgfac	NM_019447	2100	ENSMUSG00000029102	+		60.2557	54.0689	-0.156298	71.656	86.0284	0.263727	ENSMUSG00000029102	12	9	3	2	0.666667	0.222222	0.333333	15	12	3	2	0.666667	0.166667	0.25	ENSMUSG00000029102	7	2	5	3	0.6	1.5	2.5	8	2	6	4	0.666667	2	3	.	.	.	.	.	.	.	.
Prodh2	NM_019546	1820	ENSMUSG00000036892			64.7728	73.1223	0.174925	71.4492	97.0162	0.441307	ENSMUSG00000036892	2	1	1	0	0	0	1	3	2	1	0	0	0	0.5	ENSMUSG00000036892	3	0	3	0	0	#DIV/0!	#DIV/0!	3	0	3	0	0	#DIV/0!	#DIV/0!	.	.	.	.	.	.	.	.
Ost4	NM_024460; NM_001134692	542	ENSMUSG00000038803		+	97.0286	99.5245	0.0366418	71.2698	105.319	0.563402	ENSMUSG00000038803	1	0	1	0	0	#DIV/0!	#DIV/0!	1	0	1	0	0	#DIV/0!	#DIV/0!	ENSMUSG00000038803	3	1	2	0	0	0	2	4	2	2	0	0	0	1	.	.	.	.	.	.	.	.
Lypla1	NM_008866	2430	ENSMUSG00000025903			72.9413	70.4963	-0.0491875	70.9501	59.0475	-0.26493	ENSMUSG00000025903	2	2	0	0	#DIV/0!	0	0	2	2	0	0	#DIV/0!	0	0	ENSMUSG00000025903	1	0	1	1	1	#DIV/0!	#DIV/0!	2	0	2	2	1	#DIV/0!	#DIV/0!	.	.	.	.	.	.	.	.
Cope	NM_021538	1030	ENSMUSG00000055681			90.5313	86.5349	-0.065134	70.8897	93.1988	0.394734	ENSMUSG00000055681	7	1	6	5	0.833333	5	6	9	1	8	6	0.75	6	8	ENSMUSG00000055681	5	1	4	2	0.5	2	4	10	1	9	4	0.444444	4	9	.	.	.	.	.	.	.	.
Cnn3	NM_028044	2000	ENSMUSG00000053931			55.7664	72.1163	0.37093	70.8233	71.1092	0.00581265	ENSMUSG00000053931	7	0	7	4	0.571429	#DIV/0!	#DIV/0!	8	0	8	4	0.5	#DIV/0!	#DIV/0!	ENSMUSG00000053931	4	2	2	1	0.5	0.5	1	6	2	4	2	0.5	1	2	Cnn3	3'utr	1	0.857143	7	6	6	1
Clta	NM_016760; NM_001080384; NM_001080386; NM_001080385	1110	ENSMUSG00000028478			52.5377	75.3525	0.520303	70.6542	82.5685	0.224818	ENSMUSG00000028478	5	0	5	4	0.8	#DIV/0!	#DIV/0!	6	0	6	5	0.833333	#DIV/0!	#DIV/0!	ENSMUSG00000028478	10	5	5	4	0.8	0.8	1	13	7	6	5	0.833333	0.714286	0.857143	.	.	.	.	.	.	.	.
Apoc4	NM_007385	464	ENSMUSG00000074336	+		703.952	765.725	0.121349	781.458	661.143	-0.241205	ENSMUSG00000074336	1	1	0	0	#DIV/0!	0	0	2	2	0	0	#DIV/0!	0	0	ENSMUSG00000074336	1	0	1	0	0	#DIV/0!	#DIV/0!	2	0	2	0	0	#DIV/0!	#DIV/0!	.	.	.	.	.	.	.	.
0610007P14Rik	NM_021446	1180	ENSMUSG00000021252		+	58.9007	58.1103	-0.0194922	70.626	48.0685	-0.555107	ENSMUSG00000021252	15	8	7	0	0	0	0.875	17	9	8	0	0	0	0.888889	ENSMUSG00000021252	7	3	4	0	0	0	1.33333	7	3	4	0	0	0	1.33333	.	.	.	.	.	.	.	.
Lman1	NM_027400; NM_001172062	2660	ENSMUSG00000041891	+	+	100.815	92.3197	-0.126999	70.3339	66.3795	-0.0834819	ENSMUSG00000041891	21	5	16	0	0	0	3.2	23	6	17	0	0	0	2.83333	ENSMUSG00000041891	9	4	5	0	0	0	1.25	12	6	6	0	0	0	1	.	.	.	.	.	.	.	.
Pfdn5	NM_027044	678	ENSMUSG00000001289			62.1669	90.0215	0.534123	70.1282	86.4887	0.302516	ENSMUSG00000001289	2	1	1	1	1	1	1	4	3	1	1	1	0.333333	0.333333	ENSMUSG00000001289	2	0	2	2	1	#DIV/0!	#DIV/0!	2	0	2	2	1	#DIV/0!	#DIV/0!	.	.	.	.	.	.	.	.
Dbp	NM_016974	1680	ENSMUSG00000059824			51.4205	42.7843	-0.265262	70.0929	83.1887	0.247118	ENSMUSG00000059824	2	0	2	0	0	#DIV/0!	#DIV/0!	3	0	3	0	0	#DIV/0!	#DIV/0!	ENSMUSG00000059824	2	0	2	0	0	#DIV/0!	#DIV/0!	2	0	2	0	0	#DIV/0!	#DIV/0!	.	.	.	.	.	.	.	.
Chmp2a	NM_026885	927	ENSMUSG00000033916			69.4092	87.3588	0.331826	69.9655	73.3313	0.067787	ENSMUSG00000033916	4	0	4	0	0	#DIV/0!	#DIV/0!	4	0	4	0	0	#DIV/0!	#DIV/0!	ENSMUSG00000033916	6	3	3	0	0	0	1	7	3	4	0	0	0	1.33333	.	.	.	.	.	.	.	.
Ndufb7	NM_025843	533	ENSMUSG00000033938			78.7433	102.165	0.375667	69.7301	91.6812	0.394845	ENSMUSG00000033938	3	1	2	1	0.5	1	2	4	1	3	1	0.333333	1	3	ENSMUSG00000033938	0	0	0	0	#DIV/0!	#DIV/0!	#DIV/0!	0	0	0	0	#DIV/0!	#DIV/0!	#DIV/0!	.	.	.	.	.	.	.	.
AW112010	NM_001177351	775	ENSMUSG00000075010			54.4245	64.3233	0.241086	69.7272	88.1808	0.338743	ENSMUSG00000075010	4	1	3	1	0.333333	1	3	4	1	3	1	0.333333	1	3	ENSMUSG00000075010	0	0	0	0	#DIV/0!	#DIV/0!	#DIV/0!	0	0	0	0	#DIV/0!	#DIV/0!	#DIV/0!	.	.	.	.	.	.	.	.
Pnpo	NM_134021	2040	ENSMUSG00000018659			71.1377	70.7691	-0.00749388	69.6926	71.5425	0.0377951	ENSMUSG00000018659	1	1	0	0	#DIV/0!	0	0	1	1	0	0	#DIV/0!	0	0	ENSMUSG00000018659	2	1	1	0	0	0	1	4	3	1	0	0	0	0.333333	.	.	.	.	.	.	.	.
Mrfap1	NM_026242	1630	ENSMUSG00000055302			69.9256	80.6417	0.205705	69.588	75.7252	0.121936	ENSMUSG00000055302	3	2	1	0	0	0	0.5	3	2	1	0	0	0	0.5	ENSMUSG00000055302	1	0	1	0	0	#DIV/0!	#DIV/0!	1	0	1	0	0	#DIV/0!	#DIV/0!	.	.	.	.	.	.	.	.
Slc25a23	NM_025877	3360	ENSMUSG00000046329		+	78.2227	64.5519	-0.277128	69.5708	90.385	0.377603	ENSMUSG00000046329	8	2	6	0	0	0	3	9	3	6	0	0	0	2	ENSMUSG00000046329	3	1	2	0	0	0	2	6	1	5	0	0	0	5	.	.	.	.	.	.	.	.
Pcbp2	NM_011042; NM_001174073; NM_001103165; NM_001103166	2800	ENSMUSG00000056851			54.8118	71.8971	0.391446	69.1356	88.2175	0.351636	ENSMUSG00000056851	46	21	25	20	0.8	0.952381	1.19048	57	25	32	23	0.71875	0.92	1.28	ENSMUSG00000056851	42	16	26	17	0.653846	1.0625	1.625	73	32	41	24	0.585366	0.75	1.28125	Pcbp2	3'utr	1	0.666667	9	8	6	3
Ninj1	NM_013610	1130	ENSMUSG00000037966		+	56.5178	56.789	0.00690649	69.0155	66.5642	-0.0521728	ENSMUSG00000037966	7	0	7	5	0.714286	#DIV/0!	#DIV/0!	7	0	7	5	0.714286	#DIV/0!	#DIV/0!	ENSMUSG00000037966	4	0	4	3	0.75	#DIV/0!	#DIV/0!	5	0	5	4	0.8	#DIV/0!	#DIV/0!	.	.	.	.	.	.	.	.
Taldo1	NM_011528	1280	ENSMUSG00000025503			87.4612	89.0265	0.0255921	68.9692	83.932	0.28327	ENSMUSG00000025503	20	6	14	9	0.642857	1.5	2.33333	25	7	18	11	0.611111	1.57143	2.57143	ENSMUSG00000025503	12	3	9	7	0.777778	2.33333	3	16	4	12	9	0.75	2.25	3	.	.	.	.	.	.	.	.
Pmpcb	NM_028431	1600	ENSMUSG00000029017			81.994	81.7701	-0.00394419	68.8824	71.6929	0.0576952	ENSMUSG00000029017	15	4	11	10	0.909091	2.5	2.75	17	4	13	12	0.923077	3	3.25	ENSMUSG00000029017	2	1	1	1	1	1	1	2	1	1	1	1	1	1	Pmpcb	coding	1	1	9	6	9	0
Dazap2	NM_011873	1820	ENSMUSG00000000346			51.0381	47.3993	-0.106707	68.7982	71.7975	0.0615634	ENSMUSG00000000346	15	7	8	5	0.625	0.714286	1.14286	20	8	12	7	0.583333	0.875	1.5	ENSMUSG00000000346	7	3	4	2	0.5	0.666667	1.33333	15	4	11	2	0.181818	0.5	2.75	Dazap2	3'utr	1	0.833333	6	5	5	1
Snrpd3	NM_026095	604	ENSMUSG00000020180			87.9577	104.889	0.253988	68.6985	83.6009	0.28324	ENSMUSG00000020180	3	0	3	2	0.666667	#DIV/0!	#DIV/0!	4	0	4	2	0.5	#DIV/0!	#DIV/0!	ENSMUSG00000020180	6	1	5	2	0.4	2	5	8	1	7	2	0.285714	2	7	.	.	.	.	.	.	.	.
Rdx	NM_001104617; NM_001104616; NM_009041	3520	ENSMUSG00000032050			61.515	65.5021	0.0906039	68.5933	70.173	0.0328493	ENSMUSG00000032050	40	10	30	27	0.9	2.7	3	64	23	41	38	0.926829	1.65217	1.78261	ENSMUSG00000032050	26	9	17	10	0.588235	1.11111	1.88889	33	16	17	10	0.588235	0.625	1.0625	Rdx	3'utr	2	0.587774	40	18	21	18
Pink1	NM_026880	2370	ENSMUSG00000028756		+	49.6782	55.0452	0.148005	68.465	69.1105	0.0135393	ENSMUSG00000028756	8	2	6	2	0.333333	1	3	8	2	6	2	0.333333	1	3	ENSMUSG00000028756	3	0	3	0	0	#DIV/0!	#DIV/0!	7	0	7	0	0	#DIV/0!	#DIV/0!	.	.	.	.	.	.	.	.
Creb3l3	NM_145365	2280	ENSMUSG00000035041		+	86.7674	76.3904	-0.183761	68.4614	127.404	0.896051	ENSMUSG00000035041	14	4	10	0	0	0	2.5	18	5	13	0	0	0	2.6	ENSMUSG00000035041	13	4	9	0	0	0	2.25	14	4	10	0	0	0	2.5	Creb3l3	coding	1	0.8	5	3	4	1
Trap1	NM_026508	2300	ENSMUSG00000005981			82.0961	95.3693	0.216211	68.4	96.3472	0.494246	ENSMUSG00000005981	3	1	2	0	0	0	2	3	1	2	0	0	0	2	ENSMUSG00000005981	7	3	4	0	0	0	1.33333	8	4	4	0	0	0	1	.	.	.	.	.	.	.	.
Gsta2	NM_008182	855	ENSMUSG00000057933			48.2855	101.734	1.07514	67.8201	125.737	0.890628	ENSMUSG00000057933	1	0	1	0	0	#DIV/0!	#DIV/0!	1	0	1	0	0	#DIV/0!	#DIV/0!	ENSMUSG00000057933	2	0	2	0	0	#DIV/0!	#DIV/0!	2	0	2	0	0	#DIV/0!	#DIV/0!	.	.	.	.	.	.	.	.
Rxra	NM_011305	5270	ENSMUSG00000015846			59.2063	62.8507	0.0861792	67.7496	85.7191	0.339404	ENSMUSG00000015846	42	10	32	29	0.90625	2.9	3.2	46	10	36	33	0.916667	3.3	3.6	ENSMUSG00000015846	30	4	26	17	0.653846	4.25	6.5	36	5	31	21	0.677419	4.2	6.2	.	.	.	.	.	.	.	.
Srebf1	NM_011480	4300	ENSMUSG00000020538		+	118.694	85.4817	-0.473558	67.5482	69.1365	0.0335291	ENSMUSG00000020538	32	8	24	0	0	0	3	38	11	27	0	0	0	2.45455	ENSMUSG00000020538	19	6	13	0	0	0	2.16667	26	8	18	0	0	0	2.25	.	.	.	.	.	.	.	.
Hypk	NM_026318	604	ENSMUSG00000027245			85.4884	94.7279	0.148062	67.3429	74.4318	0.144392	ENSMUSG00000027245	2	1	1	1	1	1	1	2	1	1	1	1	1	1	ENSMUSG00000027245	1	0	1	1	1	#DIV/0!	#DIV/0!	1	0	1	1	1	#DIV/0!	#DIV/0!	.	.	.	.	.	.	.	.
Hnrnpf	NM_001166429; NM_133834; NM_001166430; NM_001166431; NM_001166427; NM_001166428; NM_001166432	2300	ENSMUSG00000042079			69.6066	104.19	0.581923	66.6328	87.2822	0.389455	ENSMUSG00000042079	7	0	7	5	0.714286	#DIV/0!	#DIV/0!	9	0	9	5	0.555556	#DIV/0!	#DIV/0!	ENSMUSG00000042079	3	0	3	0	0	#DIV/0!	#DIV/0!	5	0	5	0	0	#DIV/0!	#DIV/0!	.	.	.	.	.	.	.	.
Ces3a	NM_198672; NM_001164681	1980	ENSMUSG00000069922	+		672.37	321.343	-1.06514	570.655	450.27	-0.341829	ENSMUSG00000069922	13	7	6	1	0.166667	0.142857	0.857143	17	10	7	1	0.142857	0.1	0.7	ENSMUSG00000069922	12	8	4	0	0	0	0.5	17	12	5	0	0	0	0.416667	.	.	.	.	.	.	.	.
Psma2	NM_008944	946	ENSMUSG00000015671			74.4793	86.7216	0.219552	66.551	73.0829	0.135074	ENSMUSG00000015671	4	2	2	2	1	1	1	4	2	2	2	1	1	1	ENSMUSG00000015671	0	0	0	0	#DIV/0!	#DIV/0!	#DIV/0!	0	0	0	0	#DIV/0!	#DIV/0!	#DIV/0!	.	.	.	.	.	.	.	.
Acad11	NM_175324	3350	ENSMUSG00000090150			74.6006	113.896	0.610457	66.4877	101.817	0.614813	ENSMUSG00000090150	6	0	6	2	0.333333	#DIV/0!	#DIV/0!	6	0	6	2	0.333333	#DIV/0!	#DIV/0!	ENSMUSG00000090150	2	0	2	0	0	#DIV/0!	#DIV/0!	3	0	3	0	0	#DIV/0!	#DIV/0!	.	.	.	.	.	.	.	.
Lamtor2	NM_031248	571	ENSMUSG00000028062			75.7493	71.1211	-0.0909548	66.4211	70.2389	0.0806288	ENSMUSG00000028062	1	0	1	0	0	#DIV/0!	#DIV/0!	1	0	1	0	0	#DIV/0!	#DIV/0!	ENSMUSG00000028062	0	0	0	0	#DIV/0!	#DIV/0!	#DIV/0!	0	0	0	0	#DIV/0!	#DIV/0!	#DIV/0!	.	.	.	.	.	.	.	.
C8a	NM_146148	3640	ENSMUSG00000035031	+	+	100.142	90.2648	-0.149813	104.193	72.245	-0.528294	ENSMUSG00000035031	9	4	5	0	0	0	1.25	9	4	5	0	0	0	1.25	ENSMUSG00000035031	9	4	5	0	0	0	1.25	12	5	7	0	0	0	1.4	.	.	.	.	.	.	.	.
Anapc13	NM_181394	408	ENSMUSG00000035048			81.812	80.3131	-0.026677	66.3599	101.05	0.606689	ENSMUSG00000035048	0	0	0	0	#DIV/0!	#DIV/0!	#DIV/0!	0	0	0	0	#DIV/0!	#DIV/0!	#DIV/0!	ENSMUSG00000035048	0	0	0	0	#DIV/0!	#DIV/0!	#DIV/0!	0	0	0	0	#DIV/0!	#DIV/0!	#DIV/0!	.	.	.	.	.	.	.	.
D8Ertd738e	NM_001007571	661	ENSMUSG00000019362			76.4467	85.2696	0.157578	66.3578	81.5393	0.297231	ENSMUSG00000019362	5	1	4	0	0	0	4	7	1	6	0	0	0	6	ENSMUSG00000019362	2	0	2	0	0	#DIV/0!	#DIV/0!	2	0	2	0	0	#DIV/0!	#DIV/0!	.	.	.	.	.	.	.	.
Atp6v1e1	NM_007510	1200	ENSMUSG00000019210			67.0668	88.3694	0.397949	66.1592	84.8822	0.359519	ENSMUSG00000019210	10	5	5	0	0	0	1	10	5	5	0	0	0	1	ENSMUSG00000019210	2	2	0	0	#DIV/0!	0	0	2	2	0	0	#DIV/0!	0	0	.	.	.	.	.	.	.	.
Ndufa5	NM_026614	549	ENSMUSG00000023089			83.7292	85.337	0.0274398	66.1532	77.8007	0.233971	ENSMUSG00000023089	2	0	2	0	0	#DIV/0!	#DIV/0!	2	0	2	0	0	#DIV/0!	#DIV/0!	ENSMUSG00000023089	0	0	0	0	#DIV/0!	#DIV/0!	#DIV/0!	0	0	0	0	#DIV/0!	#DIV/0!	#DIV/0!	.	.	.	.	.	.	.	.
Fkbp2	NM_001166368; NM_008020	636	ENSMUSG00000056629	+		71.3846	68.4631	-0.0602852	65.9776	75.2968	0.190612	ENSMUSG00000056629	4	2	2	0	0	0	1	4	2	2	0	0	0	1	ENSMUSG00000056629	2	1	1	0	0	0	1	3	2	1	0	0	0	0.5	.	.	.	.	.	.	.	.
Iscu	NM_025526	887	ENSMUSG00000025825			76.7094	92.1441	0.264488	65.769	86.7996	0.400281	ENSMUSG00000025825	4	0	4	1	0.25	#DIV/0!	#DIV/0!	4	0	4	1	0.25	#DIV/0!	#DIV/0!	ENSMUSG00000025825	2	0	2	0	0	#DIV/0!	#DIV/0!	2	0	2	0	0	#DIV/0!	#DIV/0!	.	.	.	.	.	.	.	.
Hamp2	NM_183257	437	ENSMUSG00000056978	+		83.5501	51.8954	-0.687036	65.6632	64.9643	-0.0154393	ENSMUSG00000056978	0	0	0	0	#DIV/0!	#DIV/0!	#DIV/0!	0	0	0	0	#DIV/0!	#DIV/0!	#DIV/0!	ENSMUSG00000056978	0	0	0	0	#DIV/0!	#DIV/0!	#DIV/0!	0	0	0	0	#DIV/0!	#DIV/0!	#DIV/0!	.	.	.	.	.	.	.	.
Arpc2	NM_029711	1600	ENSMUSG00000006304			56.2101	67.3639	0.261148	65.3916	66.4217	0.0225479	ENSMUSG00000006304	25	9	16	12	0.75	1.33333	1.77778	31	11	20	16	0.8	1.45455	1.81818	ENSMUSG00000006304	17	7	10	7	0.7	1	1.42857	26	11	15	9	0.6	0.818182	1.36364	Arpc2	coding	1	1	10	6	10	0
Acp5	NM_001102404; NM_007388; NM_001102405	1390	ENSMUSG00000001348	+		60.4531	52.7653	-0.196227	65.2362	73.4098	0.170299	ENSMUSG00000001348	18	7	11	0	0	0	1.57143	23	8	15	0	0	0	1.875	ENSMUSG00000001348	6	1	5	0	0	0	5	7	1	6	0	0	0	6	.	.	.	.	.	.	.	.
Lyz2	NM_017372	1060	ENSMUSG00000069516	+		46.7424	67.3909	0.527823	65.2144	66.7256	0.0330498	ENSMUSG00000069516	3	2	1	0	0	0	0.5	3	2	1	0	0	0	0.5	ENSMUSG00000069516	0	0	0	0	#DIV/0!	#DIV/0!	#DIV/0!	0	0	0	0	#DIV/0!	#DIV/0!	#DIV/0!	.	.	.	.	.	.	.	.
Gbe1	NM_028803	2850	ENSMUSG00000022707			83.4286	71.2339	-0.227977	64.9883	108.325	0.737109	ENSMUSG00000022707	87	26	61	46	0.754098	1.76923	2.34615	120	51	69	53	0.768116	1.03922	1.35294	ENSMUSG00000022707	71	22	49	34	0.693878	1.54545	2.22727	97	41	56	38	0.678571	0.926829	1.36585	.	.	.	.	.	.	.	.
Dhdh	NM_027903	2740	ENSMUSG00000011382			64.9936	58.4511	-0.153067	64.8652	78.9995	0.284398	ENSMUSG00000011382	7	2	5	0	0	0	2.5	7	2	5	0	0	0	2.5	ENSMUSG00000011382	4	2	2	0	0	0	1	5	2	3	0	0	0	1.5	.	.	.	.	.	.	.	.
Decr2	NM_011933	2050	ENSMUSG00000036775			69.2482	75.5801	0.126229	64.7453	81.982	0.340532	ENSMUSG00000036775	4	1	3	0	0	0	3	5	2	3	0	0	0	1.5	ENSMUSG00000036775	3	1	2	1	0.5	1	2	4	2	2	1	0.5	0.5	1	.	.	.	.	.	.	.	.
Aamp	NM_146110; NM_001190444	1820	ENSMUSG00000006299			56.9384	73.6282	0.370856	64.7333	79.1165	0.289471	ENSMUSG00000006299	4	1	3	0	0	0	3	6	2	4	0	0	0	2	ENSMUSG00000006299	1	0	1	0	0	#DIV/0!	#DIV/0!	1	0	1	0	0	#DIV/0!	#DIV/0!	.	.	.	.	.	.	.	.
Cpt1a	NM_013495	4300	ENSMUSG00000024900		+	48.4349	76.9415	0.667715	64.522	101.268	0.65031	ENSMUSG00000024900	3	0	3	1	0.333333	#DIV/0!	#DIV/0!	3	0	3	1	0.333333	#DIV/0!	#DIV/0!	ENSMUSG00000024900	4	1	3	2	0.666667	2	3	4	1	3	2	0.666667	2	3	.	.	.	.	.	.	.	.
Gjb2	NM_008125	2400	ENSMUSG00000046352		+	63.9223	64.5154	0.0133245	64.1976	52.154	-0.299742	ENSMUSG00000046352	23	2	21	0	0	0	10.5	39	5	34	0	0	0	6.8	ENSMUSG00000046352	17	4	13	0	0	0	3.25	23	5	18	0	0	0	3.6	.	.	.	.	.	.	.	.
Aspg	NM_001081169	2730	ENSMUSG00000037686			62.9371	52.5452	-0.260352	64.021	77.4724	0.275137	ENSMUSG00000037686	5	0	5	2	0.4	#DIV/0!	#DIV/0!	8	0	8	4	0.5	#DIV/0!	#DIV/0!	ENSMUSG00000037686	3	0	3	0	0	#DIV/0!	#DIV/0!	3	0	3	0	0	#DIV/0!	#DIV/0!	.	.	.	.	.	.	.	.
Tprkb	NM_001170488; NM_176842	2190	ENSMUSG00000054226			50.179	37.3205	-0.427118	63.9177	48.7917	-0.38958	ENSMUSG00000054226	15	4	11	8	0.727273	2	2.75	20	4	16	8	0.5	2	4	ENSMUSG00000054226	8	4	4	1	0.25	0.25	1	9	4	5	1	0.2	0.25	1.25	.	.	.	.	.	.	.	.
Klf15	NM_023184	2290	ENSMUSG00000030087			48.8345	60.9884	0.320635	63.8081	65.3761	0.0350233	ENSMUSG00000030087	0	0	0	0	#DIV/0!	#DIV/0!	#DIV/0!	0	0	0	0	#DIV/0!	#DIV/0!	#DIV/0!	ENSMUSG00000030087	0	0	0	0	#DIV/0!	#DIV/0!	#DIV/0!	0	0	0	0	#DIV/0!	#DIV/0!	#DIV/0!	.	.	.	.	.	.	.	.
Etfdh	NM_025794	2280	ENSMUSG00000027809			60.5357	93.17	0.62208	63.7417	77.8396	0.288268	ENSMUSG00000027809	10	1	9	0	0	0	9	11	1	10	0	0	0	10	ENSMUSG00000027809	4	2	2	0	0	0	1	4	2	2	0	0	0	1	.	.	.	.	.	.	.	.
Ndufa12	NM_025551	561	ENSMUSG00000020022			68.4325	86.7329	0.341898	63.6436	66.9098	0.072202	ENSMUSG00000020022	2	1	1	1	1	1	1	4	1	3	3	1	3	3	ENSMUSG00000020022	4	0	4	3	0.75	#DIV/0!	#DIV/0!	5	0	5	4	0.8	#DIV/0!	#DIV/0!	.	.	.	.	.	.	.	.
Klkb1	NM_008455	2460	ENSMUSG00000031640	+		55.4878	52.0611	-0.0919653	63.5828	61.2555	-0.0537963	ENSMUSG00000031640	3	0	3	0	0	#DIV/0!	#DIV/0!	5	0	5	0	0	#DIV/0!	#DIV/0!	ENSMUSG00000031640	3	0	3	0	0	#DIV/0!	#DIV/0!	4	0	4	0	0	#DIV/0!	#DIV/0!	.	.	.	.	.	.	.	.
Hbb-bs	NM_001201391	639	ENSMUSG00000052305			231.868	541.078	1.22254	63.5628	34.9112	-0.864493	ENSMUSG00000052305	0	0	0	0	#DIV/0!	#DIV/0!	#DIV/0!	0	0	0	0	#DIV/0!	#DIV/0!	#DIV/0!	ENSMUSG00000052305	0	0	0	0	#DIV/0!	#DIV/0!	#DIV/0!	0	0	0	0	#DIV/0!	#DIV/0!	#DIV/0!	.	.	.	.	.	.	.	.
Ssr4	NM_001166480; NM_009279	745	ENSMUSG00000002014	+	+	70.9103	72.9092	0.0401067	63.4681	78.3218	0.303381	ENSMUSG00000002014	16	5	11	8	0.727273	1.6	2.2	20	5	15	12	0.8	2.4	3	ENSMUSG00000002014	9	4	5	3	0.6	0.75	1.25	10	4	6	4	0.666667	1	1.5	Ssr4	coding	1	0.705882	17	12	12	3
Spp2	NM_029269	870	ENSMUSG00000026295	+		56.1962	74.3875	0.404589	63.4577	49.9686	-0.344773	ENSMUSG00000026295	3	0	3	1	0.333333	#DIV/0!	#DIV/0!	4	0	4	1	0.25	#DIV/0!	#DIV/0!	ENSMUSG00000026295	2	1	1	0	0	0	1	2	1	1	0	0	0	1	.	.	.	.	.	.	.	.
S100a10	NM_009112	650	ENSMUSG00000041959			84.4406	89.388	0.0821442	63.4319	59.7531	-0.0861957	ENSMUSG00000041959	24	6	18	16	0.888889	2.66667	3	54	9	45	43	0.955556	4.77778	5	ENSMUSG00000041959	14	3	11	8	0.727273	2.66667	3.66667	27	4	23	19	0.826087	4.75	5.75	S100a10	coding; 3'utr	2	0.921875	38	14	33	4
Gm6793	NR_033513	1460	ENSMUSG00000092086			78.5784	120.766	0.620009	63.15	96.0711	0.60532	ENSMUSG00000092086	0	0	0	0	#DIV/0!	#DIV/0!	#DIV/0!	0	0	0	0	#DIV/0!	#DIV/0!	#DIV/0!	ENSMUSG00000092086	0	0	0	0	#DIV/0!	#DIV/0!	#DIV/0!	0	0	0	0	#DIV/0!	#DIV/0!	#DIV/0!	.	.	.	.	.	.	.	.
Slc25a13	NM_001177572; NM_015829	3120	ENSMUSG00000015112		+	65.0227	70.9819	0.126507	63.0101	66.5238	0.0782861	ENSMUSG00000015112	30	8	22	3	0.136364	0.375	2.75	84	11	73	3	0.0410959	0.272727	6.63636	ENSMUSG00000015112	24	3	21	2	0.0952381	0.666667	7	106	3	103	2	0.0194175	0.666667	34.3333	.	.	.	.	.	.	.	.
Copz1	NM_019817	1660	ENSMUSG00000060992			71.6628	42.0673	-0.768525	62.5172	55.1243	-0.181567	ENSMUSG00000060992	11	3	8	1	0.125	0.333333	2.66667	18	8	10	1	0.1	0.125	1.25	ENSMUSG00000060992	15	6	9	4	0.444444	0.666667	1.5	31	11	20	5	0.25	0.454545	1.81818	.	.	.	.	.	.	.	.
Myl12b	NM_023402	939	ENSMUSG00000034868			65.5043	95.6474	0.546136	62.3448	72.8568	0.224794	ENSMUSG00000034868	5	2	3	0	0	0	1.5	7	2	5	0	0	0	2.5	ENSMUSG00000034868	6	0	6	0	0	#DIV/0!	#DIV/0!	6	0	6	0	0	#DIV/0!	#DIV/0!	.	.	.	.	.	.	.	.
Gm10094	NM_001142441	779	ENSMUSG00000061104			63.9861	74.1917	0.213498	62.237	69.8386	0.16625	ENSMUSG00000061104	0	0	0	0	#DIV/0!	#DIV/0!	#DIV/0!	0	0	0	0	#DIV/0!	#DIV/0!	#DIV/0!	ENSMUSG00000061104	0	0	0	0	#DIV/0!	#DIV/0!	#DIV/0!	0	0	0	0	#DIV/0!	#DIV/0!	#DIV/0!	.	.	.	.	.	.	.	.
Adck3	NM_001163290; NM_023341	3980	ENSMUSG00000026489		+	39.9027	70.0285	0.811456	62.1936	34.9147	-0.83293	ENSMUSG00000026489	6	3	3	0	0	0	1	9	5	4	0	0	0	0.8	ENSMUSG00000026489	4	0	4	1	0.25	#DIV/0!	#DIV/0!	5	0	5	1	0.2	#DIV/0!	#DIV/0!	.	.	.	.	.	.	.	.
Ldhd	NM_027570	2220	ENSMUSG00000031958			56.9986	52.2368	-0.125861	62.1056	60.622	-0.0348817	ENSMUSG00000031958	10	6	4	0	0	0	0.666667	12	7	5	0	0	0	0.714286	ENSMUSG00000031958	2	0	2	0	0	#DIV/0!	#DIV/0!	2	0	2	0	0	#DIV/0!	#DIV/0!	.	.	.	.	.	.	.	.
Cpn2	NM_027904	4580	ENSMUSG00000023176	+		47.0499	46.791	-0.00796049	62.0396	50.2017	-0.305451	ENSMUSG00000023176	6	1	5	0	0	0	5	8	1	7	0	0	0	7	ENSMUSG00000023176	5	2	3	0	0	0	1.5	5	2	3	0	0	0	1.5	.	.	.	.	.	.	.	.
Itih3	NM_008407	2820	ENSMUSG00000006522	+		186.382	230.582	0.307016	330.783	203.705	-0.699405	ENSMUSG00000006522	29	19	10	0	0	0	0.526316	47	32	15	0	0	0	0.46875	ENSMUSG00000006522	17	11	6	0	0	0	0.545455	22	15	7	0	0	0	0.466667	Itih3	coding	1	0.583333	12	5	7	5
Wbp1l	NM_001177813; NM_146099; NM_001177812	3890	ENSMUSG00000047731		+	51.2854	68.87	0.425328	61.9262	76.963	0.313617	ENSMUSG00000047731	71	30	41	33	0.804878	1.1	1.36667	88	38	50	41	0.82	1.07895	1.31579	ENSMUSG00000047731	59	18	41	29	0.707317	1.61111	2.27778	80	25	55	39	0.709091	1.56	2.2	Wbp1l	3'utr; coding	2	0.9	10	7	9	1
Samm50	NM_178614	1670	ENSMUSG00000022437		+	72.234	79.0777	0.130593	61.53	70.7903	0.20226	ENSMUSG00000022437	12	4	8	5	0.625	1.25	2	14	6	8	5	0.625	0.833333	1.33333	ENSMUSG00000022437	6	1	5	2	0.4	2	5	11	3	8	4	0.5	1.33333	2.66667	.	.	.	.	.	.	.	.
Rhoa	NM_016802	2130	ENSMUSG00000007815			57.7405	74.0861	0.359619	61.5173	64.611	0.0707872	ENSMUSG00000007815	7	3	4	2	0.5	0.666667	1.33333	8	4	4	2	0.5	0.5	1	ENSMUSG00000007815	2	0	2	1	0.5	#DIV/0!	#DIV/0!	2	0	2	1	0.5	#DIV/0!	#DIV/0!	.	.	.	.	.	.	.	.
H2afz	NM_016750	957	ENSMUSG00000037894			61.1864	80.131	0.389148	61.5083	123.759	1.00867	ENSMUSG00000037894	1	0	1	1	1	#DIV/0!	#DIV/0!	1	0	1	1	1	#DIV/0!	#DIV/0!	ENSMUSG00000037894	1	0	1	1	1	#DIV/0!	#DIV/0!	1	0	1	1	1	#DIV/0!	#DIV/0!	H2afz	3'utr	1	1	6	2	6	0
Rnasek	NM_173742	622	ENSMUSG00000093989		+	67.9078	61.7264	-0.13769	61.4921	70.3574	0.194301	ENSMUSG00000093989	10	4	6	0	0	0	1.5	15	6	9	0	0	0	1.5	ENSMUSG00000093989	10	1	9	1	0.111111	1	9	12	2	10	1	0.1	0.5	5	.	.	.	.	.	.	.	.
Glrx5	NM_028419	930	ENSMUSG00000021102			60.044	51.3296	-0.226229	61.4704	71.5769	0.219602	ENSMUSG00000021102	3	0	3	3	1	#DIV/0!	#DIV/0!	4	0	4	4	1	#DIV/0!	#DIV/0!	ENSMUSG00000021102	2	0	2	2	1	#DIV/0!	#DIV/0!	2	0	2	2	1	#DIV/0!	#DIV/0!	.	.	.	.	.	.	.	.
Dcn	NM_007833; NM_001190451	1840	ENSMUSG00000019929	+		45.8143	55.1861	0.268507	61.2327	52.5645	-0.220213	ENSMUSG00000019929	5	0	5	0	0	#DIV/0!	#DIV/0!	20	0	20	0	0	#DIV/0!	#DIV/0!	ENSMUSG00000019929	5	0	5	0	0	#DIV/0!	#DIV/0!	19	0	19	0	0	#DIV/0!	#DIV/0!	.	.	.	.	.	.	.	.
Higd2a	NM_025933	613	ENSMUSG00000025868		+	65.4985	72.5337	0.14719	61.1069	65.9579	0.110208	ENSMUSG00000025868	4	1	3	2	0.666667	2	3	6	3	3	2	0.666667	0.666667	1	ENSMUSG00000025868	2	0	2	2	1	#DIV/0!	#DIV/0!	2	0	2	2	1	#DIV/0!	#DIV/0!	.	.	.	.	.	.	.	.
9530068E07Rik	NM_153117	2470	ENSMUSG00000036275	+	+	46.4472	50.0557	0.107945	60.9694	48.4338	-0.332073	ENSMUSG00000036275	48	20	28	26	0.928571	1.3	1.4	67	30	37	35	0.945946	1.16667	1.23333	ENSMUSG00000036275	36	12	24	17	0.708333	1.41667	2	38	13	25	18	0.72	1.38462	1.92308	9530068E07Rik	3'utr	2	0.681818	18	10	11	7
Dhrs1	NM_026819	1470	ENSMUSG00000002332			74.5536	62.5585	-0.253071	60.9102	60.1315	-0.0185617	ENSMUSG00000002332	2	0	2	0	0	#DIV/0!	#DIV/0!	2	0	2	0	0	#DIV/0!	#DIV/0!	ENSMUSG00000002332	1	0	1	0	0	#DIV/0!	#DIV/0!	3	0	3	0	0	#DIV/0!	#DIV/0!	.	.	.	.	.	.	.	.
F5	NM_007976	7410	ENSMUSG00000026579	+		58.0489	46.1076	-0.332264	60.7327	55.2971	-0.13527	ENSMUSG00000026579	15	11	4	1	0.25	0.0909091	0.363636	19	14	5	1	0.2	0.0714286	0.357143	ENSMUSG00000026579	15	8	7	2	0.285714	0.25	0.875	19	9	10	4	0.4	0.444444	1.11111	.	.	.	.	.	.	.	.
Hsd17b12	NM_019657	1840	ENSMUSG00000027195		+	97.6918	80.926	-0.271633	60.6923	60.6301	-0.00147871	ENSMUSG00000027195	33	4	29	0	0	0	7.25	97	4	93	0	0	0	23.25	ENSMUSG00000027195	22	4	18	2	0.111111	0.5	4.5	72	5	67	3	0.0447761	0.6	13.4	Hsd17b12	coding	3	0.962963	24	14	23	0
Sat1	NM_009121	1120	ENSMUSG00000025283			42.4006	39.3035	-0.109427	60.6242	64.5084	0.0895931	ENSMUSG00000025283	7	3	4	0	0	0	1.33333	7	3	4	0	0	0	1.33333	ENSMUSG00000025283	6	1	5	1	0.2	1	5	6	1	5	1	0.2	1	5	.	.	.	.	.	.	.	.
Ndufb5	NM_025316	999	ENSMUSG00000027673		+	64.4963	76.5915	0.247966	60.5323	61.6691	0.0268442	ENSMUSG00000027673	0	0	0	0	#DIV/0!	#DIV/0!	#DIV/0!	0	0	0	0	#DIV/0!	#DIV/0!	#DIV/0!	ENSMUSG00000027673	1	0	1	0	0	#DIV/0!	#DIV/0!	1	0	1	0	0	#DIV/0!	#DIV/0!	.	.	.	.	.	.	.	.
Lect2	NM_010702	877	ENSMUSG00000021539	+		74.5229	44.9061	-0.730772	60.4839	53.1606	-0.186193	ENSMUSG00000021539	0	0	0	0	#DIV/0!	#DIV/0!	#DIV/0!	0	0	0	0	#DIV/0!	#DIV/0!	#DIV/0!	ENSMUSG00000021539	0	0	0	0	#DIV/0!	#DIV/0!	#DIV/0!	0	0	0	0	#DIV/0!	#DIV/0!	#DIV/0!	.	.	.	.	.	.	.	.
Nedd8	NM_008683	602	ENSMUSG00000010376			66.1998	74.7654	0.175543	60.4748	80.0906	0.405298	ENSMUSG00000010376	11	2	9	0	0	0	4.5	14	3	11	0	0	0	3.66667	ENSMUSG00000010376	6	2	4	0	0	0	2	7	3	4	0	0	0	1.33333	.	.	.	.	.	.	.	.
Mst1	NM_008243	2290	ENSMUSG00000032591	+		60.3756	70.1307	0.216082	60.4498	66.2771	0.132772	ENSMUSG00000032591	2	1	1	0	0	0	1	2	1	1	0	0	0	1	ENSMUSG00000032591	3	1	2	1	0.5	1	2	3	1	2	1	0.5	1	2	.	.	.	.	.	.	.	.
Cyp3a13	NM_007819	2960	ENSMUSG00000029727			45.9436	60.3849	0.394325	60.4295	52.0333	-0.215816	ENSMUSG00000029727	11	1	10	0	0	0	10	20	1	19	0	0	0	19	ENSMUSG00000029727	9	1	8	0	0	0	8	14	2	12	0	0	0	6	.	.	.	.	.	.	.	.
Abat	NM_172961; NM_001170978	4550	ENSMUSG00000057880			68.4441	46.4701	-0.558624	60.3728	59.0769	-0.0313049	ENSMUSG00000057880	7	0	7	2	0.285714	#DIV/0!	#DIV/0!	8	0	8	2	0.25	#DIV/0!	#DIV/0!	ENSMUSG00000057880	4	0	4	0	0	#DIV/0!	#DIV/0!	5	0	5	0	0	#DIV/0!	#DIV/0!	.	.	.	.	.	.	.	.
Eif4g1	NM_001005331; NM_145941	5410	ENSMUSG00000045983			74.4361	95.1706	0.354514	60.267	85.1067	0.497904	ENSMUSG00000045983	85	26	59	47	0.79661	1.80769	2.26923	113	34	79	65	0.822785	1.91176	2.32353	ENSMUSG00000045983	60	16	44	34	0.772727	2.125	2.75	76	19	57	42	0.736842	2.21053	3	Eif4g1	coding	2	0.72381	22	10	16	5
St3gal5	NM_011375; NM_001035228	2340	ENSMUSG00000056091		+	40.6651	32.9318	-0.304309	60.2453	95.4428	0.663787	ENSMUSG00000056091	8	3	5	3	0.6	1	1.66667	8	3	5	3	0.6	1	1.66667	ENSMUSG00000056091	6	1	5	3	0.6	3	5	7	1	6	3	0.5	3	6	.	.	.	.	.	.	.	.
Tmem243	NM_001081029	988	ENSMUSG00000079659		+	50.9337	27.3781	-0.895597	60.1111	52.6836	-0.190277	ENSMUSG00000079659	25	4	21	6	0.285714	1.5	5.25	29	4	25	7	0.28	1.75	6.25	ENSMUSG00000079659	21	1	20	6	0.3	6	20	34	1	33	12	0.363636	12	33	.	.	.	.	.	.	.	.
Hacd3	NM_021345	2730	ENSMUSG00000033629		+	63.0901	69.2942	0.135321	59.9936	69.7954	0.218324	ENSMUSG00000033629	22	2	20	2	0.1	1	10	26	2	24	2	0.0833333	1	12	ENSMUSG00000033629	14	5	9	0	0	0	1.8	22	6	16	0	0	0	2.66667	.	.	.	.	.	.	.	.
Ndufc1	NM_025523	414	ENSMUSG00000037152		+	73.1329	76.2582	0.0603732	59.8606	60.8706	0.0241378	ENSMUSG00000037152	1	0	1	1	1	#DIV/0!	#DIV/0!	1	0	1	1	1	#DIV/0!	#DIV/0!	ENSMUSG00000037152	1	0	1	1	1	#DIV/0!	#DIV/0!	1	0	1	1	1	#DIV/0!	#DIV/0!	.	.	.	.	.	.	.	.
Fam134a	NM_170755	2560	ENSMUSG00000049339		+	53.7748	59.644	0.149449	59.8426	67.9968	0.184295	ENSMUSG00000049339	20	10	10	8	0.8	0.8	1	25	15	10	8	0.8	0.533333	0.666667	ENSMUSG00000049339	22	10	12	5	0.416667	0.5	1.2	25	12	13	6	0.461538	0.5	1.08333	Fam134a	3'utr	1	0.666667	6	4	4	2
Pccb	NM_025835	2290	ENSMUSG00000032527			63.0198	62.671	-0.00800861	59.5176	63.0525	0.083237	ENSMUSG00000032527	3	1	2	1	0.5	1	2	4	2	2	1	0.5	0.5	1	ENSMUSG00000032527	7	1	6	2	0.333333	2	6	8	1	7	2	0.285714	2	7	.	.	.	.	.	.	.	.
Sec61b	NM_024171	552	ENSMUSG00000053317		+	92.0826	100.378	0.124439	59.4368	71.2139	0.260801	ENSMUSG00000053317	0	0	0	0	#DIV/0!	#DIV/0!	#DIV/0!	0	0	0	0	#DIV/0!	#DIV/0!	#DIV/0!	ENSMUSG00000053317	1	0	1	0	0	#DIV/0!	#DIV/0!	1	0	1	0	0	#DIV/0!	#DIV/0!	.	.	.	.	.	.	.	.
Commd3	NM_147778	881	ENSMUSG00000051154			59.0497	58.0548	-0.0245129	59.2467	63.1909	0.0929808	ENSMUSG00000051154	5	2	3	1	0.333333	0.5	1.5	7	4	3	1	0.333333	0.25	0.75	ENSMUSG00000051154	4	0	4	4	1	#DIV/0!	#DIV/0!	6	0	6	6	1	#DIV/0!	#DIV/0!	.	.	.	.	.	.	.	.
Mthfd1	NM_138745	3320	ENSMUSG00000021048			54.0796	68.7702	0.3467	59.1439	59.7252	0.0141112	ENSMUSG00000021048	12	0	12	7	0.583333	#DIV/0!	#DIV/0!	14	0	14	7	0.5	#DIV/0!	#DIV/0!	ENSMUSG00000021048	17	0	17	10	0.588235	#DIV/0!	#DIV/0!	25	0	25	12	0.48	#DIV/0!	#DIV/0!	.	.	.	.	.	.	.	.
Mrps21	NM_078479	407	ENSMUSG00000054312			69.4289	81.2309	0.226493	58.9	69.7528	0.243983	ENSMUSG00000054312	3	1	2	0	0	0	2	4	1	3	0	0	0	3	ENSMUSG00000054312	1	0	1	0	0	#DIV/0!	#DIV/0!	1	0	1	0	0	#DIV/0!	#DIV/0!	Mrps21	3'utr	1	0.833333	6	3	5	1
Slc40a1	NM_016917	3380	ENSMUSG00000025993		+	44.6208	39.1718	-0.1879	58.8726	78.552	0.416051	ENSMUSG00000025993	14	3	11	0	0	0	3.66667	17	4	13	0	0	0	3.25	ENSMUSG00000025993	8	2	6	0	0	0	3	11	2	9	0	0	0	4.5	.	.	.	.	.	.	.	.
Chchd3	NM_025336	1430	ENSMUSG00000053768			65.2913	63.7123	-0.035318	58.7287	65.9142	0.166523	ENSMUSG00000053768	25	3	22	2	0.0909091	0.666667	7.33333	89	3	86	4	0.0465116	1.33333	28.6667	ENSMUSG00000053768	22	2	20	1	0.05	0.5	10	135	3	132	1	0.00757576	0.333333	44	.	.	.	.	.	.	.	.
Lpin2	NM_001164885; NM_022882	5700	ENSMUSG00000024052			51.2702	57.6248	0.16857	58.5859	64.3292	0.134921	ENSMUSG00000024052	44	9	35	30	0.857143	3.33333	3.88889	50	9	41	36	0.878049	4	4.55556	ENSMUSG00000024052	37	6	31	20	0.645161	3.33333	5.16667	53	7	46	30	0.652174	4.28571	6.57143	.	.	.	.	.	.	.	.
Capns1	NM_009795	1430	ENSMUSG00000001794			60.5978	64.4515	0.088948	58.5447	82.1649	0.488985	ENSMUSG00000001794	8	1	7	0	0	0	7	10	1	9	0	0	0	9	ENSMUSG00000001794	11	4	7	0	0	0	1.75	12	5	7	0	0	0	1.4	.	.	.	.	.	.	.	.
Hpgd	NM_008278	1720	ENSMUSG00000031613			57.8555	60.7412	0.0702217	58.5173	69.4269	0.246631	ENSMUSG00000031613	4	1	3	2	0.666667	2	3	4	1	3	2	0.666667	2	3	ENSMUSG00000031613	4	0	4	3	0.75	#DIV/0!	#DIV/0!	5	0	5	4	0.8	#DIV/0!	#DIV/0!	.	.	.	.	.	.	.	.
Romo1	NM_001164216; NM_001164217; NM_025946; NM_001164215	456	ENSMUSG00000067847		+	58.4947	75.8969	0.375735	58.2909	65.1389	0.160248	ENSMUSG00000067847	7	1	6	5	0.833333	5	6	10	2	8	7	0.875	3.5	4	ENSMUSG00000067847	5	1	4	3	0.75	3	4	9	2	7	6	0.857143	3	3.5	.	.	.	.	.	.	.	.
Polr1d	NM_181730; NM_009087	806	ENSMUSG00000029642			50.3698	58.6765	0.220225	58.1568	59.4153	0.030888	ENSMUSG00000029642	7	1	6	5	0.833333	5	6	8	1	7	6	0.857143	6	7	ENSMUSG00000029642	4	0	4	4	1	#DIV/0!	#DIV/0!	4	0	4	4	1	#DIV/0!	#DIV/0!	.	.	.	.	.	.	.	.
Slc22a30	NM_177002	2000	ENSMUSG00000052562		+	87.9525	113.596	0.369115	58.0301	42.8393	-0.437867	ENSMUSG00000052562	0	0	0	0	#DIV/0!	#DIV/0!	#DIV/0!	0	0	0	0	#DIV/0!	#DIV/0!	#DIV/0!	ENSMUSG00000052562	1	1	0	0	#DIV/0!	0	0	1	1	0	0	#DIV/0!	0	0	.	.	.	.	.	.	.	.
Pank1	NM_001114339; NM_023792	3110	ENSMUSG00000033610			62.105	54.3039	-0.193653	58.0226	51.8631	-0.161906	ENSMUSG00000033610	13	4	9	6	0.666667	1.5	2.25	30	4	26	23	0.884615	5.75	6.5	ENSMUSG00000033610	12	2	10	5	0.5	2.5	5	22	2	20	14	0.7	7	10	.	.	.	.	.	.	.	.
Arf5	NM_007480	933	ENSMUSG00000020440			62.3128	71.5939	0.200308	57.6998	67.4671	0.225618	ENSMUSG00000020440	11	6	5	4	0.8	0.666667	0.833333	13	6	7	6	0.857143	1	1.16667	ENSMUSG00000020440	10	5	5	2	0.4	0.4	1	11	5	6	2	0.333333	0.4	1.2	.	.	.	.	.	.	.	.
Gpld1	NM_008156	4660	ENSMUSG00000021340	+		42.6768	62.0268	0.539441	57.4479	47.7476	-0.266828	ENSMUSG00000021340	16	9	7	5	0.714286	0.555556	0.777778	17	9	8	5	0.625	0.555556	0.888889	ENSMUSG00000021340	8	3	5	2	0.4	0.666667	1.66667	10	4	6	3	0.5	0.75	1.5	.	.	.	.	.	.	.	.
Os9	NM_177614; NM_001171026	3970	ENSMUSG00000040462	+		57.4576	62.5265	0.121969	57.3785	55.9277	-0.0369458	ENSMUSG00000040462	22	10	12	0	0	0	1.2	25	12	13	0	0	0	1.08333	ENSMUSG00000040462	16	3	13	2	0.153846	0.666667	4.33333	21	5	16	2	0.125	0.4	3.2	.	.	.	.	.	.	.	.
Arl1	NM_025859	842	ENSMUSG00000060904			74.0071	78.2785	0.0809538	57.2331	67.7943	0.244316	ENSMUSG00000060904	2	0	2	1	0.5	#DIV/0!	#DIV/0!	2	0	2	1	0.5	#DIV/0!	#DIV/0!	ENSMUSG00000060904	1	0	1	1	1	#DIV/0!	#DIV/0!	3	0	3	3	1	#DIV/0!	#DIV/0!	.	.	.	.	.	.	.	.
Psmc3	NM_008948	1640	ENSMUSG00000002102			68.99	74.5988	0.112765	57.1639	73.9613	0.371667	ENSMUSG00000002102	11	5	6	3	0.5	0.6	1.2	13	6	7	3	0.428571	0.5	1.16667	ENSMUSG00000002102	5	2	3	3	1	1.5	1.5	7	3	4	4	1	1.33333	1.33333	.	.	.	.	.	.	.	.
Fcgrt	NM_010189	1740	ENSMUSG00000003420	+	+	50.436	50.3429	-0.0026657	57.0884	68.7537	0.268238	ENSMUSG00000003420	3	0	3	0	0	#DIV/0!	#DIV/0!	3	0	3	0	0	#DIV/0!	#DIV/0!	ENSMUSG00000003420	4	2	2	0	0	0	1	5	2	3	0	0	0	1.5	.	.	.	.	.	.	.	.
Cyp7a1	NM_007824	4170	ENSMUSG00000028240			65.4247	50.4922	-0.373777	57.0808	46.5181	-0.295216	ENSMUSG00000028240	1	0	1	0	0	#DIV/0!	#DIV/0!	1	0	1	0	0	#DIV/0!	#DIV/0!	ENSMUSG00000028240	0	0	0	0	#DIV/0!	#DIV/0!	#DIV/0!	0	0	0	0	#DIV/0!	#DIV/0!	#DIV/0!	.	.	.	.	.	.	.	.
Cct5	NM_007637	1770	ENSMUSG00000022234			64.3105	85.1475	0.40491	57.046	75.3595	0.401664	ENSMUSG00000022234	11	4	7	0	0	0	1.75	16	5	11	0	0	0	2.2	ENSMUSG00000022234	12	2	10	0	0	0	5	17	2	15	0	0	0	7.5	Cct5	coding	1	1	6	2	6	0
Ppp2r5a	NM_144880	3080	ENSMUSG00000026626			49.6352	36.5441	-0.441724	56.9643	55.0596	-0.0490641	ENSMUSG00000026626	5	1	4	0	0	0	4	7	2	5	0	0	0	2.5	ENSMUSG00000026626	5	2	3	1	0.333333	0.5	1.5	6	3	3	1	0.333333	0.333333	1	.	.	.	.	.	.	.	.
Lpin1	NM_001130412; NM_172950; NM_015763	5560	ENSMUSG00000020593			56.4938	39.9665	-0.499301	56.9581	62.5962	0.136175	ENSMUSG00000020593	30	6	24	1	0.0416667	0.166667	4	51	6	45	1	0.0222222	0.166667	7.5	ENSMUSG00000020593	26	6	20	0	0	0	3.33333	56	8	48	0	0	0	6	.	.	.	.	.	.	.	.
Kynu	NM_027552	2730	ENSMUSG00000026866			60.6753	62.3623	0.0395642	56.716	39.7903	-0.511338	ENSMUSG00000026866	108	2	106	88	0.830189	44	53	4131	10	4121	4051	0.983014	405.1	412.1	ENSMUSG00000026866	111	3	108	81	0.75	27	36	5030	15	5015	4909	0.978863	327.267	334.333	.	.	.	.	.	.	.	.
Lipa	NM_021460; NM_001111100	2970	ENSMUSG00000024781	+		52.0159	52.8914	0.0240787	56.6914	68.3114	0.268996	ENSMUSG00000024781	11	3	8	0	0	0	2.66667	14	3	11	0	0	0	3.66667	ENSMUSG00000024781	5	2	3	1	0.333333	0.5	1.5	5	2	3	1	0.333333	0.5	1.5	.	.	.	.	.	.	.	.
Eif3i	NM_018799	1110	ENSMUSG00000028798			54.8488	66.2291	0.272006	56.6656	71.3833	0.333114	ENSMUSG00000028798	5	1	4	0	0	0	4	7	2	5	0	0	0	2.5	ENSMUSG00000028798	4	2	2	0	0	0	1	6	3	3	0	0	0	1	.	.	.	.	.	.	.	.
Gm5148	NM_198657	1220	ENSMUSG00000058174			52.3729	89.2964	0.769782	56.5658	69.1009	0.288773	ENSMUSG00000058174	1	0	1	0	0	#DIV/0!	#DIV/0!	1	0	1	0	0	#DIV/0!	#DIV/0!	ENSMUSG00000058174	1	0	1	0	0	#DIV/0!	#DIV/0!	2	0	2	0	0	#DIV/0!	#DIV/0!	.	.	.	.	.	.	.	.
Gstt2	NM_010361	1370	ENSMUSG00000033318			38.6042	45.4219	0.234629	56.4983	77.0972	0.448471	ENSMUSG00000033318	0	0	0	0	#DIV/0!	#DIV/0!	#DIV/0!	0	0	0	0	#DIV/0!	#DIV/0!	#DIV/0!	ENSMUSG00000033318	0	0	0	0	#DIV/0!	#DIV/0!	#DIV/0!	0	0	0	0	#DIV/0!	#DIV/0!	#DIV/0!	.	.	.	.	.	.	.	.
Psmb2	NM_011970	847	ENSMUSG00000028837			59.2013	74.0726	0.323311	56.3428	63.5052	0.172642	ENSMUSG00000028837	10	2	8	5	0.625	2.5	4	12	3	9	5	0.555556	1.66667	3	ENSMUSG00000028837	4	1	3	1	0.333333	1	3	5	1	4	1	0.25	1	4	.	.	.	.	.	.	.	.
Habp2	NM_146101	2070	ENSMUSG00000025075	+		57.0941	75.7394	0.407702	56.322	56.5164	0.00497294	ENSMUSG00000025075	3	1	2	0	0	0	2	3	1	2	0	0	0	2	ENSMUSG00000025075	2	2	0	0	#DIV/0!	0	0	2	2	0	0	#DIV/0!	0	0	.	.	.	.	.	.	.	.
Atraid	NM_027855	961	ENSMUSG00000013622	+	+	43.0527	42.3292	-0.0244491	55.9882	49.1919	-0.186702	ENSMUSG00000013622	4	0	4	1	0.25	#DIV/0!	#DIV/0!	5	0	5	1	0.2	#DIV/0!	#DIV/0!	ENSMUSG00000013622	3	1	2	1	0.5	1	2	4	2	2	1	0.5	0.5	1	.	.	.	.	.	.	.	.
Apol7a	NM_001164640; NM_029419	2340	ENSMUSG00000010601			59.6974	41.5582	-0.522534	55.9715	59.1219	0.0790005	ENSMUSG00000010601	0	0	0	0	#DIV/0!	#DIV/0!	#DIV/0!	0	0	0	0	#DIV/0!	#DIV/0!	#DIV/0!	ENSMUSG00000010601	0	0	0	0	#DIV/0!	#DIV/0!	#DIV/0!	0	0	0	0	#DIV/0!	#DIV/0!	#DIV/0!	.	.	.	.	.	.	.	.
Slc22a18	NM_001042760; NM_008767	1520	ENSMUSG00000000154		+	46.4321	43.7211	-0.0867913	55.8862	47.5563	-0.232854	ENSMUSG00000000154	12	4	8	4	0.5	1	2	15	5	10	6	0.6	1.2	2	ENSMUSG00000000154	4	2	2	1	0.5	0.5	1	4	2	2	1	0.5	0.5	1	.	.	.	.	.	.	.	.
Ndufs7	NM_029272	758	ENSMUSG00000020153			71.7798	90.282	0.33086	55.86	92.0686	0.720893	ENSMUSG00000020153	4	0	4	3	0.75	#DIV/0!	#DIV/0!	5	0	5	4	0.8	#DIV/0!	#DIV/0!	ENSMUSG00000020153	4	0	4	1	0.25	#DIV/0!	#DIV/0!	5	0	5	2	0.4	#DIV/0!	#DIV/0!	.	.	.	.	.	.	.	.
Ndufv2	NM_028388	1470	ENSMUSG00000024099			59.0098	73.1821	0.310537	55.8575	51.4885	-0.117501	ENSMUSG00000024099	13	3	10	0	0	0	3.33333	19	4	15	0	0	0	3.75	ENSMUSG00000024099	10	1	9	0	0	0	9	16	1	15	0	0	0	15	.	.	.	.	.	.	.	.
Ppm1b	NM_001159498; NM_001159497; NM_011151; NM_001159496	2290	ENSMUSG00000061130			58.8385	60.8395	0.0482489	55.8528	53.1576	-0.0713551	ENSMUSG00000061130	4	2	2	2	1	1	1	4	2	2	2	1	1	1	ENSMUSG00000061130	7	2	5	2	0.4	1	2.5	9	2	7	2	0.285714	1	3.5	.	.	.	.	.	.	.	.
Acsm5	NM_178758	2490	ENSMUSG00000030972			45.3912	58.5957	0.368381	55.7001	65.1693	0.226514	ENSMUSG00000030972	2	0	2	0	0	#DIV/0!	#DIV/0!	2	0	2	0	0	#DIV/0!	#DIV/0!	ENSMUSG00000030972	1	0	1	0	0	#DIV/0!	#DIV/0!	1	0	1	0	0	#DIV/0!	#DIV/0!	.	.	.	.	.	.	.	.
Dctn2	NM_001190454; NM_027151; NM_001190453	1920	ENSMUSG00000025410			53.1494	59.9016	0.172539	55.681	71.3573	0.357877	ENSMUSG00000025410	7	1	6	2	0.333333	2	6	7	1	6	2	0.333333	2	6	ENSMUSG00000025410	3	1	2	1	0.5	1	2	4	1	3	2	0.666667	2	3	.	.	.	.	.	.	.	.
2410015M20Rik	NM_153152	755	ENSMUSG00000049760		+	63.294	63.453	0.00362064	55.6172	71.9627	0.371718	ENSMUSG00000049760	2	0	2	0	0	#DIV/0!	#DIV/0!	2	0	2	0	0	#DIV/0!	#DIV/0!	ENSMUSG00000049760	0	0	0	0	#DIV/0!	#DIV/0!	#DIV/0!	0	0	0	0	#DIV/0!	#DIV/0!	#DIV/0!	.	.	.	.	.	.	.	.
Dynlrb1	NM_025947	686	ENSMUSG00000047459			64.3118	67.3501	0.0665955	55.4568	74.7687	0.431068	ENSMUSG00000047459	11	3	8	6	0.75	2	2.66667	14	3	11	8	0.727273	2.66667	3.66667	ENSMUSG00000047459	6	4	2	2	1	0.5	0.5	8	5	3	3	1	0.6	0.6	.	.	.	.	.	.	.	.
Gm12669	NR_033611	1010	ENSMUSG00000100863			60.87	76.6688	0.332908	55.4144	59.8148	0.110242	ENSMUSG00000100863	1	0	1	0	0	#DIV/0!	#DIV/0!	1	0	1	0	0	#DIV/0!	#DIV/0!	ENSMUSG00000100863	0	0	0	0	#DIV/0!	#DIV/0!	#DIV/0!	0	0	0	0	#DIV/0!	#DIV/0!	#DIV/0!	.	.	.	.	.	.	.	.
Clec2d	NM_053109	1210	ENSMUSG00000030157		+	56.3803	48.3001	-0.223165	55.4141	55.8213	0.010562	ENSMUSG00000030157	2	1	1	1	1	1	1	2	1	1	1	1	1	1	ENSMUSG00000030157	1	0	1	1	1	#DIV/0!	#DIV/0!	1	0	1	1	1	#DIV/0!	#DIV/0!	.	.	.	.	.	.	.	.
Tcea3	NM_011542	1250	ENSMUSG00000001604			58.108	59.9571	0.0451943	55.3486	66.2552	0.259486	ENSMUSG00000001604	7	2	5	0	0	0	2.5	8	2	6	0	0	0	3	ENSMUSG00000001604	6	0	6	1	0.166667	#DIV/0!	#DIV/0!	11	0	11	1	0.0909091	#DIV/0!	#DIV/0!	.	.	.	.	.	.	.	.
Gm13363	NR_002688	2780	ENSMUSG00000060795			58.7578	70.2802	0.258337	55.2751	57.7982	0.0643933	ENSMUSG00000060795	0	0	0	0	#DIV/0!	#DIV/0!	#DIV/0!	0	0	0	0	#DIV/0!	#DIV/0!	#DIV/0!	ENSMUSG00000060795	0	0	0	0	#DIV/0!	#DIV/0!	#DIV/0!	0	0	0	0	#DIV/0!	#DIV/0!	#DIV/0!	.	.	.	.	.	.	.	.
Pfdn2	NM_011070	622	ENSMUSG00000006412			62.2488	72.2517	0.214985	55.2395	68.3788	0.307849	ENSMUSG00000006412	4	1	3	3	1	3	3	4	1	3	3	1	3	3	ENSMUSG00000006412	3	1	2	1	0.5	1	2	3	1	2	1	0.5	1	2	.	.	.	.	.	.	.	.
Nadk	NM_138671; NM_001159637	2990	ENSMUSG00000029063			61.2354	67.9556	0.150226	55.2168	66.8981	0.276856	ENSMUSG00000029063	20	6	14	10	0.714286	1.66667	2.33333	26	6	20	11	0.55	1.83333	3.33333	ENSMUSG00000029063	13	1	12	7	0.583333	7	12	20	1	19	9	0.473684	9	19	.	.	.	.	.	.	.	.
Gcsh	NM_026572	1340	ENSMUSG00000034424			55.296	56.7953	0.0385965	55.0791	54.0525	-0.0271414	ENSMUSG00000034424	2	0	2	0	0	#DIV/0!	#DIV/0!	2	0	2	0	0	#DIV/0!	#DIV/0!	ENSMUSG00000034424	2	0	2	0	0	#DIV/0!	#DIV/0!	2	0	2	0	0	#DIV/0!	#DIV/0!	.	.	.	.	.	.	.	.
Sdc2	NM_008304	3310	ENSMUSG00000022261	+	+	50.9716	67.1237	0.397129	55.0114	46.2798	-0.249348	ENSMUSG00000022261	6	0	6	4	0.666667	#DIV/0!	#DIV/0!	7	0	7	5	0.714286	#DIV/0!	#DIV/0!	ENSMUSG00000022261	5	1	4	3	0.75	3	4	5	1	4	3	0.75	3	4	.	.	.	.	.	.	.	.
Aldoa	NM_001177307; NM_001177308; NM_007438	1520	ENSMUSG00000030695			50.0234	48.1179	-0.0560291	54.7319	100.661	0.879055	ENSMUSG00000030695	15	4	11	1	0.0909091	0.25	2.75	22	6	16	2	0.125	0.333333	2.66667	ENSMUSG00000030695	14	3	11	1	0.0909091	0.333333	3.66667	15	3	12	1	0.0833333	0.333333	4	.	.	.	.	.	.	.	.
Ndufab1	NM_028177	800	ENSMUSG00000030869			63.8725	85.6701	0.423595	54.3895	64.4761	0.245437	ENSMUSG00000030869	2	1	1	1	1	1	1	3	2	1	1	1	0.5	0.5	ENSMUSG00000030869	3	1	2	0	0	0	2	3	1	2	0	0	0	2	.	.	.	.	.	.	.	.
Zfand6	NM_022985	1660	ENSMUSG00000030629			42.4442	44.45	0.0666162	54.238	48.7571	-0.153692	ENSMUSG00000030629	9	2	7	0	0	0	3.5	10	2	8	0	0	0	4	ENSMUSG00000030629	6	1	5	1	0.2	1	5	9	1	8	1	0.125	1	8	.	.	.	.	.	.	.	.
Lipc	NM_008280	1920	ENSMUSG00000032207	+		45.661	52.6913	0.206604	54.2341	47.9989	-0.176201	ENSMUSG00000032207	21	7	14	2	0.142857	0.285714	2	28	8	20	2	0.1	0.25	2.5	ENSMUSG00000032207	12	5	7	0	0	0	1.4	14	6	8	0	0	0	1.33333	.	.	.	.	.	.	.	.
Coasy	NM_027896	2390	ENSMUSG00000001755			52.1955	51.5458	-0.0180712	54.0787	55.3558	0.0336744	ENSMUSG00000001755	8	2	6	5	0.833333	2.5	3	9	2	7	6	0.857143	3	3.5	ENSMUSG00000001755	4	0	4	4	1	#DIV/0!	#DIV/0!	4	0	4	4	1	#DIV/0!	#DIV/0!	.	.	.	.	.	.	.	.
Hmgb1	NM_010439	2310	ENSMUSG00000066551			55.5398	62.586	0.172317	53.9641	69.4326	0.363613	ENSMUSG00000066551	9	1	8	2	0.25	2	8	11	1	10	2	0.2	2	10	ENSMUSG00000066551	12	0	12	3	0.25	#DIV/0!	#DIV/0!	24	0	24	4	0.166667	#DIV/0!	#DIV/0!	.	.	.	.	.	.	.	.
Acox2	NM_053115; NM_001161667	2510	ENSMUSG00000021751			73.7658	79.1036	0.100791	53.9631	81.0902	0.587554	ENSMUSG00000021751	19	3	16	0	0	0	5.33333	26	4	22	0	0	0	5.5	ENSMUSG00000021751	16	5	11	1	0.0909091	0.2	2.2	16	5	11	1	0.0909091	0.2	2.2	Acox2	coding	1	1	10	4	10	0
Eif4h	NM_033561	2410	ENSMUSG00000040731			52.6659	70.1192	0.412942	53.9211	69.1049	0.357938	ENSMUSG00000040731	34	8	26	0	0	0	3.25	47	8	39	0	0	0	4.875	ENSMUSG00000040731	23	3	20	0	0	0	6.66667	29	3	26	0	0	0	8.66667	Eif4h	3'utr	1	0.85	20	8	17	0
Galm	NM_176963	2240	ENSMUSG00000035473			56.4897	64.694	0.195643	53.6402	54.8128	0.0311982	ENSMUSG00000035473	2	1	1	0	0	0	1	2	1	1	0	0	0	1	ENSMUSG00000035473	3	1	2	0	0	0	2	3	1	2	0	0	0	2	.	.	.	.	.	.	.	.
Psmd2	NR_027485; NM_134101	3010	ENSMUSG00000006998			58.2321	69.09	0.246663	53.4802	60.2123	0.171053	ENSMUSG00000006998	8	4	4	4	1	1	1	8	4	4	4	1	1	1	ENSMUSG00000006998	3	0	3	1	0.333333	#DIV/0!	#DIV/0!	4	0	4	2	0.5	#DIV/0!	#DIV/0!	.	.	.	.	.	.	.	.
Fabp2	NM_007980	645	ENSMUSG00000023057			99.2006	101.13	0.0277839	53.4057	86.1435	0.689748	ENSMUSG00000023057	0	0	0	0	#DIV/0!	#DIV/0!	#DIV/0!	0	0	0	0	#DIV/0!	#DIV/0!	#DIV/0!	ENSMUSG00000023057	0	0	0	0	#DIV/0!	#DIV/0!	#DIV/0!	0	0	0	0	#DIV/0!	#DIV/0!	#DIV/0!	.	.	.	.	.	.	.	.
Selk	NM_019979	1020	ENSMUSG00000042682		+	65.7128	51.4137	-0.35402	53.1797	42.6913	-0.316933	ENSMUSG00000042682	1	0	1	1	1	#DIV/0!	#DIV/0!	1	0	1	1	1	#DIV/0!	#DIV/0!	ENSMUSG00000042682	0	0	0	0	#DIV/0!	#DIV/0!	#DIV/0!	0	0	0	0	#DIV/0!	#DIV/0!	#DIV/0!	.	.	.	.	.	.	.	.
Stard5	NM_023377	2420	ENSMUSG00000046027			49.0955	26.9399	-0.865848	53.1666	48.0135	-0.147081	ENSMUSG00000046027	0	0	0	0	#DIV/0!	#DIV/0!	#DIV/0!	0	0	0	0	#DIV/0!	#DIV/0!	#DIV/0!	ENSMUSG00000046027	1	0	1	1	1	#DIV/0!	#DIV/0!	1	0	1	1	1	#DIV/0!	#DIV/0!	.	.	.	.	.	.	.	.
F7	NM_010172	1860	ENSMUSG00000031443	+		45.017	43.9235	-0.0354765	53.0909	50.5981	-0.0693812	ENSMUSG00000031443	1	1	0	0	#DIV/0!	0	0	1	1	0	0	#DIV/0!	0	0	ENSMUSG00000031443	1	0	1	0	0	#DIV/0!	#DIV/0!	1	0	1	0	0	#DIV/0!	#DIV/0!	.	.	.	.	.	.	.	.
Tmem86b	NM_023440	1220	ENSMUSG00000045282		+	61.2729	58.3291	-0.0710312	53.0904	54.1176	0.0276484	ENSMUSG00000045282	1	0	1	0	0	#DIV/0!	#DIV/0!	1	0	1	0	0	#DIV/0!	#DIV/0!	ENSMUSG00000045282	0	0	0	0	#DIV/0!	#DIV/0!	#DIV/0!	0	0	0	0	#DIV/0!	#DIV/0!	#DIV/0!	.	.	.	.	.	.	.	.
Rcl1	NM_021525	1800	ENSMUSG00000024785			36.6406	40.8034	0.155244	53.0898	56.0452	0.0781544	ENSMUSG00000024785	7	4	3	1	0.333333	0.25	0.75	9	5	4	1	0.25	0.2	0.8	ENSMUSG00000024785	12	4	8	5	0.625	1.25	2	12	4	8	5	0.625	1.25	2	.	.	.	.	.	.	.	.
Glyctk	NM_001039586; NM_174846	4160	ENSMUSG00000020258			66.8225	77.6539	0.216723	53.0848	86.7512	0.708584	ENSMUSG00000020258	4	2	2	0	0	0	1	5	2	3	0	0	0	1.5	ENSMUSG00000020258	3	1	2	0	0	0	2	4	1	3	0	0	0	3	.	.	.	.	.	.	.	.
Mlxipl	NM_021455	3650	ENSMUSG00000005373			94.3922	113.316	0.263611	53.0836	68.8241	0.374647	ENSMUSG00000005373	19	5	14	9	0.642857	1.8	2.8	24	6	18	11	0.611111	1.83333	3	ENSMUSG00000005373	11	1	10	5	0.5	5	10	13	1	12	6	0.5	6	12	.	.	.	.	.	.	.	.
Ndufs8	NM_144870	963	ENSMUSG00000059734			62.2921	62.8485	0.0128306	53.0479	66.305	0.32182	ENSMUSG00000059734	2	0	2	0	0	#DIV/0!	#DIV/0!	3	0	3	0	0	#DIV/0!	#DIV/0!	ENSMUSG00000059734	3	0	3	0	0	#DIV/0!	#DIV/0!	4	0	4	0	0	#DIV/0!	#DIV/0!	.	.	.	.	.	.	.	.
Coq9	NM_026452	1690	ENSMUSG00000031782			52.44	65.209	0.314403	52.6523	65.3261	0.311164	ENSMUSG00000031782	2	0	2	1	0.5	#DIV/0!	#DIV/0!	18	0	18	1	0.0555556	#DIV/0!	#DIV/0!	ENSMUSG00000031782	1	0	1	0	0	#DIV/0!	#DIV/0!	28	0	28	0	0	#DIV/0!	#DIV/0!	.	.	.	.	.	.	.	.
Ces1e	NM_133660	2070	ENSMUSG00000061959	+		93.6533	85.9686	-0.12352	52.5785	78.2872	0.574304	ENSMUSG00000061959	2	0	2	0	0	#DIV/0!	#DIV/0!	2	0	2	0	0	#DIV/0!	#DIV/0!	ENSMUSG00000061959	4	0	4	0	0	#DIV/0!	#DIV/0!	4	0	4	0	0	#DIV/0!	#DIV/0!	.	.	.	.	.	.	.	.
Tlcd2	NM_027249	1140	ENSMUSG00000038217		+	65.3895	27.2661	-1.26195	52.558	33.5299	-0.648461	ENSMUSG00000038217	23	10	13	7	0.538462	0.7	1.3	95	76	19	11	0.578947	0.144737	0.25	ENSMUSG00000038217	9	4	5	1	0.2	0.25	1.25	64	57	7	1	0.142857	0.0175439	0.122807	.	.	.	.	.	.	.	.
Mrpl52	NM_026851	412	ENSMUSG00000010406			56.4445	68.7413	0.284344	52.5356	56.9138	0.115483	ENSMUSG00000010406	1	0	1	1	1	#DIV/0!	#DIV/0!	1	0	1	1	1	#DIV/0!	#DIV/0!	ENSMUSG00000010406	1	0	1	1	1	#DIV/0!	#DIV/0!	1	0	1	1	1	#DIV/0!	#DIV/0!	.	.	.	.	.	.	.	.
Gm10319	NR_003624	1350	ENSMUSG00000071204			56.2784	44.0995	-0.351821	52.4617	51.963	-0.0137809	ENSMUSG00000071204	1	1	0	0	#DIV/0!	0	0	1	1	0	0	#DIV/0!	0	0	ENSMUSG00000071204	0	0	0	0	#DIV/0!	#DIV/0!	#DIV/0!	0	0	0	0	#DIV/0!	#DIV/0!	#DIV/0!	.	.	.	.	.	.	.	.
Mrpl27	NM_053161	730	ENSMUSG00000024414			56.3901	54.3225	-0.0538925	52.3145	68.5266	0.389452	ENSMUSG00000024414	4	2	2	0	0	0	1	5	2	3	0	0	0	1.5	ENSMUSG00000024414	2	1	1	1	1	1	1	4	3	1	1	1	0.333333	0.333333	.	.	.	.	.	.	.	.
AW495222	NR_045086	950	ENSMUSG00000087334			67.1322	21.966	-1.61173	52.2348	37.485	-0.4787	ENSMUSG00000087334	0	0	0	0	#DIV/0!	#DIV/0!	#DIV/0!	0	0	0	0	#DIV/0!	#DIV/0!	#DIV/0!	ENSMUSG00000087334	4	1	3	1	0.333333	1	3	6	3	3	1	0.333333	0.333333	1	.	.	.	.	.	.	.	.
Hspb8	NM_030704	1810	ENSMUSG00000041548			50.2653	77.0491	0.616216	52.1988	44.7164	-0.223211	ENSMUSG00000041548	17	5	12	1	0.0833333	0.2	2.4	20	8	12	1	0.0833333	0.125	1.5	ENSMUSG00000041548	8	0	8	0	0	#DIV/0!	#DIV/0!	10	0	10	0	0	#DIV/0!	#DIV/0!	.	.	.	.	.	.	.	.
Lonp1	NM_028782	2970	ENSMUSG00000041168			60.4325	68.551	0.181853	52.0344	78.5977	0.595021	ENSMUSG00000041168	11	4	7	0	0	0	1.75	11	4	7	0	0	0	1.75	ENSMUSG00000041168	5	2	3	0	0	0	1.5	7	3	4	0	0	0	1.33333	.	.	.	.	.	.	.	.
Entpd5	NM_007647; NM_001026214	4950	ENSMUSG00000021236	+		65.2635	57.7454	-0.17657	51.7902	67.6996	0.386467	ENSMUSG00000021236	4	2	2	0	0	0	1	4	2	2	0	0	0	1	ENSMUSG00000021236	7	1	6	0	0	0	6	9	1	8	0	0	0	8	.	.	.	.	.	.	.	.
Fech	NM_007998	2900	ENSMUSG00000024588			46.4518	49.5472	0.0930695	51.6972	57.7781	0.160435	ENSMUSG00000024588	10	1	9	0	0	0	9	12	1	11	0	0	0	11	ENSMUSG00000024588	12	2	10	2	0.2	1	5	13	2	11	2	0.181818	1	5.5	.	.	.	.	.	.	.	.
C6	NM_016704	2840	ENSMUSG00000022181	+		89.8563	96.7097	0.106041	51.6877	48.0249	-0.106039	ENSMUSG00000022181	6	2	4	2	0.5	1	2	8	2	6	4	0.666667	2	3	ENSMUSG00000022181	4	2	2	0	0	0	1	6	3	3	0	0	0	1	.	.	.	.	.	.	.	.
Rpn2	NM_019642	2720	ENSMUSG00000027642	+	+	53.7151	50.5947	-0.0863419	51.6459	63.9172	0.307549	ENSMUSG00000027642	27	8	19	14	0.736842	1.75	2.375	38	12	26	21	0.807692	1.75	2.16667	ENSMUSG00000027642	28	7	21	13	0.619048	1.85714	3	37	10	27	13	0.481481	1.3	2.7	Rpn2	coding	1	0.625	8	5	5	3
Bccip	NM_025392	1240	ENSMUSG00000030983			50.0848	54.831	0.13062	51.621	47.6401	-0.115782	ENSMUSG00000030983	2	1	1	1	1	1	1	2	1	1	1	1	1	1	ENSMUSG00000030983	1	0	1	0	0	#DIV/0!	#DIV/0!	1	0	1	0	0	#DIV/0!	#DIV/0!	.	.	.	.	.	.	.	.
Sirt3	NM_001127351; NM_022433; NM_001177804	1440	ENSMUSG00000025486			44.6408	55.7874	0.321576	51.4775	64.9537	0.33547	ENSMUSG00000025486	1	1	0	0	#DIV/0!	0	0	1	1	0	0	#DIV/0!	0	0	ENSMUSG00000025486	1	1	0	0	#DIV/0!	0	0	1	1	0	0	#DIV/0!	0	0	.	.	.	.	.	.	.	.
Iyd	NM_027391	1540	ENSMUSG00000019762	+	+	50.7103	45.6996	-0.150097	51.4767	50.6994	-0.0219496	ENSMUSG00000019762	3	0	3	2	0.666667	#DIV/0!	#DIV/0!	3	0	3	2	0.666667	#DIV/0!	#DIV/0!	ENSMUSG00000019762	3	1	2	2	1	2	2	3	1	2	2	1	2	2	.	.	.	.	.	.	.	.
Bckdhb	NM_199195	1400	ENSMUSG00000032263			45.8523	53.8741	0.232598	51.4026	38.8085	-0.405471	ENSMUSG00000032263	14	2	12	1	0.0833333	0.5	6	16	2	14	1	0.0714286	0.5	7	ENSMUSG00000032263	13	2	11	1	0.0909091	0.5	5.5	21	4	17	1	0.0588235	0.25	4.25	.	.	.	.	.	.	.	.
Nr1h4	NM_001163700; NM_001163504; NM_009108	2050	ENSMUSG00000047638			50.07	60.1614	0.26489	51.3655	58.0743	0.177101	ENSMUSG00000047638	6	1	5	0	0	0	5	7	2	5	0	0	0	2.5	ENSMUSG00000047638	6	1	5	0	0	0	5	11	4	7	0	0	0	1.75	.	.	.	.	.	.	.	.
Dhrs3	NM_011303; NM_001172424	1530	ENSMUSG00000066026		+	44.4714	58.0327	0.383988	51.2398	58.0573	0.180213	ENSMUSG00000066026	6	0	6	0	0	#DIV/0!	#DIV/0!	8	0	8	0	0	#DIV/0!	#DIV/0!	ENSMUSG00000066026	6	0	6	0	0	#DIV/0!	#DIV/0!	8	0	8	0	0	#DIV/0!	#DIV/0!	.	.	.	.	.	.	.	.
Gpcpd1	NM_028802; NM_001042672; NM_001042671	3600	ENSMUSG00000027346			42.3331	27.1928	-0.638563	51.1079	26.263	-0.960514	ENSMUSG00000027346	5	0	5	0	0	#DIV/0!	#DIV/0!	5	0	5	0	0	#DIV/0!	#DIV/0!	ENSMUSG00000027346	7	1	6	0	0	0	6	13	1	12	0	0	0	12	.	.	.	.	.	.	.	.
[truncated: 20,351 more rows]
[truncated: 21 more columns]
