# Supplementary material for: The RNA-binding protein vigilin regulates VLDL secretion through modulation of Apob mRNA translation
Source: Nat Commun. 2016 Sep 26;7:12848. doi: 10.1038/ncomms12848 (PMC5052685; doi:10.1038/ncomms12848)
Supplement: Supplementary Dataset 2 — PAR-CLIP Clusters [file ncomms12848-s3.xlsx]

## Sheet: Rep 1 PARalyzer cluster
Chr	Strand	Start	End	Aligned to	GeneName	AnnotationSource	ClusterID	Clusterlength	ClusterSequence	ReadCount	ModeLocation	ModeScore	ConversionLocationCount	ConversionEventCount	NonConversionEventCount	T2Cfraction	ConversionSpecificity	endG_fraction	RedundantSeqFraction	RedundantCopyFraction	UniqueReads	None	Other_1	T2C_1	Link
chr1	+	7179050	7179090	NoAnnotation	.		G10.1	41	TCCTTCACCTTCCAGCTGCCATCCTTGTTCCGGGCCCTATC	9	7179069	0.745799	2	6	57	0.666667	0.778151	0.666667	0.333333	0.555556	6	3	0	6	chr1:7179050-7179090
chr1	-	100180176	100180245	NoAnnotation	.		G1009.1	70	ATGTGTTGTTGCCACGGTAATCTTGCTCAGTACGAGAGGAATCGCAGGTTCAGACATTTGGTGTATGTGA	622	100180208	0.994048	3	563	3897	0.905145	1.63657	0.0192926	0.368421	0.942122	57	47	12	563	chr1:100180176-100180245
chr1	-	100180362	100180394	NoAnnotation	.		G1011.1	33	CATAGCGATGTTGCTTTTTGATCCTTTGATGTC	51	100180388	0.861128	2	48	501	0.941176	1.20412	0.137255	0.5	0.843137	16	1	2	48	chr1:100180362-100180394
chr2	-	22410406	22410425	NoAnnotation	.		G10148.1	20	CCATAATACACTATCTTCTG	24	22410411	0.569514	3	20	148	0.833333	0.60206	0	1	1	4	0	4	20	chr2:22410406-22410425
chr2	-	22588045	22588064	NoAnnotation	.		G10151.1	20	CCAATCTCATATCCTATATG	93	22588048	0.718279	3	93	558	1	1.96848	0	1	1	3	0	0	93	chr2:22588045-22588064
chr2	-	134730739	134730761	NoAnnotation	.		G10558.1	23	ACCTATTCACCCTCCACTTCCCG	21	134730761	0.84623	2	20	106	0.952381	1	0	0.75	0.952381	4	0	1	20	chr2:134730739-134730761
chr2	-	140623274	140623293	NoAnnotation	.		G10569.1	20	AAACTAATCAGGATTCTCTC	9	140623275	0.674621	2	9	45	1	0.954243	0	0.5	0.888889	2	0	0	9	chr2:140623274-140623293
chr2	-	140955413	140955434	NoAnnotation	.		G10571.1	22	ATTTCATCTGCTCTCCTTCCTG	10	140955431	0.764645	3	10	90	1	1	0	0.333333	0.8	3	0	0	10	chr2:140955413-140955434
chr2	-	153135092	153135111	NoAnnotation	.		G10607.1	20	TTTGTCTTTAGTTGCCAGCA	10	153135105	0.625965	2	10	80	1	1	0	0.666667	0.9	3	0	0	10	chr2:153135092-153135111
chr2	-	157528794	157528846	NoAnnotation	.		G10639.1	53	CCTCATTCTAAAATTTACACAGTAGACCATTTGTCATCCATGCTGTCCCACAG	14	157528794	0.973137	4	14	85	1	1.14613	0	0.4	0.785714	5	0	0	14	chr2:157528794-157528846
chr2	-	170903882	170903902	NoAnnotation	.		G10766.1	21	CTATGGGAGAAAGCAGGGGAT	4652	170903890	0.870861	2	4639	4708	0.997206	2.62503	0	0.818182	0.99957	11	3	10	4639	chr2:170903882-170903902
chr3	+	4212615	4212643	NoAnnotation	.		G10809.1	29	ACAATTTTTTCTCACCTCTTAATCCCATG	16	4212627	0.752482	2	5	176	0.3125	0.69897	1	0.25	0.625	8	11	0	5	chr3:4212615-4212643
chr3	+	4517530	4517549	NoAnnotation	.		G10811.1	20	TAATTTTCTTTCTCTATAAG	7	4517533	0.637863	2	7	70	1	0.845098	0.857143	0.666667	0.857143	3	0	0	7	chr3:4517530-4517549
chr3	+	8327687	8327709	NoAnnotation	.		G10823.1	23	CACTTATTTAATATTATTTCAAG	6	8327699	0.579717	3	6	60	1	0.778151	1	0.5	0.666667	4	0	0	6	chr3:8327687-8327709
chr1	-	128521033	128521052	NoAnnotation	.		G1083.1	20	CTCTTCTGGCTTACACCCTG	46	128521039	0.817187	2	46	276	1	1.66276	0	1	1	2	0	0	46	chr1:128521033-128521052
chr3	+	13430030	13430057	NoAnnotation	.		G10837.1	28	CTTCCTTCCTTTTTTTACCACTTCTCAG	7	13430050	0.799194	3	5	90	0.714286	0.69897	0.857143	0.2	0.428571	5	2	0	5	chr3:13430030-13430057
chr3	+	59431387	59431425	NoAnnotation	.		G10982.1	39	TTTTTTCTTCCTCTTTTATAAAATAACCCGGTGAAGCAG	17	59431411	0.608046	4	5	148	0.294118	0.69897	0.823529	0.0625	0.117647	16	12	0	5	chr3:59431387-59431425
chr3	+	59431590	59431614	NoAnnotation	.		G10983.1	25	CCCATCCTCTCCATCCGGGTCTGCA	6	59431608	0.646624	4	6	29	1	0.778151	0.5	0.25	0.5	4	0	0	6	chr3:59431590-59431614
chr3	+	59431749	59431770	NoAnnotation	.		G10984.1	22	CAACATATTCATTAAAAATTTG	14	59431758	0.573127	5	12	100	0.857143	0.778151	1	0.285714	0.642857	7	1	1	12	chr3:59431749-59431770
chr3	+	69963239	69963266	NoAnnotation	.		G11018.1	28	CTGCACGACCACGTCTGGAACTATCCAA	5	69963239	0.901022	2	5	16	1	0.69897	0.2	0.25	0.4	4	0	0	5	chr3:69963239-69963266
chr3	+	81001342	81001366	NoAnnotation	.		G11036.1	25	CCCTCTCCTAACAAAAATAACAATG	14	81001357	0.794211	2	11	54	0.785714	0.740363	0.928571	0.4	0.785714	5	2	1	11	chr3:81001342-81001366
chr3	+	92690186	92690205	NoAnnotation	.		G11124.1	20	CCTCATTCTAAAATTTACAC	26	92690199	0.723419	2	22	160	0.846154	1.04139	0.923077	0.4	0.884615	5	3	1	22	chr3:92690186-92690205
chr3	+	117282071	117282091	NoAnnotation	.		G11254.1	21	TGAATCCTGTACGACCCACCA	149	117282091	0.957863	2	148	302	0.993289	2.17026	0	0.25	0.979866	4	1	0	148	chr3:117282071-117282091
chr3	+	124386032	124386054	NoAnnotation	.		G11274.1	23	ACCTATTCACCCTCCACTTCCCG	123	124386054	0.845595	2	89	646	0.723577	1.64836	0.96748	0.428571	0.96748	7	33	1	89	chr3:124386032-124386054
chr3	+	124386440	124386472	NoAnnotation	.		G11275.1	33	CAAAAACAACAACAAAAAAACAATCTTATTCCG	5	124386440	0.937896	2	5	20	1	0.69897	1	0.5	0.8	2	0	0	5	chr3:124386440-124386472
chr1	-	143093281	143093303	NoAnnotation	.		G1132.1	23	CATATTTCAATAAATCAAACATG	15	143093292	0.743899	4	14	90	0.933333	1.14613	0	0.333333	0.733333	6	1	0	14	chr1:143093281-143093303
chr3	+	159491436	159491460	NoAnnotation	.		G11348.1	25	CATATATCCCAGATTTCTGTAGCAG	30	159491443	0.639226	6	26	211	0.866667	1.11394	0.533333	0.571429	0.8	14	3	1	26	chr3:159491436-159491460
chr3	-	38558568	38558589	NoAnnotation	.		G11427.1	22	CTCCTACACCTACCTCTCTCTG	31	38558589	0.739635	2	25	192	0.806452	1.09691	0	0.5	0.903226	6	5	1	25	chr3:38558568-38558589
chr3	-	43848864	43848883	NoAnnotation	.		G11436.1	20	ACACAAACTCAACTTTGCTG	5	43848868	0.59818	2	5	20	1	0.69897	0	0.5	0.8	2	0	0	5	chr3:43848864-43848883
chr3	-	55255344	55255363	NoAnnotation	.		G11462.1	20	ATAATAACCCTTCTTTTCTG	15	55255353	0.688112	2	15	120	1	1.17609	0	1	1	2	0	0	15	chr3:55255344-55255363
chr3	-	63172916	63172940	NoAnnotation	.		G11473.1	25	TATTATTCTAAACTCCTCTACCCAG	8	63172932	0.709316	3	6	53	0.75	0.778151	0	0.4	0.625	5	2	0	6	chr3:63172916-63172940
chr3	-	70380600	70380622	NoAnnotation	.		G11494.1	23	ACAACGGGGGAGTGTTCCTTTTT	675	70380610	0.650483	2	675	3083	1	2.8293	0	0.8	0.997037	10	0	0	675	chr3:70380600-70380622
chr3	-	90651903	90651925	NoAnnotation	.		G11560.1	23	CCTTTCTCTTCTCCATTCCTCCG	5	90651904	0.706612	3	5	44	1	0.69897	0	0	0	5	0	0	5	chr3:90651903-90651925
chr4	+	80003928	80003978	NoAnnotation	.		G11984.1	51	CATTCAACTGCGACCAATGACATGAAAAATCATCGTTGTAATTCAACTACA	9	80003978	0.930933	3	4	53	0.444444	0.60206	0.555556	0.285714	0.444444	7	5	0	4	chr4:80003928-80003978
chr4	+	116449593	116449623	NoAnnotation	.		G12079.1	31	ATTCCATCCATTCACTATACTTTTCTAACTG	6	116449613	0.662425	4	6	70	1	0.778151	1	0.25	0.5	4	0	0	6	chr4:116449593-116449623
chr4	-	122455272	122455323	NoAnnotation	.		G12774.1	52	TTCGGAGCGGGAGGAATCAGCGGGCCCCCGGTGGGGCGGGGGGCCCGGACAC	23133	122455308	0.985936	2	20296	2847	0.877389	1.13813	0.037886	0.534091	0.996454	176	1360	1475	20287	chr4:122455272-122455323
chr4	-	153187788	153187814	NoAnnotation	.		G12981.1	27	CATTTTGAGGTTCTAACTCAGGTCTGC	43094	153187788	0.945409	8	42267	329685	0.980809	2.58461	0.000835383	0.555556	0.999165	81	718	109	42267	chr4:153187788-153187814
chr5	+	3875488	3875507	NoAnnotation	.		G13004.1	20	CCTCTCATCATTTTCCTAAG	24	3875501	0.648929	2	21	171	0.875	1.32222	1	0.666667	0.958333	3	3	0	21	chr5:3875488-3875507
chr5	+	60043018	60043038	NoAnnotation	.		G13156.1	21	CTTCAATCTACTTCTACCGCC	26	60043025	0.695987	4	19	163	0.730769	0.801632	0.884615	0.5	0.846154	8	5	2	19	chr5:60043018-60043038
chr5	+	77301965	77301987	NoAnnotation	.		G13223.1	23	ATCCTCAACCAATAAAATCTCAG	12	77301977	0.686904	3	12	48	1	1.07918	1	1	1	3	0	0	12	chr5:77301965-77301987
chr5	+	86997393	86997429	NoAnnotation	.		G13236.1	37	AAATTCGAGACCAGCAAATACTATGTGACCATCATTG	14	86997407	0.861034	3	11	43	0.785714	1.04139	0.428571	0.571429	0.785714	7	3	0	11	chr5:86997393-86997429
chr5	+	129845935	129845955	NoAnnotation	.		G13434.1	21	ACACCTATTCAAATTATACTG	7	129845943	0.619328	3	6	43	0.857143	0.778151	1	0.2	0.428571	5	1	0	6	chr5:129845935-129845955
chr1	+	47658177	47658196	NoAnnotation	.		G136.1	20	AACTATTGCTGGCCTCAATG	5	47658177	0.826924	2	5	25	1	0.69897	1	0.5	0.8	2	0	0	5	chr1:47658177-47658196
chr5	-	31356554	31356577	NoAnnotation	.		G13648.1	24	AATTTATCATCCAAATATTAACAG	11	31356563	0.777716	2	10	76	0.909091	1	0	0.666667	0.909091	3	1	0	10	chr5:31356554-31356577
chr5	-	34306404	34306437	NoAnnotation	.		G13662.1	34	TTTTTCCATATCTTCTAAACCTACCAACTTCAAG	27	34306429	0.631997	5	12	217	0.444444	0.778151	0	0.428571	0.703704	14	14	1	12	chr5:34306404-34306437
chr5	-	34306792	34306812	NoAnnotation	.		G13663.1	21	CTCACTTCCTCATCAACACTG	23	34306806	0.590431	4	22	116	0.956522	1.34242	0	0.571429	0.869565	7	1	0	22	chr5:34306792-34306812
chr1	+	47658563	47658584	NoAnnotation	.		G138.1	22	ACTTCTATACCTCCATTACCCG	182	47658584	0.875629	4	177	1094	0.972527	1.549	0.978022	0.5	0.972527	10	1	4	177	chr1:47658563-47658584
chr5	-	105746633	105746655	NoAnnotation	.		G13847.1	23	GTGCTGGGGTGTGGTTGGTGGGG	48	105746651	0.627737	2	48	279	1	1.68124	0.666667	0.928571	0.979167	14	0	0	48	chr5:105746633-105746655
chr5	-	138364035	138364073	NoAnnotation	.		G14048.1	39	AACTTCGTCGGCTCTAAACCAAACTCCCTCATCCTTTTG	17	138364042	0.640678	5	10	131	0.588235	1	0	0.272727	0.529412	11	7	0	10	chr5:138364035-138364073
chr6	+	39320810	39320832	NoAnnotation	.		G14211.1	23	ACATGAAATCCCTGGGCTCAACC	389	39320822	0.804809	2	380	1176	0.976864	1.57978	0	0.5	0.987147	10	0	9	380	chr6:39320810-39320832
chr6	+	66283900	66283921	NoAnnotation	.		G14276.1	22	CCTTACCATATATACCCCTTTG	33	66283912	0.731297	5	28	231	0.848485	0.748188	0.939394	0.454545	0.818182	11	1	4	28	chr6:66283900-66283921
chr6	+	66284251	66284271	NoAnnotation	.		G14277.1	21	TTATTAACTATTTTAAATAAG	5	66284264	0.690157	3	4	45	0.8	0.60206	0.8	0.25	0.4	4	1	0	4	chr6:66284251-66284271
chr6	+	87513237	87513295	NoAnnotation	.		G14340.1	59	CATCTACTCAAACCACCCATGAACTCACCATTCCAAATAACTTAATCGGCTGCATAATC	69	87513248	0.820784	9	47	324	0.681159	1.37107	0.84058	0.478261	0.826087	23	21	1	47	chr6:87513237-87513295
chr6	+	87513431	87513458	NoAnnotation	.		G14341.1	28	TATCTAATCAATGCCAGGCTTTCCTCTG	27	87513441	0.69595	6	23	238	0.851852	1.36173	0.962963	0.416667	0.740741	12	4	0	23	chr6:87513431-87513458
chr6	+	109870342	109870362	NoAnnotation	.		G14419.1	21	GGTCTTAGTGATTTGGTGGTT	5	109870355	0.728182	2	5	45	1	0.69897	0	0.666667	0.8	3	0	0	5	chr6:109870342-109870362
chr6	+	120909084	120909103	NoAnnotation	.		G14456.1	20	CATTAAATTATTTCTCTATG	6	120909095	0.650181	2	6	54	1	0.778151	1	0.5	0.833333	2	0	0	6	chr6:120909084-120909103
chr1	+	53388960	53388984	NoAnnotation	.		G145.1	25	GAGTGGGAGGAACCAGTGGGCCCCC	133	53388979	0.656418	2	127	134	0.954887	1.32565	0.0150376	0.181818	0.932331	11	1	5	127	chr1:53388960-53388984
chr6	-	9889991	9890022	NoAnnotation	.		G14602.1	32	ACATCTGGTTCTTACTTCAGGGCCATCAAATG	7	9890019	0.698215	4	6	46	0.857143	0.778151	0	0.166667	0.285714	6	1	0	6	chr6:9889991-9890022
chr6	-	9890108	9890129	NoAnnotation	.		G14603.1	22	TCTATTAATCTACCATCCTCCG	8	9890119	0.749938	3	6	48	0.75	0.778151	0	0.166667	0.375	6	2	0	6	chr6:9890108-9890129
chr6	-	33412933	33412954	NoAnnotation	.		G14674.1	22	TTTCCAAGAAAAGCTTCTAAAT	12	33412954	0.748904	2	12	60	1	1.07918	0	0.333333	0.833333	3	0	0	12	chr6:33412933-33412954
chr6	-	37686195	37686227	NoAnnotation	.		G14694.1	33	GCTTACCATCTCTACCATCATCCGGTTTGGTCA	12	37686195	0.945434	3	10	75	0.833333	0.69897	0.166667	0.285714	0.583333	7	1	1	10	chr6:37686195-37686227
chr6	-	38690977	38690998	NoAnnotation	.		G14698.1	22	CTACATTATCTTACACAAACTG	5	38690985	0.689271	3	4	30	0.8	0.60206	0	0	0	5	1	0	4	chr6:38690977-38690998
chr6	-	75297418	75297438	NoAnnotation	.		G14798.1	21	TCAATCCTCACTATTGAGGAT	7	75297426	0.669171	2	7	39	1	0.845098	0	1	1	2	0	0	7	chr6:75297418-75297438
chr1	+	55128300	55128321	NoAnnotation	.		G149.1	22	ATTCCACTACACCTCATACTCT	9	55128303	0.636947	4	8	53	0.888889	0.60206	0.666667	0.4	0.666667	5	0	1	8	chr1:55128300-55128321
chr6	-	131254213	131254234	NoAnnotation	.		G15018.1	22	TTTCTCCCAATTCATACTCAAG	9	131254225	0.763291	2	8	64	0.888889	0.60206	0	0.333333	0.777778	3	0	1	8	chr6:131254213-131254234
chr7	+	17619052	17619074	NoAnnotation	.		G15095.1	23	TCTCAAACACTTCTTTCATTAAG	13	17619064	0.630611	3	8	109	0.615385	0.60206	0.923077	0.6	0.846154	5	4	1	8	chr7:17619052-17619074
chr7	+	26952239	26952261	NoAnnotation	.		G15145.2	23	AACTTCCACTTCAAATCCACACA	17	26952261	0.850099	3	15	70	0.882353	0.875061	0.529412	0.5	0.764706	8	1	1	15	chr7:26952239-26952261
chr7	+	52755759	52755779	NoAnnotation	.		G15247.1	21	TCCAACTCCTTTCTTTATCCA	5	52755779	0.63529	3	4	33	0.8	0.60206	0.2	0.25	0.4	4	1	0	4	chr7:52755759-52755779
chr7	-	7097490	7097512	NoAnnotation	.		G15595.1	23	TTTTCTCTCCCTCACCTTACAAG	17	7097490	0.759439	3	11	139	0.647059	1.04139	0	0.8	0.941176	5	6	0	11	chr7:7097490-7097512
chr7	-	48137378	48137404	NoAnnotation	.		G15805.1	27	CCCCTCCCATGGCGTGACCGCTCTCCC	131	48137378	0.770009	2	131	265	1	2.11727	0	0.4	0.977099	5	0	0	131	chr7:48137378-48137404
chr7	-	82966510	82966532	NoAnnotation	.		G15894.1	23	TACACAACTCACTCCCTTTAAAG	9	82966513	0.608325	2	5	49	0.555556	0.69897	0	0.666667	0.888889	3	4	0	5	chr7:82966510-82966532
chr7	-	99248613	99248639	NoAnnotation	.		G15932.1	27	TTCAAATTCACATTCTTCTAATCCAAG	14	99248627	0.664079	6	13	113	0.928571	1.11394	0	0.25	0.571429	8	1	0	13	chr7:99248613-99248639
chr7	-	99469386	99469407	NoAnnotation	.		G15933.1	22	TGAAGGGCCGTTGAAGACTATA	477	99469395	0.717264	2	472	1446	0.989518	1.89579	0.00628931	0.555556	0.991614	9	0	5	472	chr7:99469386-99469407
chr7	-	102125206	102125229	NoAnnotation	.		G15954.1	24	CTCTTAACTATACCCATCTCTCAG	5	102125212	0.654029	4	5	35	1	0.69897	0	0.25	0.4	4	0	0	5	chr7:102125206-102125229
chr7	-	102126456	102126479	NoAnnotation	.		G15955.1	24	CTTTCATCTTCTAAAACTCTACAG	5	102126456	0.649623	3	4	40	0.8	0.60206	0	0	0	5	1	0	4	chr7:102126456-102126479
chr7	-	102129936	102129962	NoAnnotation	.		G15957.1	27	CTTTTTCCCGCTGGCTGTCACATACCG	11	102129936	0.673659	7	11	87	1	1.04139	0	0.1	0.181818	10	0	0	11	chr7:102129936-102129962
chr7	-	139389765	139389785	NoAnnotation	.		G16140.1	21	CGAGTTTGGCCTCGGGTACCA	24	139389781	0.593625	2	24	96	1	1.38021	0.291667	1	1	5	0	0	24	chr7:139389765-139389785
chr8	+	15479727	15479748	NoAnnotation	.		G16226.1	22	TCTTTTCCTTATTTGCTAGCAC	9	15479748	0.96895	2	9	82	1	0.954243	0	0.666667	0.888889	3	0	0	9	chr8:15479727-15479748
chr8	+	34507237	34507262	NoAnnotation	.		G16291.1	26	CACATTTTGCGAGTACTCAACACCAA	10	34507244	0.648456	3	8	52	0.8	0.90309	0	0.4	0.7	5	2	0	8	chr8:34507237-34507262
chr8	+	91218098	91218120	NoAnnotation	.		G16476.1	23	TGTAGAAGGTCTTTGGATTGTAA	259	91218111	0.668206	2	244	1589	0.942085	1.18327	0	0.583333	0.980695	12	0	15	244	chr8:91218098-91218120
chr8	+	97876378	97876406	NoAnnotation	.		G16511.1	29	CCATTACTCACCTCAACAACAACTTCATG	18	97876380	0.663972	3	12	102	0.666667	0.778151	0.666667	0.375	0.722222	8	5	1	12	chr8:97876378-97876406
chr10	+	84309220	84309240	NoAnnotation	.		G1686.1	21	TTGGCAGGAACATCATTCATG	6	84309236	0.674917	2	6	30	1	0.778151	1	0.5	0.833333	2	0	0	6	chr10:84309220-84309240
chr8	-	70010990	70011012	NoAnnotation	.		G16880.1	23	CTTTCGGACCATGGCCAACCTCG	6	70011012	0.595984	2	4	25	0.666667	0.60206	0	0.25	0.5	4	2	0	4	chr8:70010990-70011012
chr8	-	104577554	104577574	NoAnnotation	.		G17013.1	21	TTTCTCAAACCACTTTTCATG	7	104577564	0.725692	2	4	59	0.571429	0.60206	0	0.666667	0.857143	3	3	0	4	chr8:104577554-104577574
chr10	+	87967315	87967335	NoAnnotation	.		G1703.1	21	ACACCATCAAAACCAACCCTG	9	87967315	0.590485	2	8	10	0.888889	0.90309	1	0.666667	0.888889	3	1	0	8	chr10:87967315-87967335
chr9	+	33729364	33729397	NoAnnotation	.		G17260.1	34	ATTTAAAGACTCATCAAAACTCTTCCCCCTAAAG	21	33729389	0.705336	3	17	109	0.809524	0.753328	0.714286	0.25	0.571429	12	2	2	17	chr9:33729364-33729397
chr9	+	37697062	37697094	NoAnnotation	.		G17268.1	33	ATTGGCTGCTGCTTACCATCCATACAACACCAG	10	37697062	0.880452	4	9	39	0.9	0.653213	0.3	0.5	0.7	6	0	1	9	chr9:37697062-37697094
chr9	+	50483916	50483935	NoAnnotation	.		G17345.1	20	ATCATCAATACCTTCTACTC	7	50483923	0.783323	2	7	42	1	0.845098	0	1	1	2	0	0	7	chr9:50483916-50483935
chr9	+	66273332	66273352	NoAnnotation	.		G17413.1	21	ATCTCCTTCATCCCTCTCCAG	5	66273352	0.869991	2	4	31	0.8	0.60206	1	0.333333	0.6	3	1	0	4	chr9:66273332-66273352
chr9	-	31936115	31936138	NoAnnotation	.		G17739.1	24	TCCAACCTACACCAACCTTAACCG	16	31936115	0.802257	2	15	48	0.9375	1.17609	0	0.5	0.875	4	1	0	15	chr9:31936115-31936138
chr9	-	49079056	49079077	NoAnnotation	.		G17823.1	22	CACATCAAACTCCGGGCCACAG	12	49079074	0.747044	2	11	13	0.916667	0.740363	0	0.6	0.833333	5	0	1	11	chr9:49079056-49079077
chr9	-	54824986	54825009	NoAnnotation	.		G17839.1	24	CCCCCAACACTTTCAAAACCCTCG	17	54825009	0.733299	2	16	52	0.941176	0.90309	0	0.666667	0.941176	3	0	1	16	chr9:54824986-54825009
chr9	-	71602031	71602052	NoAnnotation	.		G17937.1	22	ACACTTCATCTACTTCTACCTG	12	71602035	0.684955	2	4	92	0.333333	0.60206	0	0.75	0.916667	4	8	0	4	chr9:71602031-71602052
chr9	-	93175920	93175942	NoAnnotation	.		G18008.1	23	ACATTCTTCCCTCAACATTTCCT	10	93175941	0.640017	3	8	68	0.8	0.60206	0	0.428571	0.6	7	1	1	8	chr9:93175920-93175942
chr9	-	108205439	108205470	NoAnnotation	.		G18083.1	32	CTTTCTCCACAAGGCCTACCCTTCCTGCTCAG	5	108205467	0.756198	2	4	34	0.8	0.60206	0	0.333333	0.6	3	1	0	4	chr9:108205439-108205470
chrM	+	5027	5054	NoAnnotation	.		G18197.1	28	TAAGACTTCATCCTACATCTATTGAATG	99	5046	0.692659	7	75	701	0.757576	1.39794	0.878788	0.444444	0.89899	18	22	2	75	chrM:5027-5054
chrM	+	14043	14083	NoAnnotation	.		G18236.11	41	AACTTAAAACAAAAATATAATTATTCATTATTTCTACACAG	13	14055	0.87389	4	5	84	0.384615	0.69897	0.538462	0.0833333	0.153846	12	8	0	5	chrM:14043-14083
chrM	+	15434	15489	NoAnnotation	.		G18245.1	56	TTACATAGTACAACAGTACATTTATGTATATCGTACATTAAACTATTTTCCCCAAG	22	15434	0.993255	8	14	173	0.636364	1.14613	0.636364	0.428571	0.636364	14	8	0	14	chrM:15434-15489
chrM	+	15565	15658	NoAnnotation	.		G18247.1	94	AATATTATCTTAAACACATTAAACTAATGTTATAAGGACATATCTGTGTTATCTGACATACACCATACAGTCATAAACTCTTCTCTTCCATATG	74	15583	0.786804	10	45	641	0.608108	1.17609	0.72973	0.382353	0.716216	34	27	2	45	chrM:15565-15658
chrM	+	16255	16283	NoAnnotation	.		G18250.1	29	AACCAAAACTCTAATCATACTCTATTACG	92	16278	0.603888	7	81	626	0.880435	1.43136	0.532609	0.540541	0.815217	37	9	2	81	chrM:16255-16283
chrM	-	6842	6869	NoAnnotation	.		G18285.2	28	TTTTACTTTTACATAGGTTGGTTCCTCG	18	6861	0.827009	3	5	151	0.277778	0.69897	0.0555556	0.230769	0.444444	13	13	0	5	chrM:6842-6869
chrM	-	12163	12192	NoAnnotation	.		G18300.2	30	ATATAATTCCCACCCCTTCTCAGCCAATGA	17	12178	0.948231	5	11	74	0.785714	1.04139	0	0.166667	0.285714	12	3	0	11	chrM:12163-12192
chrX	+	145570178	145570200	NoAnnotation	.		G18603.1	23	GCTTGGTTGTCTTGGGGAAAGGT	350	145570192	0.7485	2	347	2104	0.991429	1.93827	0.982857	0.8	0.994286	10	0	3	347	chrX:145570178-145570200
chrX	-	128548323	128548354	NoAnnotation	.		G18913.1	32	CCCTCTTAAAATTTTCCCACATAACTCCCTCG	222	128548331	0.577115	9	80	1395	0.36036	0.647817	0.0045045	0.389831	0.837838	59	125	17	80	chrX:128548323-128548354
JH792826.1	-	27222	27257	NoAnnotation	.		G19042.1	36	CACTCACTTGCTACCAATTCTATTTATTTCGGAATT	6	27248	0.766622	4	5	51	0.833333	0.69897	0	0.2	0.333333	5	1	0	5	JH792826.1:27222-27257
KB469739.1	-	311420	311440	NoAnnotation	.		G19054.1	21	CCAGGAACTGTACCCCAAATC	5	311440	0.729551	2	5	7	1	0.69897	0	0.333333	0.6	3	0	0	5	KB469739.1:311420-311440
chr10	-	48289883	48289903	NoAnnotation	.		G1951.1	21	ATTTAAGTACTCTGAGGAAAA	7	48289903	0.618836	2	7	35	1	0.845098	0	1	1	2	0	0	7	chr10:48289883-48289903
chr10	-	53276480	53276513	NoAnnotation	.		G1963.1	34	CAACCCACTTTTCTTACACAGGACTATAGAGATG	6	53276480	0.985343	2	4	36	0.666667	0.60206	0	0.25	0.5	4	2	0	4	chr10:53276480-53276513
chr10	-	77652954	77652979	NoAnnotation	.		G2059.1	26	CAAATTTTTTGAGGTTATCCTCATTG	24	77652954	0.987716	5	19	131	0.875	1.02119	0	0.555556	0.833333	9	2	1	21	chr10:77652954-77652979
chr10	-	83478731	83478754	NoAnnotation	.		G2107.1	24	AACACTATCCTTTCACTATATAAG	8	83478741	0.60405	5	8	56	1	0.90309	0	0.333333	0.5	6	0	0	8	chr10:83478731-83478754
chr10	-	96077705	96077732	NoAnnotation	.		G2158.1	28	TTACACCAACTTCCTAAACTTAAAATTG	10	96077725	0.759363	4	6	63	0.6	0.778151	0	0.25	0.4	8	4	0	6	chr10:96077705-96077732
chr11	+	85095567	85095587	NoAnnotation	.		G2671.1	21	TCTCCACTTCCACCTCCCATG	7	85095587	0.765617	2	7	33	1	0.845098	1	1	1	3	0	0	7	chr11:85095567-85095587
chr11	+	99933117	99933139	NoAnnotation	.		G2768.1	23	CTTACCATCTCTACCATCATCCG	15	99933139	0.646351	6	14	89	0.933333	1.14613	0.533333	0.5	0.733333	8	1	0	14	chr11:99933117-99933139
chr11	-	20114640	20114661	NoAnnotation	.		G2953.1	22	TACCCACATTCTCAACTTCAAG	6	20114654	0.601718	3	6	30	1	0.778151	0	0.666667	0.833333	3	0	0	6	chr11:20114640-20114661
chr11	-	86810749	86810776	NoAnnotation	.		G3264.1	28	CCTTTTCCATCACATCCCCTGAGTCAGG	5	86810764	0.777818	3	5	33	1	0.69897	0	0.666667	0.8	3	0	0	5	chr11:86810749-86810776
chr11	-	88305996	88306015	NoAnnotation	.		G3276.1	20	CAGGAACTGTACCCCAAATC	5	88306015	0.7992	2	5	10	1	0.69897	0	0.5	0.8	2	0	0	5	chr11:88305996-88306015
chr1	+	116633814	116633838	NoAnnotation	.		G331.1	25	TTACAAATCATTTTATCACACAATG	10	116633823	0.628137	5	9	80	0.9	0.653213	0.8	0.285714	0.5	7	0	1	9	chr1:116633814-116633838
chr12	+	4782120	4782141	NoAnnotation	.		G3502.1	22	TCACCCTTTTTCACTTCCTCAG	9	4782136	0.668154	4	8	72	0.888889	0.90309	0.888889	0.2	0.555556	5	1	0	8	chr12:4782120-4782141
chr12	+	4782719	4782754	NoAnnotation	.		G3503.1	36	CCCTACAATTCCATCCTCACCACCCACACCACCCTG	74	4782724	0.750262	3	49	295	0.662162	0.991226	0.959459	0.533333	0.905405	15	21	4	49	chr12:4782719-4782754
chr12	+	5643050	5643081	NoAnnotation	.		G3505.1	32	CCTCCACTCGCCATGGACCCCAACTGCTCCTG	147	5643065	0.852718	5	128	496	0.870748	1.10721	0.843537	0.625	0.918367	32	10	9	128	chr12:5643050-5643081
chr12	+	12730517	12730538	NoAnnotation	.		G3607.1	22	TCCGGTGGGGGGCGGGGTGGAA	50	12730537	0.910602	2	48	86	0.96	1.38021	0.38	0.5	0.92	8	1	1	48	chr12:12730517-12730538
chr12	+	18286331	18286354	NoAnnotation	.		G3624.1	24	AATTTATCATCCAAATATTAACAG	5	18286334	0.689621	3	4	36	1	0.69897	0.8	0.25	0.4	4	0	0	5	chr12:18286331-18286354
chr12	+	35773020	35773058	NoAnnotation	.		G3669.1	39	CTCATGTCCCTCATCATCAATACTCTCTATTCAAACAAG	17	35773039	0.816173	2	17	131	1	1.23045	0.588235	0.833333	0.941176	6	0	0	17	chr12:35773020-35773058
chr12	+	56191174	56191203	NoAnnotation	.		G3718.1	30	TTTCACCAATATTTTAATAAACAATCCATG	5	56191174	0.928906	2	5	34	1	0.69897	1	0.5	0.8	2	0	0	5	chr12:56191174-56191203
chr12	+	75190504	75190524	NoAnnotation	.		G3763.1	21	GGTTCGAATTCTTCTCCCTCC	27	75190513	0.591279	2	27	189	1	1.43136	0	0.5	0.925926	4	0	0	27	chr12:75190504-75190524
chr12	+	104395615	104395662	NoAnnotation	.		G3912.1	48	CATTTGGGTTGGGGTATCAGCTGTTCATGGAGAATCCTCTGAGCCTGG	5	104395658	0.981602	4	5	37	1	0.69897	1	0.25	0.4	4	0	0	5	chr12:104395615-104395662
chr12	+	104398456	104398479	NoAnnotation	.		G3914.1	24	ATCTCTCCTCATACTTCTTAACCA	6	104398479	0.70057	2	5	49	0.833333	0.69897	0.666667	0.666667	0.833333	3	1	0	5	chr12:104398456-104398479
chr12	+	119352641	119352669	NoAnnotation	.		G3987.1	29	CTCTACTACCAAACCAATTACCTTCTCTG	7	119352664	0.642707	2	4	40	0.571429	0.60206	0.571429	0.166667	0.285714	6	3	0	4	chr12:119352641-119352669
chr12	-	80629257	80629286	NoAnnotation	.		G4222.1	30	TCTCCACTTCCACCTCCCATGGTTCTTTCG	13	80629278	0.759661	3	13	70	1	1.11394	0	0.666667	0.923077	3	0	0	13	chr12:80629257-80629286
chr12	-	92293269	92293290	NoAnnotation	.		G4263.1	22	GTGTGAAAAATACCCACGCTGA	8	92293279	0.771611	2	8	20	1	0.90309	0.875	0.6	0.75	5	0	0	8	chr12:92293269-92293290
chr12	-	97756867	97756890	NoAnnotation	.		G4277.1	24	GTTCGATCTTGGGTCATGCCACCA	13	97756867	0.839598	2	13	67	1	1.11394	0.307692	0.333333	0.538462	9	0	0	13	chr12:97756867-97756890
chr13	+	67949204	67949223	NoAnnotation	.		G4719.1	20	ACAATATTTTCCTAAATACG	8	67949212	0.612739	2	8	48	1	0.90309	1	0.5	0.875	2	0	0	8	chr13:67949204-67949223
chr13	-	19994972	19994991	NoAnnotation	.		G4925.1	20	TATCATTCATTTACTCATAG	5	19994972	0.895957	2	4	41	0.8	0.60206	0	0.333333	0.6	3	1	0	4	chr13:19994972-19994991
chr13	-	85126564	85126586	NoAnnotation	.		G5189.1	23	CCTAAAAACATCCCTAACTCTCC	10	85126584	0.787979	3	8	33	0.8	0.90309	0	0.5	0.7	6	2	0	8	chr13:85126564-85126586
chr13	-	112594508	112594536	NoAnnotation	.		G5264.1	29	ATTCCATCCTCACCACCCACACCACCCTG	57	112594536	0.811934	3	13	142	0.22807	1.11394	0	0.833333	0.982456	6	44	0	13	chr13:112594508-112594536
chr14	+	16633635	16633656	NoAnnotation	.		G5309.1	22	AATTACAAAATTACTTTACAAA	6	16633640	0.554894	3	6	36	1	0.778151	0.666667	0.2	0.333333	5	0	0	6	chr14:16633635-16633656
chr14	+	18532496	18532517	NoAnnotation	.		G5314.1	22	CCACTACTCCCCCATTTACCTG	7	18532504	0.80217	2	6	35	0.857143	0.778151	0.857143	0.2	0.428571	5	1	0	6	chr14:18532496-18532517
chr14	+	50062399	50062432	NoAnnotation	.		G5414.1	34	ACCCTCCCATGGCGCGACCGCTCTCCCATCCCCC	464	50062411	0.971412	2	459	1135	0.989224	2.18469	0.0862069	0.807692	0.978448	52	3	2	459	chr14:50062399-50062432
chr14	+	74718307	74718330	NoAnnotation	.		G5530.1	24	CCCAACCTACACTAACCTTAACCG	128	74718330	0.733322	3	96	416	0.75	1.02803	0.851562	0.588235	0.945312	17	24	8	96	chr14:74718307-74718330
chr14	+	101951410	101951430	NoAnnotation	.		G5583.1	21	TAAAACGTCTGTGACCTGAGC	30	101951410	0.718656	2	30	97	1	1.47712	0	1	1	4	0	0	30	chr14:101951410-101951430
chr14	-	13933602	13933622	NoAnnotation	.		G5669.1	21	CCTCCCGGGCCGTGGTTTTCT	197	13933614	0.81407	2	196	987	0.994924	1.99123	0	0.4	0.984772	5	0	1	196	chr14:13933602-13933622
chr14	-	18545024	18545044	NoAnnotation	.		G5677.1	21	CTCTTCAACTCTACCAACATG	5	18545031	0.792545	2	5	25	1	0.69897	0	0.5	0.8	2	0	0	5	chr14:18545024-18545044
chr14	-	52540823	52540848	NoAnnotation	.		G5800.1	26	CAAATTCCATTCACTCCTTATTTTCG	13	52540848	0.640178	5	12	131	0.923077	0.778151	0	0.428571	0.692308	7	0	1	12	chr14:52540823-52540848
chr1	+	178299928	178299947	NoAnnotation	.		G584.1	20	TCATTCCATCTTTCACTCAG	5	178299939	0.662039	2	5	35	1	0.69897	1	0.5	0.8	2	0	0	5	chr1:178299928-178299947
chr14	-	75761369	75761395	NoAnnotation	.		G5940.1	27	CTTTTTATTCCATACCTTTTCCATCTG	5	75761386	0.680083	4	5	65	1	0.69897	0	0.25	0.4	4	0	0	5	chr14:75761369-75761395
chr1	+	181074378	181074399	NoAnnotation	.		G600.1	22	ATTTCCCACAATTTCCCCTTTG	47	181074389	0.719938	5	46	377	0.978723	1.36173	0.978723	0.5	0.914894	8	0	1	46	chr1:181074378-181074399
chr15	+	52852058	52852077	NoAnnotation	.		G6139.1	20	TTTGCCAAGGTGAGGGTTGG	12	52852077	0.822828	2	12	49	1	1.07918	1	0.5	0.916667	2	0	0	12	chr15:52852058-52852077
chr15	+	60468358	60468381	NoAnnotation	.		G6168.1	24	AAATTCGAGACCAGCAAATACTAT	6	60468381	0.756433	2	5	25	0.833333	0.69897	0.833333	0.333333	0.666667	3	1	0	5	chr15:60468358-60468381
chr15	+	61606906	61606926	NoAnnotation	.		G6170.1	21	ATTGTTAATCATTGGTCCCTG	9	61606906	0.806567	2	9	72	1	0.954243	1	0.25	0.666667	4	0	0	9	chr15:61606906-61606926
chr15	-	5315379	5315399	NoAnnotation	.		G6433.1	21	ATTTTCCCTTCAACACCACTG	5	5315395	0.639733	2	5	30	1	0.69897	0	1	1	2	0	0	5	chr15:5315379-5315399
chr15	-	34269089	34269115	NoAnnotation	.		G6485.1	27	AAGGAATTAAACAATTTTATATTAATG	12	34269102	0.626704	6	12	108	1	1.07918	0	0.285714	0.583333	7	0	0	12	chr15:34269089-34269115
chr15	-	79093321	79093342	NoAnnotation	.		G6610.1	22	CATGTCCTATGGGAGAAAGCAG	6	79093323	0.898332	2	6	18	1	0.778151	0	0.666667	0.833333	3	0	0	6	chr15:79093321-79093342
chr15	-	84182694	84182715	NoAnnotation	.		G6648.1	22	CACTCCCTAACAACTTCATAAG	8	84182700	0.76944	2	6	34	0.75	0.778151	0	0.666667	0.875	3	2	0	6	chr15:84182694-84182715
chr16	+	61636713	61636735	NoAnnotation	.		G7021.1	23	TTAGAAGAAGATCTGAATTTGTG	286	61636725	0.76719	2	286	1432	1	2.45637	0.996503	0.5	0.993007	4	0	0	286	chr16:61636713-61636735
chr1	-	24611604	24611638	NoAnnotation	.		G721.1	35	CATACCCCTTCATCCTTCTCTCCCTATGAGGAATA	1248	24611613	0.690012	10	749	11589	0.60016	1.2947	0.000801282	0.518987	0.969551	79	462	37	749	chr1:24611604-24611638
chr1	-	24611780	24611806	NoAnnotation	.		G723.1	27	CATTTCTTATTAAAATACCATTATATG	22	24611791	0.809896	6	21	226	0.954545	1.32222	0	0.333333	0.727273	9	1	0	21	chr1:24611780-24611806
chr1	-	24611900	24611943	NoAnnotation	.		G725.1	44	TTCTATTCCACTGCTAATTGCCCTCATCTTAATCCAAAACCATG	35	24611929	0.761404	6	29	207	0.828571	0.763428	0.0285714	0.3125	0.685714	16	2	4	29	chr1:24611900-24611943
chr1	-	24612007	24612040	NoAnnotation	.		G725.3	34	CAACCTTAATCCCAACACTTATTATTATTACCCG	19	24612017	0.57685	5	13	142	0.684211	0.636822	0	0.133333	0.315789	15	4	2	13	chr1:24612007-24612040
chr1	-	24612077	24612108	NoAnnotation	.		G726.1	32	CTTACAAATTCTCCTAATCATAACCTTTTCAG	212	24612081	0.691708	11	145	2227	0.683962	1.16137	0	0.404255	0.867925	47	58	9	145	chr1:24612077-24612108
chr1	-	24612109	24612142	NoAnnotation	.		G727.1	34	TACTACAAAAACTCTACATCTCAATACTAATCAG	99	24612109	0.791944	9	76	698	0.767677	1.40369	0	0.404762	0.747475	42	21	2	76	chr1:24612109-24612142
chr1	-	24612236	24612271	NoAnnotation	.		G728.2	36	AAAATTATAAAAACTTTTCAAATATATTCTCCTCAG	55	24612250	0.591046	6	29	473	0.527273	0.684247	0	0.36	0.709091	25	21	5	29	chr1:24612236-24612271
chr16	-	52211054	52211073	NoAnnotation	.		G7318.1	20	TTGCTGAAAGACCAAGGGTT	11	52211073	0.664503	2	10	44	0.909091	0.69897	0.181818	0.25	0.727273	4	0	1	10	chr16:52211054-52211073
chr1	-	24613392	24613430	NoAnnotation	.		G736.1	39	ACTTTGAAACATCATTCTCCATTTCAGATGGTATCTATG	16	24613392	0.987674	4	12	113	0.75	0.778151	0	0.5	0.75	8	3	1	12	chr1:24613392-24613430
chr1	-	24613566	24613586	NoAnnotation	.		G738.1	21	TCCCACTACTTAATACTTCAG	5	24613581	0.754014	2	4	31	0.8	0.60206	0	0.333333	0.6	3	1	0	4	chr1:24613566-24613586
chr1	-	24613658	24613733	NoAnnotation	.		G739.2	76	GATATGGTATAATTCTATTCATCGTCTCGGAAGTATTTTTCTTTGCAGGATTCTTCTGAGCGTTCTATCATTCTAG	15	24613708	0.651956	6	6	140	0.428571	0.778151	0.142857	0.0833333	0.214286	12	8	0	6	chr1:24613658-24613733
chr1	-	24613802	24613834	NoAnnotation	.		G740.1	33	CCTACTCACCAATATCCTCACAATATATCAATG	45	24613806	0.717054	7	23	315	0.511111	0.884607	0	0.5	0.755556	22	20	2	23	chr1:24613802-24613834
chr1	-	24614045	24614081	NoAnnotation	.		G741.1	37	ATTACATTTATTATTTTACTTCTACTCACAATTCTAG	59	24614059	0.6359	9	20	654	0.338983	1	0	0.333333	0.762712	21	38	1	20	chr1:24614045-24614081
chr1	-	24614114	24614155	NoAnnotation	.		G742.1	42	CAGGACACTTATTAATACACCTAATCGGAGGAGCTACTCTAG	34	24614134	0.805813	5	20	208	0.588235	1	0	0.166667	0.705882	12	13	1	20	chr1:24614114-24614155
chr1	-	24614209	24614275	NoAnnotation	.		G743.1	67	CCCACTTCCTTCCACAAGGAACTCCAATTTCACTAATTCCAATACTTATTATTATTGAAACAATTAG	18	24614209	0.944355	8	10	164	0.555556	1	0	0.3	0.611111	10	8	0	10	chr1:24614209-24614275
chr1	-	24614344	24614407	NoAnnotation	.		G744.1	64	CAAATCTCCTAGGCCTTTTACCACATACATTTACACCTACTACCCAACTATCCATAAATCTAAG	55	24614361	0.677473	10	21	381	0.381818	0.720159	0	0.230769	0.454545	39	31	3	21	chr1:24614344-24614407
chr1	-	24614530	24614593	NoAnnotation	.		G745.2	64	TTGTAGCCATCATTATATTTCCTTCAATCCTATTCCCATCCTCAAAACGCCTAATCAACAACCG	852	24614542	0.728133	15	438	6403	0.514085	0.828561	0	0.423256	0.85446	215	350	64	438	chr1:24614530-24614593
chr1	-	24614606	24614632	NoAnnotation	.		G746.1	27	CCTCATTCATTACCCCAACAATAATAG	32	24614614	0.660237	7	19	190	0.59375	1.27875	0	0.428571	0.75	14	13	0	19	chr1:24614606-24614632
chr17	+	16782323	16782342	NoAnnotation	.		G7479.1	20	CATGGATGTGGCTGCCTCCG	5	16782323	0.901905	2	5	20	1	0.69897	1	0.5	0.8	2	0	0	5	chr17:16782323-16782342
chr1	-	24614708	24614730	NoAnnotation	.		G748.1	23	TCTCATCACAAACATTCCCACTG	25	24614715	0.69614	3	23	115	0.92	1.0607	0.04	0.444444	0.8	9	1	1	23	chr1:24614708-24614730
chr1	-	24614731	24614753	NoAnnotation	.		G749.1	23	ATTTATCTTATTTCAACTAAAAG	7	24614740	0.847594	3	4	46	0.8	0.60206	0	0.25	0.4	4	1	0	4	chr1:24614731-24614753
chr1	-	24615187	24615215	NoAnnotation	.		G751.1	29	CTTTGATTCATATATAATCCCAACAAACG	9	24615187	0.952537	2	6	54	0.666667	0.778151	0	0.6	0.777778	5	3	0	6	chr1:24615187-24615215
chr1	-	24615406	24615436	NoAnnotation	.		G753.1	31	CTAATATTAACAACAAAACTAACACATACAA	11	24615425	0.727364	2	4	49	0.363636	0.60206	0	0.142857	0.454545	7	7	0	4	chr1:24615406-24615436
chr1	-	24615733	24615803	NoAnnotation	.		G755.1	71	TATCAGTATCGTATGCTTCAACAAATTTAGAATGACTTCATGGCTGCCCTCCACCATATCACACATTCGAG	101	24615753	0.754585	12	48	579	0.475248	0.726999	0.039604	0.340426	0.693069	47	45	8	48	chr1:24615733-24615803
chr1	-	24615847	24615880	NoAnnotation	.		G756.1	34	ATCATTTATTTCACTAACAGCTGTTCTCATCATG	19	24615869	0.607493	3	8	150	0.421053	0.60206	0	0.4	0.684211	10	10	1	8	chr1:24615847-24615880
chr1	-	24615948	24616022	NoAnnotation	.		G756.3	75	CAAAAGCCCACTTCGCCATCATATTCGTAGGAGTAAACATAACATTCTTCCCTCAACATTTCCTGGGCCTTTCAG	572	24615973	0.690435	16	378	4834	0.663158	1.00929	0.00701754	0.415929	0.884211	113	156	36	378	chr1:24615948-24616022
chr1	-	24616089	24616146	NoAnnotation	.		G756.5	58	GATACATACTATGTAGTAGCCCATTTCCACTATGTTCTATCAATGGGAGCAGTGTTTG	33	24616132	0.651486	10	21	247	0.636364	1.02119	0.0606061	0.466667	0.757576	15	11	1	21	chr1:24616089-24616146
chr17	+	32731379	32731398	NoAnnotation	.		G7586.1	20	CTTCTTCTACAAACATTTTG	5	32731392	0.587352	4	4	41	0.8	0.60206	1	0	0	5	1	0	4	chr17:32731379-32731398
chr17	+	39843352	39843458	NoAnnotation	.		G7634.1	107	CTGTTTCTTGTAAGCGTCGAGGTGCTCCTGGAGCGTTCCAGGTTTGTCTCCTAGGTGCCTGCTTCTGAGCTGGTGGTGGCGCTTCCCATTCCCTGGTGTGCCTCCGG	33	39843458	0.885793	13	21	276	0.636364	1.02119	0.757576	0.230769	0.393939	26	11	1	21	chr17:39843352-39843458
chr17	+	39843593	39843622	NoAnnotation	.		G7635.1	30	CCTGTGCGTAGGGCTGGTGCTGAGCGGTCG	8	39843607	0.730855	3	6	42	0.75	0.778151	0.75	0.333333	0.5	6	2	0	6	chr17:39843593-39843622
chr17	+	39843880	39843939	NoAnnotation	.		G7636.1	60	CCCTCAGTGAGAAAGTTTCCTTCTCTAGCTATCTTCCGGAAAGGGTGCGGGCTTCTTACG	70	39843939	0.718533	8	48	369	0.685714	1.20412	0.671429	0.354839	0.714286	31	20	2	48	chr17:39843880-39843939
chr17	+	39844150	39844194	NoAnnotation	.		G7639.1	45	CTCCGTGCACACCCCCGCGTGCGCGGTACTTTCCTCCCCTCCTGA	11	39844150	0.986009	5	9	77	0.818182	0.954243	0.727273	0.1	0.181818	10	2	0	9	chr17:39844150-39844194
chr17	+	39844362	39844385	NoAnnotation	.		G7641.1	24	TGTGCTTCTCGGGCTGTGTGGTTG	6	39844368	0.647469	3	4	44	0.833333	0.69897	1	0.2	0.333333	5	1	0	5	chr17:39844362-39844385
chr17	+	39844585	39844667	NoAnnotation	.		G7643.1	83	GGGGTCTTCGTCGGTAGGCATCGGTGTGTCGGCATCGGTCTCTCTCTCGTGTCGGTGTCGCCTCCTCGGGCTCCCGGGGGGCC	9	39844585	0.988106	5	9	72	1	0.954243	0.777778	0.125	0.222222	8	0	0	9	chr17:39844585-39844667
chr17	+	39844782	39844804	NoAnnotation	.		G7644.1	23	CGGTCTCTCGGTCCCTTGTGAGG	8	39844804	0.669869	2	5	51	0.625	0.69897	0.375	1	1	3	3	0	5	chr17:39844782-39844804
chr17	+	49366923	49366946	NoAnnotation	.		G7678.1	24	ATTTAAGTAATCAGAGGAAAAGAT	10	49366938	0.741347	2	9	35	0.9	0.653213	0.1	0.428571	0.6	7	0	1	9	chr17:49366923-49366946
chr17	+	83270219	83270240	NoAnnotation	.		G7772.1	22	CTTACCATCCATACAACACCAG	39	83270226	0.677477	2	22	134	0.564103	1.04139	0.846154	0.666667	0.948718	6	16	1	22	chr17:83270219-83270240
chr17	-	79933650	79933669	NoAnnotation	.		G8180.1	20	ACCTCTCTAAACTCTTCAAG	8	79933650	0.821202	2	7	41	0.875	0.845098	0	0.333333	0.75	3	1	0	7	chr17:79933650-79933669
chr18	+	8051251	8051271	NoAnnotation	.		G8244.1	21	CATTGGATGCTGGATAAATTG	8	8051267	0.607769	3	8	48	1	0.90309	0.875	0.4	0.625	5	0	0	8	chr18:8051251-8051271
chr18	+	14310203	14310225	NoAnnotation	.		G8257.1	23	AATTCCTCACTCCCACACATAAG	10	14310203	0.70974	4	9	41	0.9	0.653213	0.8	0.285714	0.5	7	0	1	9	chr18:14310203-14310225
chr18	+	22805498	22805519	NoAnnotation	.		G8277.1	22	CTTATACACAATTCATTCTTTG	21	22805512	0.576368	5	18	191	0.857143	0.778151	1	0.625	0.857143	8	1	2	18	chr18:22805498-22805519
chr18	+	65837327	65837356	NoAnnotation	.		G8423.1	30	TTTCACTAATTCCAATACTTATTATTATTG	15	65837344	0.675124	6	9	187	0.6	0.954243	0.8	0.25	0.4	12	6	0	9	chr18:65837327-65837356
chr1	-	65438616	65438638	NoAnnotation	.		G854.1	23	TCTCAAACACTTCTTTCATTAAG	6	65438630	0.711597	2	5	49	0.833333	0.69897	0	0.666667	0.833333	3	1	0	5	chr1:65438616-65438638
chr18	-	54030619	54030640	NoAnnotation	.		G8685.1	22	TACACAACTCACTCCTTTAAAG	9	54030619	0.729919	2	7	44	0.777778	0.845098	0	0.6	0.777778	5	2	0	7	chr18:54030619-54030640
chr18	-	68731450	68731469	NoAnnotation	.		G8733.1	20	TCTTGTGCAAGCAGGACTGA	18	68731460	0.740013	2	18	72	1	1.25527	0	1	1	4	0	0	18	chr18:68731450-68731469
chr18	-	87080742	87080762	NoAnnotation	.		G8794.1	21	CACAACTTCCTTTCCTTTCAG	7	87080743	0.682352	2	4	52	0.571429	0.60206	0	0.666667	0.857143	3	3	0	4	chr18:87080742-87080762
chr19	+	5436030	5436055	NoAnnotation	.		G8817.1	26	ATATGGACTCATTTTTCATTCCACCT	20	5436050	0.75271	3	8	140	0.4	0.90309	0.55	0.444444	0.75	9	12	0	8	chr19:5436030-5436055
chr19	+	11121977	11122004	NoAnnotation	.		G8877.1	28	CAGCCTTCTGTTGGCACTGAGATATTTG	14	11122004	0.925807	2	4	95	0.285714	0.60206	0.928571	0.5	0.857143	4	10	0	4	chr19:11121977-11122004
chr19	+	11438461	11438480	NoAnnotation	.		G8878.1	20	TACTACACATCTGCTTCTGG	15	11438468	0.717256	4	15	90	1	1.17609	1	1	1	4	0	0	15	chr19:11438461-11438480
chr19	+	12273840	12273864	NoAnnotation	.		G8888.1	25	CAGATGGAAGCTCCCCATATCATCG	5	12273858	0.718961	2	5	20	1	0.69897	1	0.5	0.8	2	0	0	5	chr19:12273840-12273864
chr19	+	17926704	17926725	NoAnnotation	.		G8908.1	22	ATCTACAAATGTGGTGGAATCG	12	17926707	0.729835	2	7	63	0.583333	0.845098	1	1	1	4	5	0	7	chr19:17926704-17926725
chr19	+	17927381	17927407	NoAnnotation	.		G8909.1	27	TCTATAAAATTGGAGGCATTGGCACTG	5	17927391	0.671134	2	5	32	1	0.69897	1	0.333333	0.6	3	0	0	5	chr19:17927381-17927407
chr1	-	71714294	71714313	NoAnnotation	.		G891.1	20	AATACTCACATCTTCATCAG	10	71714299	0.577438	2	10	50	1	1	0	1	1	2	0	0	10	chr1:71714294-71714313
chr19	+	23727040	23727074	NoAnnotation	.		G8922.1	35	AACTTAGGCTGAGTAACTTCATATAATTTTCTCAG	5	23727040	0.986596	2	5	48	1	0.69897	1	1	1	2	0	0	5	chr19:23727040-23727074
chr19	-	10063849	10063874	NoAnnotation	.		G9143.1	26	TCCAGGACTTGGCTCTACACTCCCTG	5	10063854	0.837446	2	5	30	1	0.69897	0	0.5	0.8	2	0	0	5	chr19:10063849-10063874
chr2	+	60135069	60135130	NoAnnotation	.		G9622.1	62	CACTTCACTGTCCAGGCTGCAGCAGGGCTTCTAGGCAGACCACACCCTTCTCGTCTGAGCTG	12	60135080	0.734047	5	10	68	0.833333	0.69897	1	0.571429	0.75	7	1	1	10	chr2:60135069-60135130
chr1	+	15276945	15276974	repeat	(ATG)n	RepeatMasker	G34.1	30	AATGATCTGATGATGATGATGATGATGATA	985	15276945	0.957655	3	570	7690	0.57868	1.13263	0.524873	0.789474	0.991878	38	374	41	570	chr1:15276945-15276974
chr4	+	151592491	151592527	repeat	(ATG)n	RepeatMasker	G12384.1	37	TGATGATGATGATGATGATGATGATGATGATGGCCTA	11201	151592527	0.981831	6	9123	97757	0.814481	1.22534	0.000267833	0.550562	0.996429	89	1536	542	9123	chr4:151592491-151592527
chr8	+	29491415	29491450	repeat	(ATG)n	RepeatMasker	G16264.1	36	TGATGATGATGATGATGATGATGATGATGACCTATG	36	29491450	0.971171	2	23	283	0.638889	1.36173	0.0833333	0.5625	0.805556	16	13	0	23	chr8:29491415-29491450
chr8	+	96185561	96185585	repeat	(CA)n	RepeatMasker	G16506.1	25	CACCCCCTTCTTTCCATACACACAC	25	96185585	0.694387	4	5	145	0.2	0.69897	0	0.333333	0.76	9	20	0	5	chr8:96185561-96185585
chr9	+	42704564	42704584	repeat	(CAT)n	RepeatMasker	G17288.1	21	ATGGGCTATCATCATTATCAT	14	42704569	0.711897	2	12	91	0.857143	0.60206	0	0.428571	0.714286	7	0	2	12	chr9:42704564-42704584
chrX	+	162363964	162363991	repeat	(CAT)n	RepeatMasker	G18642.1	28	TCATGGGTCATCATCATCATCATCACCA	25350	162363970	0.837728	2	25279	152150	0.997199	2.9114	3.94e-05	0.648649	0.999487	37	41	30	25279	chrX:162363964-162363991
chr2	+	152354433	152354453	repeat	(CTG)n	RepeatMasker	G9945.1	21	CATTTGCGGCTGCTGCCCCTG	8	152354436	0.710397	2	8	40	1	0.90309	1	1	1	2	0	0	8	chr2:152354433-152354453
chr16	+	50429919	50429939	repeat	(TCC)n	RepeatMasker	G6998.1	21	CTTCCCCTCCTCCTTCTCCCG	20	50429926	0.806345	2	20	120	1	1.30103	0.95	0.333333	0.9	3	0	0	20	chr16:50429919-50429939
chr3	+	88326205	88326225	coding	0610031J06Rik	HAVANA	G11084.1	21	AACAATATCACCAACTCATTG	22	88326216	0.634822	3	17	93	0.772727	0.628389	1	0.833333	0.954545	6	2	3	17	chr3:88326205-88326225
chr7	+	116101975	116101999	coding	1110004F10Rik	HAVANA	G15432.1	25	ATCACAAATCAACATCTCACTTCCG	11	116101998	0.65562	4	10	52	0.909091	1	0.818182	0.25	0.454545	8	1	0	10	chr7:116101975-116101999
chr17	-	34952286	34952311	lincRNA	1110038B12Rik	HAVANA	G7990.1	26	CCGGGTATGATGACCCACATTTACAG	48	34952292	0.687568	4	28	257	0.583333	0.748188	0.0416667	0.55	0.8125	20	16	4	28	chr17:34952286-34952311
chr17	+	14944190	14944209	3'utr	1600012H06Rik	HAVANA	G7474.1	20	CACAAACCCTTATTTTCACA	14	14944190	0.625122	5	12	72	0.857143	1.07918	0.785714	0.222222	0.5	9	2	0	12	chr17:14944190-14944209
chr9	+	50501744	50501767	intron	1600029D21Rik	ENSEMBL	G17346.1	24	TCAACTCCCCCACCCATCTCTCCA	7	50501767	0.639882	3	5	30	0.714286	0.69897	0.857143	0.4	0.571429	5	2	0	5	chr9:50501744-50501767
chr9	-	57257125	57257144	coding	1700017B05Rik	ENSEMBL	G17855.1	20	TCTCATCTCCCACTACCCCG	15	57257138	0.720901	2	8	50	0.6	0.954243	0	0.222222	0.533333	9	6	0	9	chr9:57257125-57257144
chr9	-	57253738	57253763	3'utr	1700017B05Rik	ENSEMBL	G17853.1	26	ATCCTGACTGTTGTGTCCTGGGCAAG	5	57253763	0.906417	2	5	35	1	0.69897	0	0.666667	0.8	3	0	0	5	chr9:57253738-57253763
chr9	-	57256944	57256987	coding	1700017B05Rik	ENSEMBL	G17854.1	44	CTCCCCGGCCCCAGCCTCTGCTCCACCTCCATCACCAGCTCCTG	8	57256987	0.987538	4	4	30	0.625	0.69897	0	0	0	8	3	0	5	chr9:57256944-57256987
chr3	+	122925573	122925596	3'utr	1810037I17Rik	HAVANA	G11268.1	24	CACCTCTATCTAACCTTTTCTTCA	7	122925588	0.67526	4	6	60	0.857143	0.778151	0.857143	0.166667	0.285714	6	1	0	6	chr3:122925573-122925596
chr17	-	35895920	35895942	coding	2310061I04Rik	HAVANA	G8017.1	23	CTCCTCCACCACCTCTCTCTCAG	14	35895928	0.702257	4	7	72	0.5	0.845098	0	0.375	0.642857	8	7	0	7	chr17:35895920-35895942
chr15	+	8182265	8182293	coding	2410089E03Rik		G6050.1	29	AATTTATTCCTCTTCATCCACTAATAACG	5	8182269	0.687648	4	5	45	1	0.69897	0.6	0	0	5	0	0	5	chr15:8182265-8182293
chr3	+	88700289	88700323	coding	2810403A07Rik	ENSEMBL	G11095.1	35	TATCCCTCCTCAACCACCATATTATCCATCCAATG	22	88700311	0.648275	5	13	164	0.590909	0.636822	0.727273	0.235294	0.409091	17	7	2	13	chr3:88700289-88700323
chr6	+	149325565	149325593	coding	2810474O19Rik	HAVANA	G14573.1	29	TTCTTTCAACTATTCTCCCCATAACCAAG	13	149325581	0.650038	4	8	93	0.615385	0.90309	0.923077	0.333333	0.538462	9	5	0	8	chr6:149325565-149325593
chr6	+	149326555	149326586	coding	2810474O19Rik	ENSEMBL	G14576.1	32	AAAATATACCTACAATCCTAATACAAATCAAG	7	149326586	0.783705	2	4	36	0.571429	0.60206	0.857143	0.166667	0.285714	6	3	0	4	chr6:149326555-149326586
chr6	+	149326030	149326055	coding	2810474O19Rik	HAVANA	G14575.1	26	TCAGGGACTTAATCACTTCATACCAG	9	149326055	0.712158	4	9	51	1	0.954243	0.555556	0.125	0.222222	8	0	0	9	chr6:149326030-149326055
chr6	+	149325603	149325635	coding	2810474O19Rik	HAVANA	G14574.1	33	AAACTTCTTTCAACTATTCTCTCCATAACCAAG	25	149325635	0.755133	4	12	211	0.48	0.778151	0.52	0.352941	0.56	17	12	1	12	chr6:149325603-149325635
chr18	+	46872388	46872410	intron	4833403I15Rik	ENSEMBL	G8364.1	23	ACAACCTCTACTTTTTTCTTTTG	22	46872403	0.592019	7	18	245	0.818182	0.954243	1	0.555556	0.818182	9	3	1	18	chr18:46872388-46872410
chr9	-	78175302	78175346	misc_RNA	7SK	RepeatMasker	G17959.1	45	ACACATCCAAATGAGGCGCTGCATGTGGCAGTCTGCCTTTCTTTT	110	78175310	0.795226	6	65	1148	0.59633	0.771521	0	0.216216	0.733945	37	34	10	65	chr9:78175302-78175346
chr15	+	93234418	93234466	misc_RNA	7SK	RepeatMasker	G6319.2	49	ATTCGGCTGATCTGGCTGGCTAGGCGGGTGTCCCCTTCCTCCCTCACCG	14	93234448	0.847608	3	5	77	0.357143	0.69897	0.5	0.4	0.571429	10	9	0	5	chr15:93234418-93234466
chr12	-	69361335	69361368	srpRNA	7SLRNA	RepeatMasker	G4146.1	34	CACTAAGTTCGGCATCAATATGGTGACCTCCCGG	61	69361348	0.822225	5	47	232	0.816667	0.845098	0.0333333	0.368421	0.8	19	5	6	49	chr12:69361335-69361368
chr6	+	69516397	69516484	srpRNA	7SLRNA	RepeatMasker	G14288.1	88	ATCGCTTGAGTCCAGGAGTTCTGGGCTGTAGTGCGCTATGCCGATCGGGTGTCCGCACTAAGTTCGGCATCAATATGGTGACCTCCCG	1020	69516449	0.886139	12	758	5645	0.743137	1.49946	0.805882	0.39726	0.956863	73	239	23	758	chr6:69516397-69516484
chr12	+	69159361	69159440	srpRNA	7SLRNA	RepeatMasker	G3734.2	80	AGTCCAGGAGTTCTGGGCTGTAGTGCGCTATGCCGATCGGGTGTCCGCACTAAGTTCGGCATCAATATGGTGACCTCCCG	156	69159421	0.823102	10	99	827	0.634615	0.916454	0.653846	0.278689	0.717949	61	46	11	99	chr12:69159361-69159440
chr1	-	190483041	190483107	srpRNA	7SLRNA	RepeatMasker	G1357.1	67	CTGGAGGATCGCTTGAGTCCAGGAGTTCTGGGCTGTAGTGCGCTATGCCGATTGGGTGTCCGCACTA	169	190483041	0.983618	9	148	1145	0.87574	0.99417	0.0414201	0.407407	0.905325	27	7	14	148	chr1:190483041-190483107
chr5	+	89536253	89536284	srpRNA	7SLRNA	RepeatMasker	G13245.1	32	AGTCCAGGAGTTCTGGGCTGTAGTGCGCTATG	24	89536262	0.723428	4	14	174	0.583333	0.669007	0.708333	0.444444	0.791667	9	8	2	14	chr5:89536253-89536284
chr13	+	81066220	81066246	lincRNA	9330111N05Rik	ENSEMBL	G4774.1	27	TTACCACTCCTTCTTGCCAGTCTAACA	10	81066228	0.71326	2	6	76	0.6	0.778151	0.8	0.5	0.7	6	4	0	6	chr13:81066220-81066246
chr1	+	57407103	57407134	coding	9430016H08Rik	HAVANA	G156.1	32	ATCATTCTGGGATTTTCCAATCCCATCAACTG	8	57407124	0.760942	4	7	69	0.875	0.845098	1	0.4	0.625	5	1	0	7	chr1:57407103-57407134
chr11	+	52407854	52407875	3'utr	9530068E07Rik	HAVANA	G2447.1	22	CATCTGTGCACCTATGCACATG	7	52407868	0.716769	3	7	35	1	0.845098	1	0.5	0.714286	4	0	0	7	chr11:52407854-52407875
chr11	+	52407677	52407709	3'utr	9530068E07Rik	HAVANA	G2446.1	33	CTTTAAAATAACATTTCCCCCCTCTCTTTCAAA	11	52407677	0.99812	3	4	91	0.363636	0.60206	0.818182	0.333333	0.636364	6	7	0	4	chr11:52407677-52407709
chr15	-	102338658	102338688	coding	Aaas	ENSEMBL	G6760.1	31	CTCATCACTTTCCATCCTTCCTTCAACAAAG	6	102338682	0.68245	4	5	49	0.833333	0.69897	0	0.2	0.333333	5	1	0	5	chr15:102338658-102338688
chr5	+	125513207	125513227	coding	Aacs	HAVANA	G13419.1	21	CTTACTTCTCCAAATTCCCAG	10	125513223	0.638824	4	10	60	1	1	1	1	1	4	0	0	10	chr5:125513207-125513227
chr6	+	86949590	86949618	coding	Aak1	HAVANA	G14336.1	29	TTTCATACTTCTCATTTAAACTACTCAAG	13	86949609	0.607381	7	12	132	0.923077	1.07918	0.692308	0.625	0.769231	8	1	0	12	chr6:86949590-86949618
chr2	+	156551092	156551113	coding	Aar2	HAVANA	G9979.1	22	ATCTCACTCACCAACTTCATCA	5	156551106	0.759995	2	5	25	1	0.69897	0.8	0.666667	0.8	3	0	0	5	chr2:156551092-156551113
chr8	+	111050489	111050510	coding	Aars	HAVANA	G16607.1	22	CCTGCTGGCTCCCTTACTTCTG	6	111050503	0.669912	3	6	42	1	0.778151	1	0.666667	0.833333	3	0	0	6	chr8:111050489-111050510
chr17	+	24366858	24366899	coding	Abca3	ENSEMBL	G7529.1	42	CATACCACTTCACTTTTTCCACTTTTTCCAAGCCCCGGACCG	7	24366899	0.991607	2	4	52	0.857143	0.778151	0.714286	0.4	0.571429	5	1	0	6	chr17:24366858-24366899
chr11	-	94351799	94351825	coding	Abcc3	HAVANA	G3300.1	27	CGCTCTCAGCTCACCATCATCCCTCAG	5	94351806	0.79579	2	5	25	1	0.69897	0	0.333333	0.6	3	0	0	5	chr11:94351799-94351825
chr11	-	94358817	94358856	coding	Abcc3	ENSEMBL	G3302.1	40	AATTCCTTCTTCACATCCATCTCCACCATCATGGTCATCG	123	94358840	0.604661	8	43	865	0.349593	0.78837	0	0.363636	0.772358	44	74	6	43	chr11:94358817-94358856
chr11	-	94351063	94351082	coding	Abcc3	HAVANA	G3299.1	20	CACCCTGCGTATGAACTTAG	5	94351063	0.766208	2	4	21	0.8	0.60206	0	0.666667	0.8	3	1	0	4	chr11:94351063-94351082
chr11	-	94368499	94368521	coding	Abcc3	HAVANA	G3304.1	23	ATCTTACACCAATATTACCACTG	16	94368507	0.67857	4	10	100	0.625	0.69897	0	0.571429	0.8125	7	5	1	10	chr11:94368499-94368521
chr3	-	121786016	121786035	coding	Abcd3	HAVANA	G11678.1	20	ATACTTATTCAACTTCATCG	6	121786026	0.651486	3	4	44	0.666667	0.60206	0	0.5	0.666667	4	2	0	4	chr3:121786016-121786035
chr8	+	9988085	9988108	coding	Abhd13	HAVANA	G16199.1	24	CACTCTATTTTCATTCTTCCCAAT	8	9988103	0.709994	3	8	80	1	0.90309	0.875	0.25	0.625	4	0	0	8	chr8:9988085-9988108
chr19	+	21678624	21678650	coding	Abhd17b	ENSEMBL	G8913.1	27	CTAAGTATACCTTACTCTTCTCACATG	12	21678650	0.659084	7	12	94	1	1.07918	0.75	0.333333	0.5	9	0	0	12	chr19:21678624-21678650
chr7	-	84114316	84114338	coding	Abhd17c	HAVANA	G15900.1	23	CCGTCATCCTCCATTCCCCACTG	61	84114323	0.736692	4	53	313	0.868852	1.12222	0	0.583333	0.918033	12	5	3	53	chr7:84114316-84114338
chr7	+	79297124	79297199	coding	Abhd2	HAVANA	G15309.1	76	CCCTACTGCCCCTCCTGACCTCTACTTCCAGGACTCCGGGCTCTCACGTTTCCTGCTCAAATCCTGTCCTCTTCTG	23	79297124	0.979801	8	21	150	0.913043	1.02119	0.913043	0.230769	0.565217	13	1	1	21	chr7:79297124-79297199
chr7	+	79361293	79361314	3'utr	Abhd2	HAVANA	G15314.1	22	TAATTTTACTTTTTCACCCCAG	5	79361314	0.849616	2	3	31	1	0.69897	1	0.666667	0.8	3	0	0	5	chr7:79361293-79361314
chr7	+	79323594	79323625	coding	Abhd2	HAVANA	G15311.1	32	CCACTTCTACCTTCGACCTCTTCGAGCCCCTG	6	79323625	0.933008	4	4	35	0.666667	0.60206	0.666667	0	0	6	2	0	4	chr7:79323594-79323625
chr7	+	79348264	79348300	coding	Abhd2	HAVANA	G15312.1	37	CACGTGGGAATTTGGAGCCATGGTGAACTACATCAAG	18	79348264	0.958627	3	13	62	0.777778	0.669007	0.888889	0.333333	0.666667	9	2	2	14	chr7:79348264-79348300
chr7	+	79360345	79360399	3'utr	Abhd2	HAVANA	G15313.1	55	TTTTCTCCATTGCATCGTTAGCCATGGTGACAAGCTACAAGATTCTCACCCTTCT	7	79360345	0.985532	4	6	47	0.857143	0.778151	0.571429	0.166667	0.285714	6	1	0	6	chr7:79360345-79360399
chr14	+	54262993	54263012	coding	Abhd4	ENSEMBL	G5432.1	20	CCACTTCTTACTCTATCAAG	5	54263007	0.634086	2	3	32	0.8	0.60206	1	0.25	0.4	4	1	0	4	chr14:54262993-54263012
chr2	-	22994633	22994653	coding	Abi1	HAVANA	G10182.1	21	CATATACAACTCAATCTCTAG	15	22994643	0.701249	5	15	75	1	1.17609	0	0.6	0.866667	5	0	0	15	chr2:22994633-22994653
chr4	+	86886173	86886195	coding	Acer2	HAVANA	G12007.1	23	TTTTTCATTTTACCTCCCATCTG	5	86886183	0.706702	3	4	47	0.8	0.60206	0.6	0.25	0.4	4	1	0	4	chr4:86886173-86886195
chr4	+	86900550	86900569	coding	Acer2	HAVANA	G12008.1	20	CCATCAACAATATTTCCCTG	19	86900563	0.612414	2	15	99	0.789474	0.69897	1	1	1	4	2	2	15	chr4:86900550-86900569
chr14	-	54665062	54665087	coding	Acin1	HAVANA	G5809.1	26	AAACACCCCCACCTTTACTTACCAAG	7	54665087	0.932552	2	7	28	1	0.845098	0	1	1	2	0	0	7	chr14:54665062-54665087
chr11	-	100477184	100477210	3'utr	Acly	ENSEMBL	G3351.1	27	ACAAAAACCCCCTCCTCAACAATATAG	8	100477210	0.858553	3	8	24	1	0.90309	0	0.25	0.625	4	0	0	8	chr11:100477184-100477210
chr11	-	100520295	100520326	coding	Acly	HAVANA	G3353.1	32	AACTTTCTCATTGAACCCTTCGTCCCCCACAG	8	100520295	0.837876	3	4	47	0.5	0.60206	0	0.142857	0.25	7	4	0	4	chr11:100520295-100520326
chr11	-	100493929	100493950	coding	Acly	HAVANA	G3352.1	22	AACTCAATAACATCATCTCTCG	5	100493943	0.72269	2	5	25	1	0.69897	0	1	1	2	0	0	5	chr11:100493929-100493950
chr4	+	40188223	40188246	coding	Aco1	HAVANA	G11834.1	24	AATCCCAAATCTACTTACATTAAG	7	40188238	0.65703	3	5	41	0.714286	0.69897	0.714286	0.2	0.428571	5	2	0	5	chr4:40188223-40188246
chr4	+	40196376	40196395	coding	Aco1	HAVANA	G11835.1	20	ATACACTATCAACATCCCTG	6	40196384	0.656408	3	5	25	0.833333	0.69897	1	0.5	0.666667	4	1	0	5	chr4:40196376-40196395
chr14	-	8249950	8249970	coding	Acox2	HAVANA	G5653.1	21	CCTCTTACAATTCTTCCACAG	10	8249957	0.665989	3	10	60	1	1	0	0.5	0.8	4	0	0	10	chr14:8249950-8249970
chr2	+	91207859	91207880	coding	Acp2	HAVANA	G9733.1	22	CAACTACCTCTCAATTCCCTAA	5	91207873	0.713463	2	4	26	0.8	0.60206	0.6	0.25	0.4	4	1	0	4	chr2:91207859-91207880
chr8	+	46534676	46534709	3'utr	Acsl1	HAVANA	G16336.1	34	CCCATGATCCCGGGGACACACAATTTCCAAAACG	6	46534709	0.657261	3	5	18	0.833333	0.69897	0.666667	0.2	0.333333	5	1	0	5	chr8:46534676-46534709
chr1	+	78681646	78681668	coding	Acsl3	HAVANA	G246.1	23	TATCTTCAACACCATCAACCATG	6	78681659	0.693967	3	5	28	0.833333	0.69897	1	0.2	0.333333	5	1	0	5	chr1:78681646-78681668
chr5	-	142905440	142905470	coding	Actb	HAVANA	G14077.1	31	ATGGTGGGAATGGGTCAGAAGGACTCCTATG	10	142905462	0.536608	3	3	39	0.4	0.60206	0.1	0	0	10	6	0	4	chr5:142905440-142905470
chr5	-	142903228	142903276	3'utr	Actb	HAVANA	G14067.2	49	CTGAATGGCCCAGGTCTGAGGCCTCCCTTTTTTTTGTCCCCCCAACTTG	20	142903236	0.555333	4	9	156	0.5	1	0.15	0.357143	0.55	14	10	0	10	chr5:142903228-142903276
chr5	-	142904680	142904770	coding	Actb	HAVANA	G14075.1	91	ACCTTCAACACCCCAGCCATGTACGTAGCCATCCAGGCTGTGCTGTCCCTGTATGCCTCTGGTCGTACCACAGGCATTGTGATGGACTCCG	55	142904680	0.929555	11	37	236	0.672727	0.613959	0	0.294118	0.563636	34	10	8	37	chr5:142904680-142904770
chr5	-	142904389	142904469	coding	Actb	HAVANA	G14073.2	81	AGATGGCCACTGCCGCATCCTCTTCCTCCCTGGAGAAGAGCTATGAGCTGCCTGACGGCCAGGTCATCACTATTGGCAACG	62	142904409	0.6931	10	40	374	0.645161	0.90309	0	0.388889	0.645161	36	18	4	40	chr5:142904389-142904469
chr5	-	142905575	142905613	coding	Actb	HAVANA	G14078.1	39	ATGCTCCCCGGGCTGTATTCCCCTCCATCGTGGGCCGCC	11	142905575	0.68921	5	11	62	1	1.04139	0	0.1	0.181818	10	0	0	11	chr5:142905575-142905613
chr5	-	142903879	142903934	coding	Actb	HAVANA	G14070.1	56	CTCCTCCTGAGCGCAAGTACTCTGTGTGGATCGGTGGCTCCATCCTGGCCTCACTG	9	142903879	0.96977	3	4	64	0.555556	0.69897	0	0.125	0.222222	8	4	0	5	chr5:142903879-142903934
chr5	-	142903178	142903224	3'utr	Actb	HAVANA	G14067.1	47	TATGAAGGCTTTGGTCTCCCTGGGAGGGGGTTGAGGTGTTGAGGCAG	11	142903178	0.892719	5	7	57	0.636364	0.845098	0	0.375	0.545455	8	4	0	7	chr5:142903178-142903224
chr11	-	120348428	120348463	5'utr	Actg1	HAVANA	G3472.1	36	CTTCTTGCCGCTCCTCCGTCGCCGCCGCGTCCTTCG	5	120348428	0.966252	2	4	27	0.8	0.60206	0	0.333333	0.6	3	1	0	4	chr11:120348428-120348463
chr11	-	120348466	120348489	5'utr	Actg1	HAVANA	G3472.2	24	ACACTCCGCCGCCGGCTTACACTG	6	120348482	0.764552	4	5	18	0.833333	0.69897	0	0.2	0.333333	5	1	0	5	chr11:120348466-120348489
chr11	-	120346480	120346509	coding	Actg1	ENSEMBL	G3470.1	30	TACTCAGTCTGGATCGGTGGCTCCATTCTG	8	120346502	0.767898	2	7	65	1	0.90309	0	0.666667	0.875	3	0	0	8	chr11:120346480-120346509
chr12	-	80174490	80174514	coding	Actn1	ENSEMBL	G4217.1	25	CACCAACCCCTATACAACCATCACG	6	80174514	0.786928	3	5	10	0.833333	0.69897	0	0.25	0.5	4	1	0	5	chr12:80174490-80174514
chr7	-	28893556	28893575	3'utr	Actn4	HAVANA	G15686.1	20	ATTTACTTTATTAACTTACG	5	28893566	0.703171	2	4	46	0.8	0.60206	0	0.25	0.4	4	1	0	4	chr7:28893556-28893575
chr1	-	36701134	36701180	coding	Actr1b	HAVANA	G775.1	47	ACTCTTCTCCAATATCGTGCTGTCAGGGGGCTCAACACTCTTCAAAG	10	36701134	0.983629	6	10	73	1	1	0.1	0.5	0.7	6	0	0	10	chr1:36701134-36701180
chr11	-	20063641	20063667	3'utr	Actr2	HAVANA	G2951.1	27	TAACATTCACATTGGGACTTGGTGCCA	5	20063656	0.77134	3	5	35	1	0.69897	0	0.333333	0.6	3	0	0	5	chr11:20063641-20063667
chr1	-	125397511	125397530	coding	Actr3	ENSEMBL	G1069.1	20	TTTTACACAACCTATCTCAG	20	125397529	0.543018	5	14	126	0.7	0.669007	0	0.5	0.8	8	4	2	14	chr1:125397511-125397530
chr1	-	125405943	125405962	coding	Actr3	ENSEMBL	G1070.1	20	TATTAAACACATTCCAATCG	12	125405951	0.774207	2	12	60	1	1.07918	0	1	1	2	0	0	12	chr1:125405943-125405962
chr10	-	89726697	89726719	coding	Actr6	ENSEMBL	G2131.1	23	TTTTAACTTCACTTCAATCCAAG	6	89726704	0.712717	4	5	45	0.833333	0.69897	0	0.2	0.333333	5	1	0	5	chr10:89726697-89726719
chr9	+	70718744	70718763	coding	Adam10	HAVANA	G17426.1	20	ATACCTCTCATATTTACACT	16	70718758	0.631941	4	15	113	0.9375	0.875061	0.9375	0.6	0.875	5	0	1	15	chr9:70718744-70718763
chr16	-	85798492	85798512	coding	Adamts1	HAVANA	G7392.1	21	CCAAACAAAACACTTCCCTTG	9	85798512	0.939977	3	7	29	0.777778	0.845098	0	0.4	0.666667	5	2	0	7	chr16:85798492-85798512
chr3	+	138282445	138282467	coding	Adh1	HAVANA	G11307.1	23	TCATTCCACTCTTTTCCCCTCAG	6	138282467	0.694104	3	4	49	0.666667	0.60206	0.666667	0	0	6	2	0	4	chr3:138282445-138282467
chr1	+	134424837	134424863	coding	Adipor1	HAVANA	G406.1	27	ACCACCTATGCCCTCCTTTCGGGCTTG	5	134424848	0.704708	3	5	31	1	0.69897	1	0.666667	0.8	3	0	0	5	chr1:134424837-134424863
chr1	+	134428134	134428153	coding	Adipor1	HAVANA	G408.1	20	CTCTATTACTCCTTCTACTG	18	134428147	0.750129	4	13	137	0.722222	0.812913	0.944444	0.333333	0.777778	6	4	1	13	chr1:134428134-134428153
chr6	-	119370364	119370406	5'utr	Adipor2	ENSEMBL	G14961.1	43	TCAACTTACCATCCCTTAAAAATCCATTCTCCCAAGAAGAAGG	12	119370364	0.982628	5	8	76	0.666667	0.60206	0	0.0909091	0.166667	11	3	1	8	chr6:119370364-119370406
chr6	-	119355886	119355928	coding	Adipor2	ENSEMBL	G14958.1	43	TTTCACTCTCATCAGCTCTTCCACATCTTTGTGGTTGCTGGTG	7	119355912	0.764855	5	7	98	1	0.845098	0	0	0	7	0	0	7	chr6:119355886-119355928
chr2	-	168185147	168185171	coding	Adnp	HAVANA	G10751.1	25	ACTATCGGACAAAACCTTTTTGCTG	7	168185148	0.63385	2	4	45	0.571429	0.60206	0	0.4	0.571429	5	3	0	4	chr2:168185147-168185171
chr2	-	168184986	168185009	coding	Adnp	HAVANA	G10750.1	24	AAACACACATTAAAATATTTCATG	5	168185009	0.782663	4	5	30	1	0.69897	0	0.25	0.4	4	0	0	5	chr2:168184986-168185009
chr11	+	62249219	62249239	coding	Adora2b	HAVANA	G2499.1	21	ACCCCCACCAACTACTTTCTG	6	62249219	0.961285	2	4	26	0.833333	0.69897	0.833333	0.5	0.666667	4	1	0	5	chr11:62249219-62249239
chr11	+	62265491	62265510	coding	Adora2b	HAVANA	G2502.1	20	TATCACCCTCTTCCATCCAG	5	62265502	0.640711	2	4	21	0.8	0.60206	1	0.333333	0.6	3	1	0	4	chr11:62265491-62265510
chr15	+	80952344	80952367	coding	Adsl	HAVANA	G6253.1	24	AAAGCTGCGGGCATTATTCATCTG	5	80952362	0.563083	3	4	30	0.8	0.60206	0.8	0.25	0.4	4	1	0	4	chr15:80952344-80952367
chr13	-	41777597	41777623	coding	Adtrp	HAVANA	G5031.1	27	CATACCTCCATATTTCCCTTTTCACTG	20	41777610	0.630751	8	18	195	0.9	0.954243	0	0.333333	0.6	12	1	1	18	chr13:41777597-41777623
chr11	+	53380644	53380672	coding	Aff4	HAVANA	G2452.1	29	AACCTTCCAAATTCCCTTTTCCAACTAAG	5	53380655	0.616804	3	5	40	1	0.69897	0.8	0.25	0.4	4	0	0	5	chr11:53380644-53380672
chr18	-	67429182	67429213	coding	Afg3l2	ENSEMBL	G8731.1	32	CTTTTCTACTCTACACCATAAGAAGAGGGCCC	5	67429182	0.978044	3	5	35	1	0.69897	0	0.25	0.4	4	0	0	5	chr18:67429182-67429213
chr10	-	78287929	78287957	coding	Agpat3	HAVANA	G2067.1	29	TGAGCGGGTTAATTATCAACTTCACCCAG	12	78287929	0.739855	5	12	75	1	1.07918	0	0.25	0.5	8	0	0	12	chr10:78287929-78287957
chr8	+	18878140	18878164	coding	Agpat5	HAVANA	G16235.1	25	AAAATACTCAAATCCACCATCCATG	14	18878153	0.814466	4	13	56	0.928571	0.812913	0.928571	0.285714	0.642857	7	0	1	13	chr8:18878140-18878164
chr1	-	179788207	179788229	coding	Ahctf1	HAVANA	G1287.1	23	ATTTCCATCTCATGGAGACAGAG	6	179788207	0.954884	2	6	30	1	0.778151	0	0.5	0.833333	2	0	0	6	chr1:179788207-179788229
chr2	-	155065547	155065581	coding	Ahcy	HAVANA	G10610.1	35	ACCTTACTAACCTCATCCACACCAAATACCCACAG	28	155065547	0.874308	4	20	74	0.714286	0.823909	0	0.545455	0.821429	11	6	2	20	chr2:155065547-155065581
chr3	-	107677781	107677801	coding	Ahcyl1	HAVANA	G11645.1	21	TTCACCAAATTCCCTACTAAG	19	107677793	0.768009	2	18	94	0.947368	0.954243	0	0.5	0.894737	4	0	1	18	chr3:107677781-107677801
chr12	+	87268299	87268318	coding	Ahsa1	ENSEMBL	G3817.1	20	CAAACTTATCTTCTTCTATG	21	87268309	0.663866	3	17	163	0.809524	0.929419	0.952381	0.666667	0.904762	6	3	1	17	chr12:87268299-87268318
chr16	+	22895254	22895344	coding	Ahsg	ENSEMBL	G6864.1	91	ATACCAACGTGGTCCACACCGTCAACACTGCCCTGGCTGCCTTCAACACACAGAATAATGGAACCTATTTTAAACTGGTGGAGATTTCCCG	167	22895261	0.823631	12	100	761	0.60479	0.606381	0.778443	0.375	0.700599	80	42	24	101	chr16:22895254-22895344
chr16	+	22899296	22899324	3'utr	Ahsg	ENSEMBL	G6872.1	29	ACTGCCATTGTTTCTCTGCCTTCCCACTG	65	22899318	0.830134	4	36	542	0.553846	1.07918	0.461538	0.433333	0.738462	30	27	2	36	chr16:22899296-22899324
chr16	+	22899052	22899091	coding	Ahsg	ENSEMBL	G6869.1	40	AGGATCAGACACTTCAAAATCTAGGCTTGATTCGGGGAAG	14	22899091	0.715015	4	7	81	0.5	0.845098	0.857143	0.4	0.571429	10	7	0	7	chr16:22899052-22899091
chr16	+	22892121	22892209	coding	Ahsg	ENSEMBL	G6859.1	89	TCCCTGGTCTTGCTCCTTTGTTTTGCTCAGCTCTGGGGCTGCCAATCCGCTCCACAAGGTACAGGACTGGGTTTTAGAGAATTGGCTTG	69	22892121	0.984326	11	46	387	0.710145	0.912045	0.84058	0.34375	0.695652	32	15	5	49	chr16:22892121-22892209
chr16	+	22892236	22892288	coding	Ahsg	ENSEMBL	G6860.1	53	CTTTGTTGGCCGTGGACTACCTCAATAATCATCTTCTTCAGGGATTCAAACAG	885	22892286	0.722001	17	636	7110	0.718644	0.946125	0.764972	0.428571	0.900565	154	178	71	636	chr16:22892236-22892288
chr16	+	22892078	22892117	coding	Ahsg	ENSEMBL	G6858.1	40	ACATTTGCCCATTTTCCAGGGCCTCTCTGGAGCAACCATG	128	22892094	0.719321	11	108	1114	0.84375	1.5563	0.914062	0.309524	0.773438	42	18	2	108	chr16:22892078-22892117
chr16	+	22899105	22899137	3'utr	Ahsg	ENSEMBL	G6870.1	33	GACAGGACATAGCCACCACTGAAGCTGGGGGCG	110	22899105	0.573096	2	56	165	0.509091	0.970037	0.990909	0.176471	0.872727	17	49	5	56	chr16:22899105-22899137
chr16	+	22898142	22898210	coding	Ahsg	ENSEMBL	G6865.1	69	CAAGGCAAATCTCATGCATAATCTTGGTGGGGAAGAAGTTTCAGTGGCCTGCAAGTTATTCCAAACACA	23	22898166	0.679634	8	17	158	0.73913	0.628389	0.608696	0.277778	0.434783	18	3	3	17	chr16:22898142-22898210
chr16	+	22894359	22894415	coding	Ahsg	ENSEMBL	G6861.1	57	ACACACTGGAGACCACTTGCCATGCTTTGGACCCCACCCCGCTGGCAAACTGTTCTG	14	22894408	0.824455	5	7	64	0.5	0.845098	0.714286	0.0833333	0.214286	12	7	0	7	chr16:22894359-22894415
chr16	+	22898797	22898869	coding	Ahsg	ENSEMBL	G6866.1	73	CCCCAGCCAGCCAATGCCAACGCAGTAGGTCCCGTACCCACAGCGAATGCAGCCCTACCAGCTGACCCACCTG	16	22898797	0.847624	5	15	36	0.9375	1.17609	1	0.333333	0.625	9	1	0	15	chr16:22898797-22898869
chr16	+	22898933	22899016	coding	Ahsg	ENSEMBL	G6867.2	84	ACCTACGCCACGCCTTCTCTCCTGTGGCCTCGGTGGAGTCGGCCTCGGGAGAAACTCTTCATTCTCCTAAGGTGGGCCAGCCTG	417	22898944	0.617413	16	285	2902	0.683453	0.898542	0.702638	0.442029	0.815348	138	97	35	285	chr16:22898933-22899016
chrX	-	48475125	48475145	coding	Aifm1	HAVANA	G18754.1	21	CTAAACTCTTCAACATTCATG	5	48475129	0.769419	2	5	30	1	0.69897	0	0.5	0.8	2	0	0	5	chrX:48475125-48475145
chr11	-	88837090	88837111	coding	Akap1	HAVANA	G3278.1	22	CACACACACCCCACCTTCCATG	6	88837111	0.786552	3	6	12	1	0.778151	0	0.333333	0.666667	3	0	0	6	chr11:88837090-88837111
chr4	+	57854743	57854780	coding	Akap2	HAVANA	G11898.1	38	ACCACTCCTCCCCTTTCTATTCGCCCTCACACAATGGC	15	57854776	0.793112	7	10	89	0.666667	0.69897	0.8	0.25	0.4	12	4	1	10	chr4:57854743-57854780
chr9	-	106236608	106236644	coding	Alas1	HAVANA	G18064.1	37	CTCCTACGCTGCGGGCTTCATCTTCACCACCTCCTTG	10	106236644	0.765649	4	7	70	0.8	0.60206	0	0.111111	0.2	9	1	1	8	chr9:106236608-106236644
chr5	+	90467349	90467423	coding	Alb	ENSEMBL	G13258.1	75	TAGCTCGTCTGAGCCAGACATTCCCCAATGCTGACTTTGCAGAAATCACCAAATTGGCAACAGACCTGACCAAAG	131	90467401	0.710942	8	77	458	0.587786	1.04139	0.877863	0.321429	0.709924	56	48	6	77	chr5:90467349-90467423
chr5	+	90460898	90460937	coding	Alb	ENSEMBL	G13247.1	40	ATCACCTTTCCTATCAACCCCACTAGCCTCTGGCAAAATG	92	90460914	0.690689	7	49	503	0.532609	1.21307	0.902174	0.465116	0.75	43	41	2	49	chr5:90460898-90460937
chr5	+	90465940	90465967	coding	Alb	ENSEMBL	G13257.1	28	CAGAAGTTTGGAGAGAGAGCTTTTAAAG	64	90465967	0.659405	6	28	413	0.4375	0.669007	0.625	0.45	0.828125	20	31	5	28	chr5:90465940-90465967
chr5	+	90460938	90461002	coding	Alb	ENSEMBL	G13248.1	65	AAGTGGGTAACCTTTCTCCTCCTCCTCTTCGTCTCCGGCTCTGCTTTTTCCAGGGGTGTGTTTCG	1137	90460990	0.802114	18	617	10737	0.542656	0.850766	0.878628	0.49162	0.919965	179	434	86	617	chr5:90460938-90461002
chr5	+	90470748	90470807	coding	Alb	ENSEMBL	G13263.1	60	AATTTCAGCCTCTTGTAGAAGAGCCTAAGAACTTGGTCAAAACCAACTGTGATCTTTACG	51	90470748	0.975864	7	40	245	0.784314	0.90309	0.764706	0.391304	0.72549	23	7	4	40	chr5:90470748-90470807
chr5	+	90474671	90474692	coding	Alb	ENSEMBL	G13269.1	22	CTGACAAGGACACCTGCTTCTC	41	90474688	0.592434	3	17	136	0.414634	0.929419	0.853659	0.416667	0.829268	12	23	1	17	chr5:90474671-90474692
chr5	+	90467424	90467460	coding	Alb	ENSEMBL	G13258.2	37	TCAACAAGGAGTGCTGCCATGGTGACCTGCTGGAATG	25	90467431	0.756065	3	14	106	0.56	0.845098	0.76	0.222222	0.44	18	10	1	14	chr5:90467424-90467460
chr5	+	90472615	90472656	coding	Alb	ENSEMBL	G13268.1	42	CTGAGACCTTCACCTTCCACTCTGATATCTGCACACTTCCAG	226	90472615	0.823897	12	46	1872	0.20354	0.759668	0.668142	0.38961	0.792035	77	173	7	46	chr5:90472615-90472656
chr5	+	90468506	90468558	coding	Alb	ENSEMBL	G13259.1	53	AAAACCAGGCGACTATCTCCAGCAAACTGCAGACTTGCTGCGATAAACCACTG	37	90468506	0.933181	7	20	115	0.567568	0.845098	0.675676	0.318182	0.594595	22	14	2	21	chr5:90468506-90468558
chr5	+	90472031	90472070	coding	Alb	ENSEMBL	G13264.1	40	CACCTCAGGTGTCAACCCCAACTCTCGTGGAGGCTGCAAG	27	90472060	0.801255	4	21	105	0.777778	0.845098	0.814815	0.357143	0.666667	14	4	2	21	chr5:90472031-90472070
chr5	+	90472500	90472581	coding	Alb	ENSEMBL	G13267.1	82	AAGACCCCAGTGAGTGAGCATGTTACCAAGTGCTGTAGTGGATCCCTGGTGGAAAGGCGGCCATGCTTCTCTGCTCTGACAG	25	90472500	0.845753	6	10	123	0.52	1.11394	0.64	0.277778	0.48	18	12	0	13	chr5:90472500-90472581
chr5	+	90476487	90476591	3'utr	Alb	ENSEMBL	G13271.1	105	ACTCAGGACTCATCTTTTCTGTTGGTGTAAAATCAACACCCTAAGGAACACAAATTTCTTTAAACATTTGACTTCTTGTCTCTGTGCTGCAATTAATAAAAAATG	659	90476521	0.841821	24	225	5321	0.341426	0.61182	0.830046	0.405797	0.875569	138	380	54	225	chr5:90476487-90476591
chr5	+	90475297	90475337	coding	Alb	ENSEMBL	G13270.1	41	ACGCCTTAGCCTAAACACATCACAACCACAACCTTCTCAGG	1812	90475319	0.736521	5	592	7012	0.326711	0.665112	0.639625	0.41704	0.928256	223	1093	127	592	chr5:90475297-90475337
chr5	+	90463985	90464068	coding	Alb	ENSEMBL	G13252.1	84	ACACTCTTTTTGGAGATAAGTTGTGTGCCATTCCAAACCTCCGTGAAAACTATGGTGAACTGGCTGACTGCTGTACAAAACAAG	20	90463985	0.992283	6	10	101	0.5	0.69897	0.85	0.285714	0.5	14	9	1	10	chr5:90463985-90464068
chr5	+	90469513	90469553	coding	Alb	ENSEMBL	G13261.1	41	AATATTCAAGAAGACACCCTGATTACTCTGTATCCCTGTTG	33	90469513	0.699455	9	14	225	0.424242	0.845098	0.878788	0.3	0.575758	20	18	1	14	chr5:90469513-90469553
chr16	-	52270722	52270741	coding	Alcam	HAVANA	G7319.1	20	TAAAATTATCATTTCCCCTG	11	52270728	0.611221	3	10	78	0.909091	0.69897	0	0.5	0.818182	4	0	1	10	chr16:52270722-52270741
chr19	-	40561210	40561238	intron	Aldh18a1	HAVANA	G9263.1	29	ATTCATACTCAAGCACTGAGAATTTCAAG	11	40561210	0.975503	2	11	37	1	1.04139	0	0.666667	0.909091	3	0	0	11	chr19:40561210-40561238
chr19	-	40561425	40561447	intron	Aldh18a1	HAVANA	G9264.1	23	AAATTCATTACTACTCCACCAAG	5	40561447	0.770834	2	4	26	0.8	0.60206	0	0.333333	0.6	3	1	0	4	chr19:40561425-40561447
chr4	-	72851318	72851341	coding	Aldoart1	ENSEMBL	G12620.1	24	AATCTCTCTTCATCTCTAACCATG	6	72851332	0.686786	3	6	48	1	0.778151	0	0.333333	0.666667	3	0	0	6	chr4:72851318-72851341
chr4	-	49543737	49543781	coding	Aldob	HAVANA	G12539.1	45	ACAATTCCATTAGCCAGAGCATCGGCGGAGTGATCCTTTTCCACG	19	49543761	0.595812	7	11	84	0.631579	0.778151	0	0.384615	0.578947	13	6	1	12	chr4:49543737-49543781
chr4	-	49536737	49536771	3'utr	Aldob	HAVANA	G12536.1	35	CTCCAGTTCTCCTAAATATTTTGGAGACCTGAATG	7	49536755	0.635761	4	6	64	0.857143	0.778151	0	0	0	7	1	0	6	chr4:49536737-49536771
chr4	-	49536031	49536059	3'utr	Aldob	HAVANA	G12534.1	29	AACTACATTTTCCTCTCAAAGTCAAGCTG	10	49536051	0.641575	3	8	68	0.8	0.90309	0	0.428571	0.6	7	2	0	8	chr4:49536031-49536059
chr4	-	49536577	49536625	3'utr	Aldob	HAVANA	G12535.1	49	AGCATGTCACCCAATAGTCTCTCAACACTTCCAGTTCCCTATGTTCCAG	15	49536613	0.634611	8	12	104	0.8	1.07918	0	0.25	0.4	12	3	0	12	chr4:49536577-49536625
chr15	+	90228205	90228234	coding	Alg10b	ENSEMBL	G6314.1	30	TTACTTCATTCTACCATACATTATTTATAG	31	90228230	0.673727	7	20	318	0.645161	1	0.870968	0.304348	0.483871	23	10	1	20	chr15:90228205-90228234
chr15	+	90227853	90227884	coding	Alg10b	ENSEMBL	G6313.1	32	CCTTTTTCTCCTTCCCTCACCTACTTTCTCTG	18	90227876	0.635618	7	10	201	0.555556	1	0.777778	0.454545	0.666667	11	8	0	10	chr15:90227853-90227884
chr8	+	22061887	22061911	coding	Alg11	HAVANA	G16241.1	25	TTTTTCTATTCACTCTTCTTTCCTG	10	22061902	0.609688	7	9	141	0.9	0.954243	1	0.25	0.4	8	1	0	9	chr8:22061887-22061911
chr8	+	22065505	22065528	coding	Alg11	HAVANA	G16243.1	24	ACATTAAACCATATCCTCTCACTG	19	22065505	0.75551	4	17	115	0.894737	1.23045	0.842105	0.444444	0.736842	9	2	0	17	chr8:22065505-22065528
chr16	-	20607815	20607835	coding	Alg3	HAVANA	G7207.1	21	CTATTCCTTCTTCTTACTCAG	9	20607816	0.751803	3	9	81	1	0.954243	0	1	1	3	0	0	9	chr16:20607815-20607835
chr16	-	20605939	20606000	coding	Alg3	HAVANA	G7206.1	62	TTTCCATCCTCTTCACCTCCAACTTCATTGGCATCTGCTTTAGCCGCTCGCTCCACTACCAG	48	20605939	0.997926	5	16	351	0.333333	1.20412	0	0.538462	0.875	13	32	0	16	chr16:20605939-20606000
chr7	+	97390292	97390323	coding	Alg8	HAVANA	G15363.1	32	CGACAACAGGACACTATTCCCTCTTCCCCCTG	10	97390292	0.968439	5	10	58	1	1	0.8	0.285714	0.5	7	0	0	10	chr7:97390292-97390323
chr8	-	93983312	93983336	coding	Amfr	HAVANA	G16982.1	25	CACAATCACTTCTTCCACTTCGATG	17	93983326	0.574876	7	15	105	0.882353	0.875061	0	0.4	0.647059	10	1	1	15	chr8:93983312-93983336
chr8	-	93999214	93999250	coding	Amfr	HAVANA	G16983.1	37	CTTTCCTTTTCTCCCACCACTCCAATGAGCAGCCATG	152	93999236	0.633554	9	53	995	0.348684	0.946125	0	0.347826	0.802632	46	94	5	53	chr8:93999214-93999250
chr18	+	31778933	31778953	coding	Ammecr1l	ENSEMBL	G8287.1	21	AAAATCAATCAAACTCACAAG	6	31778933	0.822615	2	5	13	0.833333	0.69897	1	0.333333	0.666667	3	1	0	5	chr18:31778933-31778953
chr2	+	25277651	25277674	coding	Anapc2	HAVANA	G9476.1	24	ACATCATCACTCTCTACATTTCTG	13	25277669	0.648627	4	8	87	0.692308	0.653213	0.769231	0.5	0.692308	8	3	1	9	chr2:25277651-25277674
chr5	+	122438193	122438215	coding	Anapc7	HAVANA	G13397.1	23	CTGCCGCCTCTTCAACATTTCTG	7	122438210	0.599524	3	6	50	0.857143	0.778151	1	0.5	0.714286	4	1	0	6	chr5:122438193-122438215
chr17	-	33777206	33777226	coding	Angptl4	HAVANA	G7950.1	21	TTCTGGCTGGGCCTGGAAAAG	12	33777224	0.6448	2	11	47	0.916667	1.04139	0	0.6	0.833333	5	1	0	11	chr17:33777206-33777226
chr17	-	33777320	33777370	coding	Angptl4	HAVANA	G7951.1	51	ACTTCAACCAGTCCTGGGAAGCCTACAAGGATGGCTTCGGAGATCCCCAAG	14	33777320	0.917478	4	14	45	1	1.14613	0	0.8	0.928571	5	0	0	14	chr17:33777320-33777370
chr17	-	33781320	33781351	coding	Angptl4	HAVANA	G7954.1	32	CGCGGCTACTGCGGGGCTTTTGAGCGCGCAAG	9	33781320	0.874353	3	8	46	0.888889	0.90309	0	0	0	9	1	0	8	chr17:33781320-33781351
chr17	-	33774904	33774929	3'utr	Angptl4	HAVANA	G7945.1	26	CATTCTTACAATAAAAACAACCTCAG	6	33774904	0.715213	4	6	30	1	0.778151	0	0.5	0.666667	4	0	0	6	chr17:33774904-33774929
chr17	-	33775420	33775453	coding	Angptl4	HAVANA	G7946.1	34	CCGCTACTATCCTCTGCAGGCTACCACCCTGCTG	19	33775445	0.691205	5	15	113	0.842105	1.20412	0	0.266667	0.421053	15	3	0	16	chr17:33775420-33775453
chr17	-	33776995	33777039	coding	Angptl4	HAVANA	G7948.1	45	TTTCCCCCAATGGCCTTTCCCTGCCCTTCTCTACTTGGGACCAAG	22	33777030	0.829491	9	19	151	0.863636	0.801632	0	0.1875	0.409091	16	1	2	19	chr17:33776995-33777039
chr17	-	33775492	33775552	coding	Angptl4	HAVANA	G7947.1	61	TACCTGTAGCCATTCCAATCTCAATGGACAATACTTCCACTCTATCCCACGGCAACGGCAG	335	33775492	0.926033	10	277	1716	0.826866	0.93733	0	0.424658	0.874627	73	27	31	277	chr17:33775492-33775552
chr17	-	33777103	33777138	coding	Angptl4	HAVANA	G7949.1	36	CCAAATTGCTCCAATTTCCCATCCATTTGGGGGGTG	123	33777119	0.653373	6	101	884	0.821138	1.10123	0	0.481481	0.886179	27	15	7	101	chr17:33777103-33777138
chr15	+	27593268	27593295	3'utr	Ank	HAVANA	G6082.1	28	TCTCTTTCCTCCTCCTCCTCCCATCAAG	15	27593275	0.641759	3	5	129	0.333333	0.69897	1	0.428571	0.733333	7	10	0	5	chr15:27593268-27593295
chr11	+	72738264	72738283	coding	Ankfy1	HAVANA	G2573.1	20	CTTCTACATTCCTCATTAAG	5	72738273	0.730827	2	4	36	0.8	0.60206	1	0.333333	0.6	3	1	0	4	chr11:72738264-72738283
chr11	+	72749449	72749470	coding	Ankfy1	HAVANA	G2574.1	22	CATCTACCTACAAACACCACTG	5	72749454	0.639717	2	5	15	1	0.69897	1	0.333333	0.6	3	0	0	5	chr11:72749449-72749470
chr5	+	110236396	110236424	coding	Ankle2	ENSEMBL	G13326.1	29	ATTATTTACCTTCTCCCAACAAAACTACG	34	110236402	0.57305	6	12	142	0.470588	0.90309	0.970588	0.235294	0.617647	17	17	1	16	chr5:110236396-110236424
chr5	+	110234545	110234578	coding	Ankle2	ENSEMBL	G13325.1	34	TTACTGCCATGGCATTTATCCAGGGCACCTCAAG	8	110234545	0.966132	3	6	34	0.75	0.778151	1	0.4	0.625	5	2	0	6	chr5:110234545-110234578
chr5	-	90243674	90243703	coding	Ankrd17	ENSEMBL	G13807.1	30	TATCATCCCCATCTTCCCCATCACCACCAG	5	90243697	0.795886	2	4	27	0.8	0.60206	0	0.25	0.4	4	1	0	4	chr5:90243674-90243703
chr5	-	90244221	90244243	coding	Ankrd17	ENSEMBL	G13808.1	23	CATCCACTCACAAAACCATTAAG	17	90244228	0.679071	4	12	55	0.705882	0.778151	0	0.375	0.705882	8	4	1	12	chr5:90244221-90244243
chr9	+	69482983	69483004	coding	Anxa2	HAVANA	G17423.1	22	ACTGACGAGGACTCCCTCATTG	7	69483004	0.671969	3	5	30	0.714286	0.69897	1	0.2	0.428571	5	2	0	5	chr9:69482983-69483004
chr9	+	69491664	69491688	3'utr	Anxa2	HAVANA	G17424.1	25	CTTTCTCCTCATTCTCTCCTTTATG	8	69491678	0.659769	4	7	97	0.875	0.845098	1	0.166667	0.375	6	1	0	7	chr9:69491664-69491688
chr14	-	20467493	20467513	intron	Anxa7	ENSEMBL	G5684.1	21	AATCCTCTTCTTCCTATCCTG	6	20467497	0.730212	2	4	50	0.666667	0.60206	0	0.666667	0.833333	3	2	0	4	chr14:20467493-20467513
chr8	+	109826706	109826727	coding	Ap1g1	HAVANA	G16583.1	22	AAAACCTCCAACTCTTACTTAA	13	109826727	0.678093	5	12	66	0.923077	0.778151	0.615385	0.5	0.692308	8	0	1	12	chr8:109826706-109826727
chr16	+	20537672	20537693	coding	Ap2m1	HAVANA	G6843.1	22	CTTATTCATCTATAATCACAAG	8	20537693	0.861704	3	8	56	1	0.90309	1	0.666667	0.875	3	0	0	8	chr16:20537672-20537693
chr10	+	82585825	82585847	pseudogene	Ap3m1-ps	ENSEMBL	G1681.1	23	ATTAAACCACCAACAATTCTACG	6	82585839	0.683111	2	6	24	1	0.778151	1	0.5	0.833333	2	0	0	6	chr10:82585825-82585847
chr5	-	66452178	66452205	coding	Apbb2	ENSEMBL	G13759.1	28	CCACACCACCAAATACCCTCAATCTCCG	8	66452205	0.958797	2	5	23	0.625	0.69897	0	0	0	8	3	0	5	chr5:66452178-66452205
chr1	-	172894147	172894167	coding	Apcs	ENSEMBL	G1263.1	21	ATTGGCAGGCTCTTAACTATG	6	172894159	0.67739	3	4	38	0.666667	0.60206	0.166667	0.2	0.333333	5	2	0	4	chr1:172894147-172894167
chr1	-	172894081	172894101	3'utr	Apcs	ENSEMBL	G1262.1	21	ATCTTACAACAAAACCTCATG	5	172894088	0.561267	3	4	21	0.8	0.60206	0	0.25	0.4	4	1	0	4	chr1:172894081-172894101
chr14	+	50926875	50926896	coding	Apex1	HAVANA	G5421.1	22	CTTTCCCACTCTCTTTTACCTG	6	50926889	0.662957	3	5	55	0.833333	0.69897	1	0.2	0.333333	5	1	0	5	chr14:50926875-50926896
chr9	-	31161786	31161807	coding	Aplp2	ENSEMBL	G17737.1	22	CATAGCTCTGGAAAATTACCTG	8	31161792	0.7627	2	7	41	0.875	0.845098	0	0.4	0.625	5	1	0	7	chr9:31161786-31161807
chr9	-	31157708	31157728	coding	Aplp2	ENSEMBL	G17736.1	21	CTCCATCCCTTCCCATCCTTG	12	31157720	0.694987	3	5	67	0.5	0.778151	0	0.25	0.5	8	6	0	6	chr9:31157708-31157728
chr9	+	46230179	46230204	coding	Apoa1	HAVANA	G17326.1	26	AACAGATGCGCGAGAGCCTGGCCCAG	14	46230179	0.808893	2	9	17	0.642857	0.653213	0.928571	0.571429	0.785714	7	4	1	9	chr9:46230179-46230204
chr9	+	46229857	46229901	coding	Apoa1	HAVANA	G17322.1	45	CAGGAACGGCTGGGCCCATTGACTCGGGACTTCTGGGATAACCTG	86	46229875	0.700031	8	75	314	0.872093	1.273	0.918605	0.565217	0.883721	23	8	3	75	chr9:46229857-46229901
chr9	+	46230290	46230348	coding	Apoa1	HAVANA	G17326.3	59	CCAGACCTGCGCTGGAGGACCTGCGCCATAGTCTGATGCCCATGCTGGAGACGCTTAAG	15	46230316	0.729829	6	10	59	0.733333	1.04139	0.933333	0.363636	0.533333	11	4	0	11	chr9:46230290-46230348
chr9	+	46229971	46230023	coding	Apoa1	HAVANA	G17324.1	53	CCCTACCTGGACGAATTCCAGAAGAAATGGAAAGAGGATGTGGAGCTCTACCG	8	46229998	0.831186	7	8	25	1	0.90309	0.375	0	0	8	0	0	8	chr9:46229971-46230023
chr9	+	46230371	46230463	coding	Apoa1	HAVANA	G17327.1	93	ACAAGGCCAGCGAGACTCTGACTGCCCAGTGAGGTGCCCGCTTCCACTCCCCACCCCCGCATTGGCTTTCTTACAATAAACCTTTCCAAAATG	813	46230371	0.992836	16	517	6448	0.635916	0.950063	0.845018	0.43871	0.892989	155	239	57	517	chr9:46230371-46230463
chr9	+	46229809	46229856	coding	Apoa1	HAVANA	G17321.1	48	AATCTCCTGGAAAACTGGGACACTCTGGGTTCAACCGTTAGTCAGCTG	544	46229856	0.75303	8	440	2907	0.808824	0.980695	0.915441	0.493827	0.924632	81	59	45	440	chr9:46229809-46229856
chr9	+	46229179	46229211	coding	Apoa1	HAVANA	G17320.1	33	ATTTCGCTAATGTGTATGTGGATGCGGTCAAAG	207	46229188	0.737167	7	153	1443	0.73913	0.786751	0.68599	0.466667	0.884058	45	30	24	153	chr9:46229179-46229211
chr9	+	46230107	46230162	coding	Apoa1	HAVANA	G17325.1	56	TGGCTGAGGAATTTCGCGACCGCATGCGCACACACGTAGACTCTCTGCGCACACAG	87	46230138	0.89774	8	70	261	0.804598	0.845098	0.689655	0.419355	0.793103	31	8	9	70	chr9:46230107-46230162
chr9	+	46241469	46241489	coding	Apoa4	HAVANA	G17328.1	21	CACCCGGGCTGAGGTCACTTC	22	46241489	0.73689	2	19	69	0.863636	1.27875	0.863636	0.8	0.954545	5	3	0	19	chr9:46241469-46241489
chr9	+	46242670	46242713	coding	Apoa4	HAVANA	G17329.1	44	TTTAACAGGAATATGGAAGAGCTCAAGGGGCACCTAACCCCCCG	12	46242670	0.975051	2	4	27	0.333333	0.60206	0.916667	0.285714	0.583333	7	8	0	4	chr9:46242670-46242713
chr12	+	8007329	8007387	coding	Apob		G3546.1	59	AACCTCTGGCACTTATTGTCTCTCATGACTACAAAGGATCCACAAGCCACAGTCTCCCG	13	8007368	0.930899	5	12	76	0.923077	1.07918	1	0.428571	0.692308	7	1	0	12	chr12:8007329-8007387
chr12	+	8008883	8008909	coding	Apob		G3551.1	27	CTCTCAAACTTCCACAAAAAATGGAAG	6	8008909	0.904182	2	5	25	0.833333	0.69897	0.666667	0.25	0.5	4	1	0	5	chr12:8008883-8008909
chr12	+	8010872	8010894	coding	Apob		G3562.1	23	ATTTCTTAAACATACCTTTAACA	7	8010894	0.684571	2	2	56	0.571429	0.60206	0.714286	0	0	7	3	0	4	chr12:8010872-8010894
chr12	+	8009200	8009219	coding	Apob		G3553.1	20	CAATATTCCATCCAAAACTG	11	8009200	0.656718	3	9	46	0.818182	0.653213	1	0.6	0.818182	5	1	1	9	chr12:8009200-8009219
chr12	+	8010601	8010622	coding	Apob		G3560.1	22	AAAAATTCTCTCTTCTTTTCAG	12	8010601	0.582052	7	10	106	0.916667	1.04139	1	0.333333	0.5	9	1	0	11	chr12:8010601-8010622
chr12	+	8007206	8007273	coding	Apob		G3544.1	68	TTTTCCACTTTTCTCTGGCACCTTTTACCTTGGGCATCGACACACATACAAGTGGTGATGGGAAACTG	46	8007252	0.918544	11	24	558	0.521739	0.681241	0.869565	0.25	0.478261	32	18	4	24	chr12:8007206-8007273
chr12	+	8006688	8006715	coding	Apob		G3539.1	28	CAAAAACATCTTCAACTTCAAACTCAGC	96	8006705	0.649988	6	77	496	0.802083	1.28443	0.760417	0.666667	0.885417	33	16	3	77	chr12:8006688-8006715
chr12	+	8009089	8009108	coding	Apob		G3552.1	20	AGGGAACTGGAGCACTTCTT	8	8009108	0.767634	2	7	33	0.875	0.845098	0.75	0.75	0.875	4	1	0	7	chr12:8009089-8009108
chr12	+	8005967	8006014	coding	Apob		G3534.1	48	ATATCAAGGTTGATGGACAGTTCAGAGCTTCTTCATTTTATGCTCAAG	14	8005972	0.629864	6	14	83	1	1.14613	0.928571	0.3	0.5	10	0	0	14	chr12:8005967-8006014
chr12	+	7977758	7977789	coding	Apob		G3508.1	32	CCACCCCACCATCCATCCGCCATGGGCCCACG	9	7977789	0.840837	2	6	21	0.666667	0.778151	0.888889	0.4	0.666667	5	3	0	6	chr12:7977758-7977789
chr12	+	8016550	8016588	3'utr	Apob		G3576.1	39	ATTCATCTACTAACAAATTCAAATTAAACCTTCACATAG	18	8016588	0.616928	6	9	127	0.5	0.954243	0.888889	0.333333	0.555556	12	9	0	9	chr12:8016550-8016588
chr12	+	7995509	7995532	coding	Apob		G3523.1	24	ACAAATATGGGCATCATCATCCCA	5	7995525	0.68787	2	5	20	1	0.69897	0.6	0.666667	0.8	3	0	0	5	chr12:7995509-7995532
chr12	+	8002114	8002165	coding	Apob		G3530.1	52	ATACCAAAAAAGTGGCCTCCAATTTCCCTGTGGATCTTTCCCATTATCCTAG	15	8002136	0.703222	5	7	92	0.466667	0.845098	0.333333	0.181818	0.4	11	8	0	7	chr12:8002114-8002165
chr12	+	7990351	7990380	coding	Apob		G3517.1	30	AAAATTGCCCAACTTCTCCAATGGGAACAG	9	7990380	0.835336	3	9	35	1	0.954243	0.888889	0.5	0.777778	4	0	0	9	chr12:7990351-7990380
chr12	+	8012676	8012698	coding	Apob		G3570.1	23	ATTTATTATACCAGGGATAAAAC	6	8012698	0.815842	2	2	40	0.666667	0.60206	0.333333	0.5	0.666667	4	2	0	4	chr12:8012676-8012698
chr12	+	8012600	8012635	coding	Apob		G3568.1	36	CTTCAACTTCTCTTCTATATACCAAAAACCCTAATG	66	8012619	0.636005	7	29	438	0.439394	0.6173	0.787879	0.225	0.530303	40	31	6	29	chr12:8012600-8012635
chr12	+	8007028	8007055	coding	Apob		G3543.1	28	AAACATATCTATACCATATCTTATACTG	63	8007051	0.616418	8	47	522	0.746032	0.717855	0.904762	0.5	0.777778	28	8	8	47	chr12:8007028-8007055
chr12	+	8006881	8006912	coding	Apob		G3541.1	32	CTACAGCCCTATTCTTTCATAACTACTTTAAG	57	8006903	0.581454	10	51	537	0.894737	1.10551	0.824561	0.40625	0.666667	32	3	3	51	chr12:8006881-8006912
chr12	+	7994848	7994890	coding	Apob		G3521.1	43	AATGACTTGTTTCTCCACTACATCTTCATGGACAATGCCTTTG	114	7994872	0.701873	11	90	928	0.789474	0.778151	0.982456	0.458333	0.885965	24	10	14	90	chr12:7994848-7994890
chr12	+	7983953	7983981	coding	Apob		G3511.1	29	TCAGCCCTCTCGCTCTCATCAAAGGCCTG	13	7983974	0.838894	3	11	64	0.846154	0.740363	0.923077	0.125	0.461538	8	1	1	11	chr12:7983953-7983981
chr12	+	8015934	8015956	coding	Apob		G3575.1	23	ACTTTCTTCAATCCATACTTCAG	13	8015950	0.652693	6	11	97	0.846154	1.04139	0.769231	0.0833333	0.153846	12	2	0	11	chr12:8015934-8015956
chr12	+	8011586	8011635	coding	Apob		G3565.1	50	ATATCGTTGCCCATTTCCTTTCTTCCTCTTCATTTGTCACTGACGCCCTG	29	8011618	0.59533	9	15	286	0.517241	0.875061	1	0.315789	0.551724	19	13	1	15	chr12:8011586-8011635
chr12	+	8011145	8011176	coding	Apob		G3563.1	32	CTTTACATTTTCTTACCACCTCCTATAATGAA	22	8011166	0.622306	8	11	227	0.5	0.740363	0.863636	0.285714	0.545455	14	10	1	11	chr12:8011145-8011176
chr12	+	7990791	7990827	coding	Apob		G3519.1	37	ATTTCCAAATCTGCTTCTCTCCCAATGTTCGACCCAG	5	7990827	0.973246	2	4	38	0.8	0.60206	1	0.25	0.4	4	1	0	4	chr12:7990791-7990827
chr12	+	8010365	8010394	coding	Apob		G3557.1	30	CTTTTGTTGGACTATCCAATAACATAAATG	6	8010365	0.837364	3	6	36	1	0.778151	0.666667	0.5	0.666667	4	0	0	6	chr12:8010365-8010394
chr12	+	8007929	8007957	coding	Apob		G3549.1	29	CCAAGGAAAAAATAACTTCTTTCATGGAA	16	8007929	0.936569	4	13	99	0.8125	1.11394	0.9375	0.8	0.9375	5	3	0	13	chr12:8007929-8007957
chr12	+	7987734	7987769	coding	Apob		G3513.1	36	TACCAACCGGATGGGTCTGGCCTTTGAGAGCACCAA	13	7987734	0.922583	4	12	57	0.923077	1.07918	0.615385	0.285714	0.615385	7	1	0	12	chr12:7987734-7987769
chr12	+	8000995	8001029	coding	Apob		G3528.1	35	ACAAAAACACTTACAAACTCATCCTGGACATTCAG	387	8001017	0.566187	5	176	1413	0.45478	0.798355	0.465116	0.5625	0.945736	48	184	27	176	chr12:8000995-8001029
chr12	+	7991404	7991452	coding	Apob		G3520.1	49	CAAGGATTCTTCCCAGACAGTGTCAACAAGGCTTTGTATTGGGTCAATG	7	7991404	0.98558	5	6	51	0.857143	0.778151	1	0.166667	0.285714	6	1	0	6	chr12:7991404-7991452
chr12	+	8009720	8009752	coding	Apob		G3555.1	33	AATTCCAACTTCCTCACCTCTCACATACAATTG	36	8009752	0.641649	7	20	282	0.555556	0.823909	0.722222	0.2	0.444444	25	14	2	20	chr12:8009720-8009752
chr12	+	8005765	8005813	coding	Apob		G3533.1	49	AACACATTTACATTGTCCTGTGATGGATCTCTACACCATAAATTTCTAG	65	8005807	0.678588	8	53	458	0.815385	1.02531	0.984615	0.533333	0.892308	15	8	4	53	chr12:8005765-8005813
chr12	+	8007563	8007597	coding	Apob		G3547.1	35	ACCTCTCTGGGCTGTATTCTCCAATTAAACTACCG	45	8007563	0.808745	6	43	277	0.955556	1.33244	0.844444	0.411765	0.777778	17	1	1	43	chr12:8007563-8007597
chr12	+	8003281	8003315	coding	Apob		G3531.1	35	CAACCAGGGGTCTTCCTTACCCCCAAACTCTACAG	56	8003303	0.643471	6	35	305	0.625	0.845098	0.785714	0.481481	0.75	27	17	4	35	chr12:8003281-8003315
chr12	+	7983108	7983154	coding	Apob		G3510.1	47	AACATCAAGAGGGGCATCATCTCTGCTCTTCTGGTTCCCCCAGAGAC	8	7983154	0.972575	5	8	46	1	0.90309	0.75	0.166667	0.375	6	0	0	8	chr12:7983108-7983154
chr12	+	8007710	8007743	coding	Apob		G3548.1	34	ATGTTCACACCATCAACCTCCCATTCTTCAAAAG	32	8007734	0.640096	6	24	216	0.75	0.681241	0.65625	0.26087	0.46875	23	4	4	24	chr12:8007710-8007743
chr12	+	8006082	8006115	coding	Apob		G3535.1	34	ATTTAACTCCACCTACTTCCAGGGCACCAACCAG	121	8006115	0.971987	6	99	706	0.818182	1.04139	0.752066	0.384615	0.801653	39	14	8	99	chr12:8006082-8006115
chr12	+	8001860	8001923	coding	Apob		G3529.1	64	TCCTCCACCAAACTGCTCTTCCAAATGGACTCATCTGCTACAGCTTACGGCTCAACAATTTCCA	17	8001923	0.862754	6	9	114	0.529412	0.653213	0.647059	0.0909091	0.411765	11	7	1	9	chr12:8001860-8001923
chr12	+	8010396	8010423	coding	Apob		G3558.1	28	CAAACACTTACGGGTCATCCAAAAACTG	36	8010410	0.762828	2	32	141	0.888889	1.50515	0.75	0.7	0.916667	10	4	0	32	chr12:8010396-8010423
chr12	+	8006141	8006173	coding	Apob		G3536.1	33	CCCTGTCCATCACCTCCACTTCTGACCTGCAAG	23	8006160	0.683819	5	19	138	0.826087	1.27875	0.73913	0.4	0.608696	15	4	0	19	chr12:8006141-8006173
chr12	+	8012739	8012779	coding	Apob		G3571.1	41	TACTTCACCATTTGCCCTCAACCTAACAATGCTCCCCAAAG	5	8012739	0.948577	2	4	22	0.8	0.60206	0.8	0	0	5	1	0	4	chr12:8012739-8012779
chr12	+	7985287	7985339	coding	Apob		G3512.1	53	TCCACCCCTTGTCAACTCTTATCAGCAGCAGCCAAACTTGCCAGTACACCCTG	26	7985330	0.718677	7	17	132	0.692308	0.778151	0.730769	0.238095	0.384615	21	6	2	18	chr12:7985287-7985339
chr12	+	7987862	7987881	coding	Apob		G3514.1	20	CAAATCTCTTCAATAAACTG	20	7987871	0.637783	3	16	104	0.8	0.726999	1	0.666667	0.9	6	2	2	16	chr12:7987862-7987881
chr6	-	122587222	122587244	intron	Apobec1	HAVANA	G14971.1	23	CTCCACATCATTTTAAATTAATG	5	122587227	0.609277	3	4	35	0.8	0.60206	0	0.25	0.4	4	1	0	4	chr6:122587222-122587244
chr9	-	46233320	46233347	intron	Apoc3	HAVANA	G17819.1	28	CCAGGGGCTGGATGGACAATCACTTCAG	13	46233323	0.681052	3	11	54	0.846154	0.740363	0	0.375	0.615385	8	1	1	11	chr9:46233320-46233347
chr9	-	46233071	46233126	3'utr	Apoc3	HAVANA	G17816.1	56	TTCTCATGTCTTCACCCCTCCCTAGATCTCACCTAAACATGCTGTCCCTAATAAAG	10	46233071	0.994542	4	5	66	0.6	0.778151	0	0	0	10	4	0	6	chr9:46233071-46233126
chr17	-	35130107	35130142	coding	Apom	HAVANA	G8003.1	36	AATTCCAGTCTCTGACCTCTTGCTTGGACTTCAAAG	7	35130117	0.772145	3	7	62	1	0.845098	0	0.4	0.571429	5	0	0	7	chr17:35130107-35130142
chr11	-	85198105	85198127	coding	Appbp2	HAVANA	G3235.1	23	TATCATTACTCACATCCTACCTG	7	85198117	0.750724	3	7	48	1	0.845098	0	0.666667	0.857143	3	0	0	7	chr11:85198105-85198127
chr7	+	123467523	123467542	3'utr	Aqp8	ENSEMBL	G15469.1	20	AACAATTCCATTATCTCCTG	9	123467528	0.616745	3	8	55	0.888889	0.90309	1	0.5	0.777778	4	1	0	8	chr7:123467523-123467542
chr11	-	59213367	59213397	coding	Arf1	HAVANA	G3082.1	31	ACAACAATTCTATACAAACTTAAGCTGGGCG	11	59213397	0.712682	5	9	59	0.818182	0.954243	0	0.25	0.454545	8	2	0	9	chr11:59213367-59213397
chr11	-	59212497	59212520	3'utr	Arf1	HAVANA	G3081.1	24	CTCCCCCTCACTTCCTCTTCTCCG	8	59212510	0.717008	4	6	48	0.75	0.778151	0	0.333333	0.5	6	2	0	6	chr11:59212497-59212520
chr14	+	26638418	26638449	coding	Arf4	HAVANA	G5339.1	32	CTATGGGCCTCACCATCTCCTCTCTCTTCTCG	20	26638432	0.615682	5	10	160	0.55	0.740363	0.9	0.272727	0.6	11	8	1	11	chr14:26638418-26638449
chr14	+	26656606	26656645	3'utr	Arf4	HAVANA	G5342.1	40	ATAACTTTTAATACTCAGCAGATTGTCTTCCTTTATATTG	12	26656618	0.762017	4	6	137	0.5	0.778151	0.5	0.0909091	0.166667	11	6	0	6	chr14:26656606-26656645
chr18	+	38714638	38714668	processed_transcript	Arhgap26	HAVANA	G8345.1	31	ATTTTTCCAAACAACTTTTATTTCCTCAAAG	6	38714653	0.603447	5	6	64	1	0.778151	0.333333	0.2	0.333333	5	0	0	6	chr18:38714638-38714668
chr9	+	32236402	32236426	intron	Arhgap32	HAVANA	G17256.1	25	AATATAGGCTGGGTGTGGAAGTGCA	5223	32236426	0.968334	4	4604	22015	0.881486	1.09376	0.988321	0.563636	0.995405	55	249	370	4604	chr9:32236402-32236426
chr12	+	52567114	52567138	coding	Arhgap5	ENSEMBL	G3700.1	25	TCTACCACTAAAATCCATCAATCTG	6	52567127	0.77534	2	6	36	1	0.778151	1	1	1	2	0	0	6	chr12:52567114-52567138
chr14	+	27385911	27385938	coding	Arhgef3	ENSEMBL	G5344.1	28	ACCCTGGACTCTCTAATTCCTCTCCATG	13	27385928	0.700013	4	11	91	0.846154	0.740363	0.923077	0.285714	0.615385	7	1	1	11	chr14:27385911-27385938
chr6	+	43274754	43274778	coding	Arhgef5	HAVANA	G14216.1	25	CCATCTCTTCCTCTTATATCTCAAG	5	43274774	0.752077	2	4	38	0.8	0.60206	0.8	0.333333	0.6	3	1	0	4	chr6:43274754-43274778
chr15	+	96350085	96350104	coding	Arid2	HAVANA	G6332.1	20	CAATCCCATCTTCCTACAAT	5	96350100	0.645852	3	5	25	1	0.69897	0.8	0.25	0.4	4	0	0	5	chr15:96350085-96350104
chr11	+	101667482	101667502	3'utr	Arl4d	HAVANA	G2785.1	21	CTAACTCTACCTCCTACCTCG	9	101667501	0.741635	2	4	36	0.444444	0.60206	0.888889	0.125	0.222222	8	5	0	4	chr11:101667482-101667502
chr2	+	15069944	15069964	coding	Arl5b	HAVANA	G9410.1	21	AACACCTATTACTCAAACACA	5	15069953	0.574233	2	5	15	1	0.69897	0.8	0.5	0.8	2	0	0	5	chr2:15069944-15069964
chr2	+	15075032	15075056	coding	Arl5b	HAVANA	G9411.1	25	AAATCTCCAAATACCTCACCCTAAG	5	15075032	0.618586	4	5	20	1	0.69897	0.8	0.25	0.4	4	0	0	5	chr2:15075032-15075056
chr7	-	118119908	118119928	3'utr	Arl6ip1	ENSEMBL	G16039.1	21	ACCACTTAAAATTCATTCCTG	8	118119913	0.662112	3	7	49	0.875	0.845098	0	0.5	0.75	4	1	0	7	chr7:118119908-118119928
chr6	+	97232519	97232561	coding	Arl6ip5	HAVANA	G14382.1	43	CAGGAAGATAACATCAACAAATTTGCTGACTACATCAGCAAAG	10	97232561	0.726228	3	8	59	0.8	0.90309	0.9	0.428571	0.6	7	2	0	8	chr6:97232519-97232561
chr6	+	97232677	97232710	3'utr	Arl6ip5	HAVANA	G14383.1	34	TCTTACCACCCACCTCTCCAAGGCATCATGCATG	21	97232710	0.96692	4	15	83	0.714286	1.17609	0.952381	0.666667	0.857143	9	6	0	15	chr6:97232677-97232710
chr2	+	53203017	53203041	coding	Arl6ip6	HAVANA	G9604.1	25	TTTCCACCCACTCCTCTTTCACCTG	5	53203036	0.669491	3	5	40	1	0.69897	1	0.666667	0.8	3	0	0	5	chr2:53203017-53203041
chr1	+	74248144	74248170	coding	Arpc2		G227.1	27	TCCTTTATCATATTTCAAATCCTAATG	10	74248160	0.647188	5	10	106	1	1	1	0.5	0.7	6	0	0	10	chr1:74248144-74248170
chr5	+	122396818	122396837	coding	Arpc3	HAVANA	G13394.1	20	CATACCACTCTTCTCTCATG	32	122396837	0.624065	5	26	198	0.8125	0.716003	1	0.888889	0.96875	9	2	4	26	chr5:122396818-122396837
chr5	+	122403380	122403415	coding	Arpc3	HAVANA	G13395.1	36	ATCTACATCACACTCTACATTTCTGAGTGTCTAAAG	11	122403400	0.709391	2	9	91	0.818182	0.653213	0.818182	0.142857	0.454545	7	1	1	9	chr5:122403380-122403415
chr6	+	113388882	113388907	3'utr	Arpc4	ENSEMBL	G14430.1	26	CCGGAAGCTGGGTTGGGTGGGCATTG	8	113388895	0.7038	2	5	39	0.625	0.69897	0.625	0.6	0.75	5	3	0	5	chr6:113388882-113388907
chr6	+	113382035	113382057	coding	Arpc4	HAVANA	G14428.1	23	CTCCATCAACTCTGTCCGGGTCA	6	113382057	0.866277	3	6	29	1	0.778151	0.833333	0.25	0.5	4	0	0	6	chr6:113382035-113382057
chr6	+	113385504	113385528	coding	Arpc4	ENSEMBL	G14429.1	25	CTTTCTCATCACCAACTTCCACACG	83	113385521	0.783425	5	71	496	0.855422	1.07311	0.722892	0.478261	0.855422	23	7	5	71	chr6:113385504-113385528
chr13	+	80889214	80889235	coding	Arrdc3	HAVANA	G4770.1	22	ATATCAACACTCCTTCATTACT	10	80889232	0.675985	3	5	74	0.5	0.69897	0.9	0.333333	0.6	6	5	0	5	chr13:80889214-80889235
chr15	-	89473373	89473393	coding	Arsa	HAVANA	G6679.1	21	AAACACATCCAACTCCTCAAG	9	89473384	0.600838	2	7	20	0.777778	0.845098	0	1	1	3	2	0	7	chr15:89473373-89473393
chr11	+	4649771	4649797	coding	Ascc2	HAVANA	G2276.1	27	AAATCCTCTACAACAACTTCCTCTTTG	13	4649786	0.759346	5	10	93	0.769231	0.69897	0.846154	0.222222	0.461538	9	2	1	10	chr11:4649771-4649797
chr11	+	70057078	70057113	coding	Asgr1	HAVANA	G2556.1	36	CAGCTGCTACTGGTTCTCCAGCTCTGTGAGGCCTTG	6	70057092	0.682614	3	6	51	1	0.778151	1	0.2	0.333333	5	0	0	6	chr11:70057078-70057113
chr11	+	70057278	70057301	coding	Asgr1	HAVANA	G2557.1	24	CCACATGGGCCCCTTAAACACTTG	14	70057292	0.736771	3	10	49	0.785714	1.04139	0.857143	0.428571	0.714286	7	3	0	11	chr11:70057278-70057301
chr11	+	70057645	70057681	3'utr	Asgr1	HAVANA	G2558.1	37	AACCTTCCTTCCCCTCATTTATATCCTTAATTCCTTG	7	70057675	0.744223	3	6	74	0.857143	0.778151	0.714286	0.25	0.571429	4	1	0	6	chr11:70057645-70057681
chr5	-	130019769	130019789	coding	Asl	HAVANA	G13976.1	21	CTATCTCCTATGACCGGCATC	7	130019776	0.776198	3	5	33	0.714286	0.69897	0	0.5	0.714286	4	2	0	5	chr5:130019769-130019789
chr19	-	32701563	32701582	coding	Atad1	ENSEMBL	G9224.1	20	TCATCTTACCTATCAAAAAG	10	32701563	0.864414	3	8	52	0.8	0.60206	0	0.2	0.6	5	1	1	8	chr19:32701563-32701582
chr2	-	73845510	73845541	coding	Atf2	HAVANA	G10350.1	32	CCCATTTCCTCTTCTCTTACATCTTCCTAATG	21	73845526	0.663698	5	14	226	0.666667	1.14613	0	0.384615	0.619048	13	7	0	14	chr2:73845510-73845541
chr15	+	80257003	80257027	coding	Atf4	ENSEMBL	G6248.1	25	CTTACATTACTCTAATCCCTCCATG	34	80257010	0.610264	8	31	269	0.911765	1.01424	0.882353	0.4375	0.735294	16	1	2	31	chr15:80257003-80257027
chr15	+	80256848	80256915	coding	Atf4	ENSEMBL	G6247.1	68	TTTAATAAAAGTCGACCAGGTTGCCCCCTTTACATTCTTGCAGCCTTTCCCCTGTTCCCCAGGGGTTC	5	80256848	0.984073	4	5	39	1	0.69897	0.8	0.25	0.4	4	0	0	5	chr15:80256848-80256915
chr15	+	80256820	80256843	coding	Atf4	ENSEMBL	G6246.1	24	TGAACCCAATTGGCCATCTCCCAG	8	80256820	0.702593	2	6	27	0.75	0.778151	0.875	0.2	0.5	5	2	0	6	chr15:80256820-80256843
chr19	+	6253406	6253425	coding	Atg2a	HAVANA	G8826.1	20	CACACACATCTCTTCTCCTG	6	6253406	0.727324	3	6	30	1	0.778151	1	0.25	0.5	4	0	0	6	chr19:6253406-6253425
chr1	-	75190113	75190137	coding	Atg9a	ENSEMBL	G915.1	25	AAAACCTTGACCTCTTCTTCTCTCG	6	75190122	0.663218	4	6	47	1	0.778151	0	0.25	0.5	4	0	0	6	chr1:75190113-75190137
chrX	-	60266839	60266858	coding	Atp11c	ENSEMBL	G18792.1	20	TCACTCATACTAAATTCTAG	7	60266844	0.667492	3	5	44	0.714286	0.69897	0	0.5	0.714286	4	2	0	5	chrX:60266839-60266858
chr8	+	69806785	69806811	coding	Atp13a1	ENSEMBL	G16384.1	27	CGGCCCCTACCCAACATCTTCAACCTG	8	69806785	0.754571	3	5	34	0.75	0.778151	0.875	0.142857	0.25	7	2	0	6	chr8:69806785-69806811
chr16	-	30355861	30355886	coding	Atp13a3	ENSEMBL	G7246.1	26	TTCTCAACCCATTTTACATTTTCCAG	9	30355861	0.774825	3	7	89	0.777778	0.845098	0	0.6	0.777778	5	2	0	7	chr16:30355861-30355886
chr16	-	30350976	30350995	coding	Atp13a3	ENSEMBL	G7245.1	20	ATCTACACAATCATCAATAG	6	30350989	0.666323	3	6	24	1	0.778151	0	0.25	0.5	4	0	0	6	chr16:30350976-30350995
chr16	-	30361939	30361959	coding	Atp13a3	ENSEMBL	G7247.1	21	CAAAAATTCACTTTCTTCCTG	5	30361945	0.567921	4	5	35	1	0.69897	0	0.25	0.4	4	0	0	5	chr16:30361939-30361959
chr16	-	30338467	30338486	coding	Atp13a3	ENSEMBL	G7244.1	20	CATCTCCTTTTACTTCTAAG	25	30338471	0.605028	7	21	201	0.84	1.02119	0	0.7	0.88	10	3	1	21	chr16:30338467-30338486
chr3	-	101583753	101583790	coding	Atp1a1	HAVANA	G11617.1	38	ACATTGCTGCCCGCCTCAACATTCCAGTGAACCAGGTG	6	101583753	0.950933	4	6	24	1	0.778151	0	0.25	0.5	4	0	0	6	chr3:101583753-101583790
chr3	-	101591831	101591863	coding	Atp1a1	HAVANA	G11624.1	33	TCATCATAACTGGCTGTTTCTCCTATTATCAAG	7	101591854	0.829986	3	7	69	1	0.845098	0	0.5	0.714286	4	0	0	7	chr3:101591831-101591863
chr3	-	101579881	101579914	coding	Atp1a1	HAVANA	G11613.1	34	ATCCAGGCCCTGGGAGGCTTCTTCACTTACTTTG	38	101579881	0.78593	7	19	290	0.5	0.676694	0	0.411765	0.736842	17	16	3	19	chr3:101579881-101579914
chr3	-	101591387	101591474	coding	Atp1a1	HAVANA	G11623.1	88	CAAGCCCTTGTGATTCGAAATGGAGAGAAAATGAGCATCAATGCGGAGGATGTCGTCGTCGGGGATCTGGTGGAGGTGAAAGGGGGAG	12	101591392	0.998855	5	10	56	0.833333	0.69897	0.0833333	0.2	0.333333	10	1	1	10	chr3:101591387-101591474
chr3	-	101604499	101604545	5'utr	Atp1a1	HAVANA	G11627.1	47	CTTTCCTCCCGCGGCAGCCCTAGTTCCCGCCTCTCGGCTCCCCCGGC	17	101604522	0.826672	4	12	70	0.705882	1.07918	0.117647	0.416667	0.588235	12	5	0	12	chr3:101604499-101604545
chr3	-	101584772	101584844	coding	Atp1a1	HAVANA	G11618.1	73	ACACTGACGATGTCAATTTCCCCGTGGATAACCTCTGCTTCGTGGGTCTTATCTCCATGATTGACCCTCCCCG	46	101584816	0.679399	14	37	337	0.804348	1.09108	0	0.228571	0.413043	35	7	2	37	chr3:101584772-101584844
chr3	-	101579028	101579047	coding	Atp1a1	HAVANA	G11612.1	20	TTTCTTATCCTACTGCCCCG	11	101579044	0.617847	3	8	80	0.727273	0.60206	0	0.285714	0.545455	7	2	1	8	chr3:101579028-101579047
chr3	-	101576964	101576990	coding	Atp1a1	HAVANA	G11611.1	27	CCTTCCCCTACTCCCTTCTCATCTTTG	47	101576990	0.67699	9	18	393	0.382979	0.653213	0	0.217391	0.617021	23	26	3	18	chr3:101576964-101576990
chr3	-	101590573	101590636	coding	Atp1a1	HAVANA	G11621.1	64	AGGTGGCCAGACCCCCATTGCTGAAGAGATTGAGCATTTCATCCACCTCATCACCGGGGTGGCC	79	101590624	0.903276	8	58	407	0.734177	0.91833	0.0126582	0.391304	0.64557	46	15	6	58	chr3:101590573-101590636
chr9	-	96333478	96333504	3'utr	Atp1b3	ENSEMBL	G18017.1	27	AATTCATGTTGTGTTGTCGCCATTTTG	7	96333482	0.862019	2	4	71	0.571429	0.60206	0	0.666667	0.857143	3	3	0	4	chr9:96333478-96333504
chr5	-	122460699	122460740	coding	Atp2a2	ENSEMBL	G13931.1	42	AGATGCCTGCTTAAATGCCCGCTGTTTTGCTCGAGTTGAACC	5	122460699	0.898481	3	5	20	1	0.69897	0.4	0.666667	0.8	3	0	0	5	chr5:122460699-122460740
chr5	-	122456959	122456980	3'utr	Atp2a2	ENSEMBL	G13929.1	22	TTTTTTATACACATAATTAAAG	10	122456968	0.675895	5	6	88	0.6	0.778151	0	0.25	0.4	8	4	0	6	chr5:122456959-122456980
chr5	-	122473233	122473267	coding	Atp2a2	ENSEMBL	G13932.1	35	ATTAGATTGACATCCATCAAGTCTACAACTCTAAG	5	122473267	0.95362	2	4	21	1	0.69897	0	0	0	5	0	0	5	chr5:122473233-122473267
chr10	+	99018715	99018737	coding	Atp2b1	ENSEMBL	G1741.1	23	CTTATTTCAACCATTCCAACCAG	10	99018728	0.688249	4	10	58	1	1	0.9	0.5	0.7	6	0	0	10	chr10:99018715-99018737
chr10	+	98979864	98979884	coding	Atp2b1	ENSEMBL	G1736.1	21	CCTTTCTTTTTATCAACCTCC	6	98979877	0.644767	3	4	46	0.666667	0.60206	0.833333	0.5	0.666667	4	2	0	4	chr10:98979864-98979884
chr10	+	98999893	98999927	coding	Atp2b1	ENSEMBL	G1737.1	35	TTCCGGAACCAGAAGCCATCCCACCAAATATCCTG	12	98999893	0.906317	3	12	37	1	1.07918	0.916667	0.6	0.833333	5	0	0	12	chr10:98999893-98999927
chr18	+	77780151	77780174	coding	Atp5a1	HAVANA	G8472.1	24	TTCTACCTACACTCCCGCCTGCTG	5	77780154	0.725565	2	5	26	1	0.69897	1	0.25	0.4	4	0	0	5	chr18:77780151-77780174
chr10	+	128088965	128088998	coding	Atp5b	HAVANA	G1834.1	34	ATCTCTCCAGGACATCATTGCCATCTTGGGTATG	7	128088965	0.673292	4	6	50	0.857143	0.778151	1	0.4	0.571429	5	1	0	6	chr10:128088965-128088998
chr10	+	128083998	128084021	coding	Atp5b	HAVANA	G1829.1	24	ATTACCACCCATCCTAAATGCCCT	11	128084017	0.787567	2	9	51	0.818182	0.954243	0.909091	0.8	0.909091	5	2	0	9	chr10:128083998-128084021
chr10	+	128086162	128086194	coding	Atp5b	HAVANA	G1832.1	33	ACAACATCTTCCGCTTTACCCAGGCTGGCTCAG	7	128086181	0.639026	3	6	36	0.857143	0.778151	0.857143	0.2	0.428571	5	1	0	6	chr10:128086162-128086194
chr10	+	80143887	80143936	coding	Atp5d	ENSEMBL	G1642.1	50	CCTTTGGCATCTTGGCATCCCATGTCCCCACACTACAGGTCCTACGGCCT	5	80143887	0.924499	3	4	18	1	0.69897	0.8	0.25	0.4	4	0	0	5	chr10:80143887-80143936
chrX	+	74304178	74304198	3'utr	Atp6ap1	HAVANA	G18469.1	21	CTATCCCCCATCTCTACCAAC	19	74304198	0.714458	4	14	81	0.736842	0.669007	0.894737	0.625	0.842105	8	3	2	14	chrX:74304178-74304198
chr11	+	101042977	101042997	coding	Atp6v0a1	HAVANA	G2772.1	21	ACCTTCCTCAACTCCTTCAAG	5	101042997	0.684498	2	4	26	0.8	0.60206	1	0.666667	0.8	3	1	0	4	chr11:101042977-101042997
chr5	+	124712701	124712726	coding	Atp6v0a2	ENSEMBL	G13413.1	26	CTCTCTTTACCATCATCACCTTCCCG	9	124712715	0.786206	3	6	73	0.666667	0.778151	0.888889	0.6	0.777778	5	3	0	6	chr5:124712701-124712726
chr17	-	24164699	24164732	coding	Atp6v0c	HAVANA	G7888.1	34	CTAACTCCCTGACTGATGGCATCACCCTCTACAG	5	24164723	0.762856	3	5	35	1	0.69897	0	0.25	0.4	4	0	0	5	chr17:24164699-24164732
chr17	-	24164376	24164403	3'utr	Atp6v0c	HAVANA	G7885.1	28	TCCTTTTCCACCATCAGTCACAGGATAG	12	24164396	0.65698	4	11	75	0.916667	0.740363	0	0.333333	0.666667	6	0	1	11	chr17:24164376-24164403
chr17	-	24164198	24164229	3'utr	Atp6v0c	HAVANA	G7883.1	32	TGGACATACGGGCCCACTCATCTCCCACCCAG	9	24164198	0.694972	4	8	29	0.888889	0.90309	0	0.285714	0.444444	7	1	0	8	chr17:24164198-24164229
chr17	-	24164407	24164437	coding	Atp6v0c	HAVANA	G7886.1	31	TCTCATCGTGGCCCTAATCCTCTCCACAAAG	33	24164430	0.649082	3	31	104	0.939394	1.01424	0	0.5	0.909091	6	0	2	31	chr17:24164407-24164437
chr8	-	105525454	105525480	coding	Atp6v0d1	HAVANA	G17020.1	27	CTTTCATCATCACCATCAACTCTTTCG	19	105525465	0.687096	6	16	151	0.842105	0.90309	0	0.307692	0.526316	13	2	1	16	chr8:105525454-105525480
chr1	+	5124307	5124327	coding	Atp6v1h	ENSEMBL	G5.1	21	TTTTCAACTTCAATACCAAAT	5	5124321	0.764649	3	4	36	0.8	0.60206	0.8	0.25	0.4	4	1	0	4	chr1:5124307-5124327
chrX	+	106097479	106097498	coding	Atp7a	HAVANA	G18538.1	20	CAACTCTTCACCATAATCAG	8	106097492	0.717704	3	8	32	1	0.90309	1	0.666667	0.875	3	0	0	8	chrX:106097479-106097498
chr18	-	64577663	64577685	coding	Atp8b1	ENSEMBL	G8720.1	23	CAATTCCTCAAATCTCCACCCTG	11	64577682	0.673368	3	8	56	0.727273	0.60206	0	0.142857	0.454545	7	2	1	8	chr18:64577663-64577685
chr18	-	64579102	64579130	coding	Atp8b1	ENSEMBL	G8721.1	29	CAGCCAACTTCTATTTCCTCATCCTCCTG	7	64579112	0.68605	4	7	62	1	0.845098	0	0.2	0.428571	5	0	0	7	chr18:64579102-64579130
chr5	+	121811542	121811564	coding	Atxn2	HAVANA	G13389.1	23	TCTTCACCATCCACCCTTCTCAT	7	121811556	0.603791	4	6	50	0.857143	0.778151	0.857143	0.166667	0.285714	6	1	0	6	chr5:121811542-121811564
chr5	+	121785223	121785243	coding	Atxn2	HAVANA	G13388.1	21	TTATCTCCCAAAACTCACAGA	10	121785243	0.772909	2	10	40	1	1	0.8	0.5	0.8	4	0	0	10	chr5:121785223-121785243
chr7	-	126493645	126493668	coding	Atxn2l	HAVANA	G16088.1	24	TTCACCAATCCTATCCACACCATG	32	126493652	0.799873	3	25	159	0.78125	0.79588	0	0.363636	0.78125	11	4	3	25	chr7:126493645-126493668
chr7	-	126494601	126494621	coding	Atxn2l	HAVANA	G16090.1	21	TACATCTCATATATACCTCAG	6	126494609	0.613042	4	6	36	1	0.778151	0	0.25	0.5	4	0	0	6	chr7:126494601-126494621
chr7	-	126503195	126503231	5'utr	Atxn2l	HAVANA	G16093.1	37	TTTCCCTTCCCTCTTATTTCTCTTCCGGACGCTGCCA	15	126503210	0.714903	4	7	135	0.466667	0.845098	0	0.272727	0.466667	11	8	0	7	chr7:126503195-126503231
chr7	-	126494661	126494685	coding	Atxn2l	HAVANA	G16091.1	25	TACTCATTCAACACCTTCTATACCG	8	126494661	0.782062	4	7	53	0.875	0.845098	0	0.142857	0.25	7	1	0	7	chr7:126494661-126494685
chr2	+	130100787	130100813	processed_pseudogene	AU015228	ENSEMBL	G9863.1	27	CCATAACTACTACTTCATCAATTACCG	12	130100810	0.765259	4	8	75	0.666667	0.60206	0.75	0.222222	0.416667	9	3	1	8	chr2:130100787-130100813
chr6	+	83056764	83056786	coding	Aup1	ENSEMBL	G14318.1	23	TCTTCTTTTCCTTCTCCTCCCAG	9	83056774	0.651827	3	4	63	0.444444	0.60206	0.888889	0.285714	0.444444	7	5	0	4	chr6:83056764-83056786
chr6	+	56728210	56728233	coding	Avl9	HAVANA	G14264.1	24	CAAAACTCCAACTCATTACACATG	11	56728210	0.678471	3	8	47	0.727273	0.90309	0.636364	0.571429	0.727273	7	3	0	8	chr6:56728210-56728233
chr10	+	122452249	122452278	coding	Avpr1a	HAVANA	G1806.1	30	CCGGAGACAGACATCTTATTCTAACAACCG	18	122452249	0.955204	4	14	94	0.777778	0.845098	1	0.571429	0.833333	7	3	1	14	chr10:122452249-122452278
chr5	+	137985140	137985160	coding	Azgp1	ENSEMBL	G13503.1	21	ACCTTTCTCTACACCGGGTTG	6	137985156	0.810035	2	6	36	1	0.778151	1	0.5	0.833333	2	0	0	6	chr5:137985140-137985160
chr11	-	22836410	22836436	coding	B3gnt2	HAVANA	G2964.1	27	AACACCCATCACATCCTTAATTACTTG	25	22836415	0.69923	4	21	163	0.84	1.32222	0	0.666667	0.92	6	4	0	21	chr11:22836410-22836436
chr6	+	128839095	128839147	repeat	B4A	RepeatMasker	G14509.1	53	AAATATAAGAGTTCGGTTCCCAGCACCCACGGCTGTCTCTCCAGCCACCTTTT	10	128839122	0.947409	3	6	54	0.6	0.778151	0.5	0.333333	0.6	6	4	0	6	chr6:128839095-128839147
chr9	+	79861650	79861671	repeat	B4A	RepeatMasker	G17473.1	22	TTGGGAGAGTGCTTGCATGGCA	22	79861657	0.786812	2	21	97	0.954545	1.02119	0	0.8	0.954545	5	0	1	21	chr9:79861650-79861671
chr8	+	108555653	108555674	repeat	B4A	RepeatMasker	G16575.1	22	GAGAAGTTTGCTGGAGGGATAG	9	108555653	0.761091	2	9	36	1	0.954243	0.222222	0.5	0.777778	4	0	0	9	chr8:108555653-108555674
chr10	+	127169812	127169839	coding	B4galnt1	ENSEMBL	G1819.1	28	CTGTACCCACCATCATCCCTACCCCAAG	24	127169839	0.674996	4	19	80	0.791667	0.801632	0.666667	0.5	0.791667	10	3	2	19	chr10:127169812-127169839
chr10	+	127172033	127172054	3'utr	B4galnt1	ENSEMBL	G1822.1	22	CCATATCCTCTTCCCCCCACAG	6	127172054	0.992465	2	2	28	0.833333	0.69897	1	0.25	0.5	4	1	0	5	chr10:127172033-127172054
chr10	+	127171891	127171916	3'utr	B4galnt1	ENSEMBL	G1821.1	26	ATTATCCACCACCACCTCCATCCCTG	6	127171899	0.717247	3	4	28	0.666667	0.60206	0.833333	0.2	0.333333	5	2	0	4	chr10:127171891-127171916
chr4	-	40823527	40823569	coding	B4galt1	HAVANA	G12483.1	43	TCTCTCCTCACAAGGTGGCCATCATCATCCCATTCCGTAACCG	10	40823527	0.943598	5	10	54	1	1	0	0.333333	0.6	6	0	0	10	chr4:40823527-40823569
chr17	+	35147237	35147267	3'utr	Bag6	ENSEMBL	G7602.1	31	CTTTCTCACCAGGGGACCACTTCCCCCCTTC	5	35147237	0.98185	3	4	24	0.8	0.60206	0.6	0.25	0.4	4	1	0	4	chr17:35147237-35147267
chr12	-	54941576	54941599	coding	Baz1a	HAVANA	G4117.1	24	ACTTCTCTTATTTCTTCCCTGATG	8	54941589	0.644838	4	8	81	1	0.90309	0	0.2	0.5	5	0	0	8	chr12:54941576-54941599
chr17	+	29282782	29282801	coding	BC004004	HAVANA	G7572.1	20	CTCACTCGTTCATCACATTC	6	29282801	0.857255	2	6	36	1	0.778151	0.666667	0.666667	0.833333	3	0	0	6	chr17:29282782-29282801
chr13	-	3574275	3574295	coding	BC016423	ENSEMBL	G4882.1	21	CTAACTTTACTATAACAAAAG	7	3574275	0.840753	3	7	35	1	0.845098	0	0.666667	0.857143	3	0	0	7	chr13:3574275-3574295
chr18	+	75009556	75009583	3'utr	BC031181	ENSEMBL	G8453.1	28	CTTTCATTTCTATTATTCCAATTTACTG	5	75009577	0.73611	4	5	67	1	0.69897	1	0	0	5	0	0	5	chr18:75009556-75009583
chr4	-	85548417	85548441	scRNA	BC1_Mm	RepeatMasker	G12662.1	25	GCTTTTGTAGCTCAGTTGGTAGAGT	1037	85548441	0.769536	6	963	8395	0.92864	2.08054	0.0916104	0.363636	0.9865	22	67	7	963	chr4:85548417-85548441
chr12	-	31630809	31630833	coding	Bcap29	ENSEMBL	G4058.1	25	TTTTCTTACCATTATAATACTATTG	5	31630822	0.627914	4	5	56	1	0.69897	0	0	0	5	0	0	5	chr12:31630809-31630833
chrX	-	73686435	73686466	3'utr	Bcap31	HAVANA	G18813.1	32	TTTATTCCCTACTTCCCCAATTTTCTTCCATG	26	73686445	0.644022	9	17	269	0.653846	0.929419	0	0.263158	0.461538	19	8	1	17	chrX:73686435-73686466
chr2	-	152782071	152782103	3'utr	Bcl2l1	HAVANA	G10605.1	33	CCCCCACCACAACTCTCTCTTCAGCCACCATTG	18	152782071	0.870109	5	16	76	0.888889	1.20412	0	0.375	0.722222	8	2	0	16	chr2:152782071-152782103
chr2	-	152781593	152781624	3'utr	Bcl2l1	HAVANA	G10603.1	32	AAATTCAGGCTGCTTGGGATAATGAGACAAGG	9	152781593	0.770583	3	6	49	0.666667	0.778151	0	0.166667	0.444444	6	3	0	6	chr2:152781593-152781624
chrX	-	12058171	12058209	coding	Bcor	HAVANA	G18692.1	39	TTCTCTACATCCAGGCTGTCCAATGGCAAGTACCCCAAG	10	12058171	0.996681	3	4	63	0.4	0.60206	0	0.25	0.4	8	6	0	4	chrX:12058171-12058209
chrX	-	12057423	12057457	coding	Bcor	HAVANA	G18691.1	35	CCTCCCGCCAACCTCAATATTTCTATCTCCAAATG	6	12057457	0.981182	3	6	49	1	0.778151	0	0.25	0.5	4	0	0	6	chrX:12057423-12057457
chr13	-	100092235	100092255	coding	Bdp1	HAVANA	G5230.1	21	CTCCACTACTACTTACTCCAG	6	100092241	0.608428	3	5	27	1	0.778151	0	0.2	0.333333	5	0	0	6	chr13:100092235-100092255
chr6	+	108665360	108665393	3'utr	Bhlhe40	HAVANA	G14413.1	34	CTTTCTTTCCTCCCTAATTCCAAAAACCACAAAG	9	108665386	0.795179	2	4	41	0.444444	0.60206	0.666667	0.5	0.666667	6	5	0	4	chr6:108665360-108665393
chr17	+	74662633	74662654	coding	Birc6	ENSEMBL	G7753.1	22	CTTCCAACCCTTCCTTTCCACG	5	74662648	0.658742	2	4	31	0.8	0.60206	1	0.333333	0.6	3	1	0	4	chr17:74662633-74662654
chr2	-	157557775	157557799	3'utr	Blcap	HAVANA	G10641.1	25	TCCTGCGGGTACCACATTCCTAATG	13	157557783	0.698257	4	13	77	1	1.11394	0	0.6	0.846154	5	0	0	13	chr2:157557775-157557799
chr1	-	164302613	164302633	coding	Blzf1	HAVANA	G1213.1	21	TCCAACCCATAAATCAACATG	6	164302620	0.709075	2	6	18	1	0.778151	0	1	1	2	0	0	6	chr1:164302613-164302633
chr1	-	164292319	164292350	coding	Blzf1	HAVANA	G1212.1	32	AATCTTCACCAACCACATTACTCACTACAAAG	5	164292319	0.772286	3	5	26	1	0.69897	0	0.25	0.4	4	0	0	5	chr1:164292319-164292350
chr5	+	97054853	97054884	coding	Bmp2k	HAVANA	G13285.1	32	ATTCTTTTCTTCCATCAACTCTTCCCGAGCCG	14	97054884	0.83826	3	6	141	0.428571	0.778151	0.857143	0.2	0.428571	10	8	0	6	chr5:97054853-97054884
chr4	+	123114692	123114724	coding	Bmp8b	HAVANA	G12126.1	33	TACCCACCCGCTCAACACAACCCTCCACATCAG	9	123114692	0.830761	2	6	22	0.666667	0.778151	1	0.666667	0.888889	3	3	0	6	chr4:123114692-123114724
chr14	-	34414411	34414444	3'utr	Bmpr1a	HAVANA	G5738.1	34	ACTCCTTCCTCTACATCTTCACAGGCTGCTAACA	10	34414424	0.762868	2	7	66	0.7	0.845098	0	0.428571	0.6	7	3	0	7	chr14:34414411-34414444
chr14	-	34414106	34414131	3'utr	Bmpr1a	HAVANA	G5737.1	26	AAAAAGGCATATTTGCCTTCTACCAG	6	34414131	0.879085	2	6	36	1	0.778151	0	1	1	2	0	0	6	chr14:34414106-34414131
chr5	-	41832745	41832768	coding	Bod1l	ENSEMBL	G13693.1	24	AAACCATAACTTCTCTTAACCAAG	5	41832761	0.614458	4	5	25	1	0.69897	0	0.25	0.4	4	0	0	5	chr5:41832745-41832768
chr6	-	39653311	39653336	intron	Braf	HAVANA	G14708.1	26	AATTTGTACCATTTCTTCAAATAAAG	18	39653325	0.63203	3	17	115	1	1.25527	0	0.5	0.888889	4	0	0	18	chr6:39653311-39653336
chr6	-	39653468	39653493	intron	Braf	HAVANA	G14709.1	26	AATATCTCTTTGACAAGCACACCCTG	13	39653490	0.645145	3	9	76	0.692308	0.653213	0	0.333333	0.692308	6	3	1	9	chr6:39653468-39653493
chr17	-	32198979	32198998	coding	Brd4	ENSEMBL	G7936.1	20	ATTCACTCACCAATCATTCG	5	32198986	0.785484	2	4	26	0.8	0.60206	0	0.333333	0.6	3	1	0	4	chr17:32198979-32198998
chr17	-	32202523	32202546	coding	Brd4	ENSEMBL	G7937.1	24	CATCATCACCATCACCATCCACAG	5	32202523	0.914928	2	5	15	1	0.69897	0	0.5	0.8	2	0	0	5	chr17:32202523-32202546
chr10	+	79711600	79711683	3'utr	Bsg	HAVANA	G1639.1	84	ACCCCAGGCCAGCGTCTACCTCCACTCCAGTATCCCATCCTGTCCCGATTTGAACCTACCCAACCCAACCTATCCCAACCCAAG	52	79711600	0.975262	6	25	175	0.480769	0.619789	0.692308	0.407407	0.692308	27	22	5	25	chr10:79711600-79711683
chr10	+	79710341	79710361	coding	Bsg	HAVANA	G1636.1	21	CATCCTACCCTCCTATTACAG	119	79710361	0.788624	5	92	622	0.773109	0.81766	0.94958	0.6	0.94958	15	14	13	92	chr10:79710341-79710361
chr10	+	79709671	79709700	coding	Bsg	HAVANA	G1634.1	30	CGGGCACCATCCAAACCTCTGTCCAGGAAG	15	79709700	0.619635	4	12	43	0.866667	1.11394	0.8	0.333333	0.6	9	2	0	13	chr10:79709671-79709700
chr10	+	79708865	79708890	coding	Bsg	HAVANA	G1633.1	26	TTCACATCCATGCCGCCTACCGTCAG	7	79708874	0.751401	2	4	29	0.714286	0.69897	0.857143	0.4	0.571429	5	2	0	5	chr10:79708865-79708890
chr10	+	79710069	79710093	coding	Bsg	HAVANA	G1635.1	25	ATGACCGCTCTGGGGAATATTCCTG	13	79710088	0.620037	5	10	67	0.846154	1.04139	0.615385	0.333333	0.538462	9	2	0	11	chr10:79710069-79710093
chr10	+	79710759	79710783	coding	Bsg	HAVANA	G1637.1	25	CCACCAACGCCCAGGGCACTACTCG	6	79710759	0.733281	2	5	7	0.833333	0.69897	1	0.333333	0.666667	3	1	0	5	chr10:79710759-79710783
chr10	+	96617106	96617125	5'utr	Btg1	ENSEMBL	G1732.1	20	CCATCGCTCGTCTCTCTCTG	10	96617121	0.672044	4	10	60	1	1	0.9	0.5	0.8	4	0	0	10	chr10:96617106-96617125
chr10	+	96617150	96617172	5'utr	Btg1	ENSEMBL	G1733.1	23	AAAATAACTTTTTTACTCTAAAG	8	96617150	0.726361	4	4	67	0.5	0.60206	1	0.142857	0.25	7	4	0	4	chr10:96617150-96617172
chr1	-	134075555	134075577	3'utr	Btg2	HAVANA	G1110.1	23	CTTAAATCTTCAATTCTTTACTG	6	134075560	0.654458	3	4	40	1	0.778151	0	0.5	0.666667	4	0	0	6	chr1:134075555-134075577
chr5	+	145141405	145141436	5'utr	Bud31	HAVANA	G13559.1	32	AATTTTTTTTATATTACTCTCAATACCCAAAG	8	145141436	0.735155	4	6	70	0.75	0.778151	0.625	0.333333	0.5	6	2	0	6	chr5:145141405-145141436
chrX	-	38631616	38631639	coding	C1galt1c1	HAVANA	G18742.1	24	ATCAATCCCAACCTTTCTATCTCG	7	38631624	0.623447	2	6	48	0.857143	0.778151	0	0.2	0.428571	5	1	0	6	chrX:38631616-38631639
chr9	-	56258899	56258928	coding	C230081A13Rik	ENSEMBL	G17847.1	30	CTACAAACATCTCCTCTAAAACCATCCCTG	11	56258921	0.779533	3	10	57	0.909091	1	0	0.428571	0.636364	7	1	0	10	chr9:56258899-56258928
chr16	-	97883372	97883394	coding	C2cd2	ENSEMBL	G7435.1	23	TCTACAGTGCCCTTCCTCCACTG	5	97883387	0.74587	2	5	28	1	0.69897	0	0.666667	0.8	3	0	0	5	chr16:97883372-97883394
chr17	-	34820565	34820596	processed_transcript	C4a	HAVANA	G7981.1	32	ATAAAATCAATATTGGGGTCAGAGACCTGGAG	5	34820565	0.960086	4	5	25	1	0.69897	0.2	0.25	0.4	4	0	0	5	chr17:34820565-34820596
chr17	-	34739936	34739964	coding	C4b	HAVANA	G7973.1	29	CACCTACCTTCTCTCATTACTACTACATG	17	34739945	0.662034	4	14	140	0.823529	1.14613	0	0.4	0.647059	10	3	0	14	chr17:34739936-34739964
chr17	-	34741059	34741079	coding	C4b	HAVANA	G7978.1	21	ACCCACATTTCCATCTCAAAG	7	34741073	0.648005	2	7	28	1	0.845098	0	0.5	0.857143	2	0	0	7	chr17:34741059-34741079
chr17	-	34739977	34739996	coding	C4b	HAVANA	G7974.1	20	TATCCTAAACCTTCAACCTG	15	34739984	0.648713	4	8	73	0.533333	0.90309	0	0.5	0.733333	8	7	0	8	chr17:34739977-34739996
chr1	+	136110642	136110664	intron	Cacna1s	ENSEMBL	G422.1	23	GAGAAGGGTTGGGGTGGCAGGGG	7	136110653	0.53911	2	7	14	1	0.845098	1	0.5	0.714286	4	0	0	7	chr1:136110642-136110664
chr9	+	47789827	47789848	coding	Cadm1	HAVANA	G17334.1	22	TTACACCACCATCACAGTCCTG	5	47789843	0.663343	2	5	20	1	0.69897	1	1	1	2	0	0	5	chr9:47789827-47789848
chr12	+	100206474	100206504	3'utr	Calm1	HAVANA	G3849.1	31	AAATCTTTTACTTACCTCTTACAAAAAAAAG	13	100206504	0.955138	4	5	91	0.384615	0.69897	0.692308	0.2	0.384615	10	8	0	5	chr12:100206474-100206504
chr12	+	100206431	100206460	3'utr	Calm1	HAVANA	G3848.1	30	ACCTACTTTCAACTACTTTTCCCCCTCTAG	31	100206450	0.607903	9	24	279	0.774194	1.07918	0.870968	0.272727	0.483871	22	6	1	24	chr12:100206431-100206460
chr8	-	84844753	84844776	coding	Calr	HAVANA	G16939.1	24	AATTCACACACCTATACACACTGA	94	84844761	0.737418	5	71	395	0.755319	0.809866	0	0.733333	0.957447	15	13	10	71	chr8:84844753-84844776
chr8	-	84842982	84843035	coding	Calr	HAVANA	G16938.1	54	TCAAGTCCGGGACAATCTTTGACAATTTCCTCATCACCAATGATGAGGCCTATG	68	84842996	0.662107	8	60	503	0.882353	1.07918	0	0.291667	0.75	24	4	4	60	chr8:84842982-84843035
chr13	+	55632030	55632052	3'utr	Caml	HAVANA	G4677.1	23	ACAACAACTTCTCTTTTACACTG	29	55632030	0.734793	5	28	204	0.965517	1.14613	0.965517	0.444444	0.827586	9	0	1	28	chr13:55632030-55632052
chr10	-	119208305	119208325	coding	Cand1	HAVANA	G2218.1	21	TTCTTCCACATCTTTACAATG	18	119208314	0.682854	5	16	141	0.888889	0.90309	0	0.571429	0.833333	7	1	1	16	chr10:119208305-119208325
chr4	-	122864655	122864676	coding	Cap1	HAVANA	G12780.1	22	CTCCTCCCCCAATCTCTACCAG	9	122864664	0.663018	3	7	38	0.777778	0.845098	0	0.333333	0.555556	6	2	0	7	chr4:122864655-122864676
chr4	-	122862626	122862645	coding	Cap1	HAVANA	G12779.1	20	CAAAATTAACTCCATTACAG	19	122862626	0.655058	3	16	79	0.842105	1.20412	0	1	1	4	3	0	16	chr4:122862626-122862645
chr1	-	182481606	182481629	coding	Capn2	ENSEMBL	G1321.1	24	CAAAAACTTTTTCCTCACAACCCG	23	182481617	0.568389	5	16	104	0.695652	0.90309	0	0.363636	0.695652	11	6	1	16	chr1:182481606-182481629
chr15	-	5098870	5098899	coding	Card6	HAVANA	G6430.1	30	CTAACTCTCATCATCCACATCCCTCCCATG	6	5098894	0.642788	4	6	42	1	0.778151	0	0.25	0.5	4	0	0	6	chr15:5098870-5098899
chr9	+	21586450	21586472	coding	Carm1	HAVANA	G17219.1	23	AAATCCCATTCAAATTCCACATG	10	21586465	0.681687	3	8	46	0.8	0.90309	0.8	0.5	0.7	6	2	0	8	chr9:21586450-21586472
chr2	+	121910847	121910866	coding	Casc4	ENSEMBL	G9829.1	20	CAATCTCCCATCTTCCAACT	12	121910853	0.651248	3	9	63	0.75	0.653213	0.916667	0.666667	0.833333	6	2	1	9	chr2:121910847-121910866
chr2	-	103471847	103471866	coding	Cat	HAVANA	G10450.1	20	CATCCTTTATCCATAGCCAG	6	103471862	0.634871	3	6	30	1	0.778151	0	0.5	0.666667	4	0	0	6	chr2:103471847-103471866
chr2	-	103460345	103460368	coding	Cat	HAVANA	G10447.1	24	TGCCCCCAACTATTACCCCAACAG	18	103460345	0.803473	2	15	40	0.833333	0.875061	0	0.571429	0.833333	7	2	1	15	chr2:103460345-103460368
chr2	-	103454388	103454407	3'utr	Cat	HAVANA	G10446.1	20	TATTCTCCTATTACCTCATG	5	103454396	0.732274	2	4	41	0.8	0.60206	0	0.333333	0.6	3	1	0	4	chr2:103454388-103454407
chr12	-	31487455	31487502	intron	Cbll1	ENSEMBL	G4056.1	48	CACCCCCTCCTCACCATTACAATCCTAACTCTTTACCCCAGTTTACTG	25	31487455	0.990818	8	13	161	0.52	0.636822	0	0.0909091	0.2	22	10	2	13	chr12:31487455-31487502
chr10	-	62776849	62776869	coding	Ccar1	ENSEMBL	G2008.1	21	ATTCAAACACTACCAAATCAG	5	62776859	0.642331	3	5	15	1	0.69897	0	0.666667	0.8	3	0	0	5	chr10:62776849-62776869
chr14	-	70145850	70145870	coding	Ccar2	ENSEMBL	G5881.1	21	TTCATCTCACTCCCTATACTG	11	70145855	0.752681	3	10	78	0.909091	1	0	0.4	0.727273	5	1	0	10	chr14:70145850-70145870
chr2	-	30185323	30185355	3'utr	Ccbl1	HAVANA	G10220.1	33	CTATATTGGGTTGGGGGCTGGTTCTGGAACTCA	7	30185355	0.669826	4	6	47	0.857143	0.778151	0	0.166667	0.285714	6	1	0	6	chr2:30185323-30185355
chr2	-	30185170	30185208	3'utr	Ccbl1	HAVANA	G10219.1	39	CTCCATGGCTTCTCCACTTCTTCTCATGTGACCTCACAG	11	30185170	0.990543	5	7	77	0.636364	0.845098	0	0.375	0.545455	8	4	0	7	chr2:30185170-30185208
chr7	+	92567662	92567684	coding	Ccdc90b	HAVANA	G15350.1	23	ACCAGTGGATATAACTCCTCTAG	5	92567676	0.648446	2	5	25	1	0.69897	1	1	1	2	0	0	5	chr7:92567662-92567684
chr11	+	6585260	6585279	intron	Ccm2	ENSEMBL	G2293.1	20	GAATCCCTGGTTTCCTGCCA	37	6585279	0.946926	2	37	185	1	1.5682	0	0.5	0.972973	2	0	0	37	chr11:6585260-6585279
chr7	-	38103134	38103159	coding	Ccne1	HAVANA	G15750.1	26	CTCTTTCATCCCCACCCCTAACAAAG	6	38103134	0.887905	2	4	30	0.666667	0.60206	0	0.666667	0.833333	3	2	0	4	chr7:38103134-38103159
chr5	+	93273492	93273514	coding	Ccng2	HAVANA	G13279.1	23	TTCCTGAGCTGCCCACTATCCCA	8	93273502	0.86443	2	7	41	0.875	0.845098	0.75	0.2	0.5	5	1	0	7	chr5:93273492-93273514
chr3	+	51250613	51250645	3'utr	Ccrn4l	ENSEMBL	G10936.1	33	CCACTACTCTCCATCATTTCCAGCATGCCCTTG	12	51250645	0.979746	5	10	78	0.833333	1	1	0.111111	0.333333	9	2	0	10	chr3:51250613-51250645
chr10	-	117051061	117051082	3'utr	Cct2	ENSEMBL	G2203.1	22	TTTCATTTTCCATACAATTCAG	10	117051074	0.627391	4	8	92	0.8	0.60206	0	0.428571	0.6	7	1	1	8	chr10:117051061-117051082
chr10	-	117056046	117056072	coding	Cct2	ENSEMBL	G2204.1	27	ATAAACTCATTCACTTTTCTGGGGTTG	12	117056072	0.886943	5	11	101	0.916667	0.740363	0	0.333333	0.666667	6	0	1	11	chr10:117056046-117056072
chr11	+	22996316	22996338	coding	Cct4	HAVANA	G2340.1	23	TATACATCCAACCATCATTTCCG	25	22996337	0.672134	4	20	144	0.8	0.60206	0.72	0.454545	0.76	11	1	4	20	chr11:22996316-22996338
chr15	-	31593560	31593579	coding	Cct5	HAVANA	G6481.1	20	CCAATCACTTACTTCTTCAG	6	31593564	0.655932	2	6	36	1	0.778151	0	1	1	2	0	0	6	chr15:31593560-31593579
chr5	+	129789124	129789147	coding	Cct6a	ENSEMBL	G13433.1	24	CACTACATCCAATGTCCTCATCAT	5	129789137	0.770793	2	5	30	1	0.69897	0.4	1	1	2	0	0	5	chr5:129789124-129789147
chr16	-	87485839	87485858	coding	Cct8	HAVANA	G7394.1	20	TAAACAAATCACATCATATG	9	87485851	0.706525	4	9	36	1	0.954243	0	0.5	0.777778	4	0	0	9	chr16:87485839-87485858
chr18	-	36725809	36725885	coding	Cd14	ENSEMBL	G8617.1	77	TATTGCCCAAGCACACTCGCTCAACTTTTCCTGCGAACAGGTCCGCGTCTTCCCTGCCCTCTCCACCTTAGACCTGT	129	36725885	0.983977	15	88	774	0.682171	0.714034	0	0.470588	0.790698	51	25	16	88	chr18:36725809-36725885
chr18	-	36725219	36725247	3'utr	Cd14	ENSEMBL	G8611.1	29	CTTTAAATTTATTAAAATCTTAATCCACG	27	36725235	0.607929	9	22	269	0.814815	1.04139	0	0.470588	0.666667	17	4	1	22	chr18:36725219-36725247
chr18	-	36725497	36725524	coding	Cd14	ENSEMBL	G8614.1	28	CTCAGCGTGCTGGATCTCAGTTACAACA	5	36725497	0.937912	2	5	24	1	0.69897	0	1	1	2	0	0	5	chr18:36725497-36725524
chr18	-	36725352	36725382	coding	Cd14	ENSEMBL	G8612.1	31	TCACCGCCGGAGCTCCATCATCCCAAGCAGT	102	36725352	0.76617	3	88	313	0.862745	1.24551	0	0.565217	0.901961	23	10	4	88	chr18:36725352-36725382
chr18	-	36726050	36726087	coding	Cd14	ENSEMBL	G8619.1	38	CCCTGCGTGTGCTCGGGATTTCCGGCCTCCAGGAACTG	8	36726050	0.774332	3	4	27	0.625	0.69897	0.125	0	0	8	3	0	5	chr18:36726050-36726087
chr18	-	36725747	36725796	coding	Cd14	ENSEMBL	G8616.1	50	AATTGGGCGAGAGAGGACTGATCTCAGCCCTCTGTCCCCTCAAGTTCCCG	28	36725750	0.718881	6	20	98	0.75	0.623249	0	0.3125	0.607143	16	3	4	21	chr18:36725747-36725796
chr18	-	36726091	36726162	coding	Cd14	ENSEMBL	G8619.2	72	ATATTATCAAGTCTCTGTCCTTAAAGCGGCTTACGGTGCGGGCCGCGCGGATTCCTAGTCGGATTCTATTCG	14	36726162	0.980939	7	11	89	0.785714	1.04139	0.214286	0.0769231	0.142857	13	3	0	11	chr18:36726091-36726162
chr18	-	36725615	36725642	coding	Cd14	ENSEMBL	G8615.1	28	TCACAATTCACTGCGGGATGCTGCAGGC	8	36725642	0.643175	3	6	33	1	0.90309	0	0.4	0.625	5	0	0	8	chr18:36725615-36725642
chr7	+	141470559	141470586	coding	Cd151	ENSEMBL	G15559.1	28	TATCACTAAGCTGGAGACCTTCATTCAG	7	141470583	0.701674	3	5	42	0.714286	0.69897	1	0.2	0.428571	5	2	0	5	chr7:141470559-141470586
chr10	+	41528765	41528802	coding	Cd164	ENSEMBL	G1491.1	38	TCTTGGGTGTGCAGGCTGTAATTTTCTTTCTCTATAAG	23	41528793	0.706338	5	17	250	0.73913	1.23045	0.608696	0.714286	0.913043	7	6	0	17	chr10:41528765-41528802
chr10	+	41526827	41526871	coding	Cd164	ENSEMBL	G1489.1	45	CTAAGCCCACAACTCGGCCTTCCTCTCCTACACCTACTCCCTCAG	298	41526864	0.616772	9	155	1875	0.52349	0.716003	0.761745	0.414894	0.815436	94	113	29	156	chr10:41526827-41526871
chr10	+	41521960	41521985	coding	Cd164	ENSEMBL	G1487.1	26	CCACCTTTACTAATAATATTACCTGC	71	41521976	0.696315	7	58	532	0.855072	1.07188	0.855072	0.458333	0.811594	24	6	4	59	chr10:41521960-41521985
chr10	+	41530972	41530996	3'utr	Cd164	ENSEMBL	G1499.1	25	TTCCTTAAACTACAAAACTAATATG	9	41530983	0.735233	4	8	63	0.888889	0.90309	0.888889	0.6	0.777778	5	1	0	8	chr10:41530972-41530996
chr10	+	41528808	41528906	coding	Cd164	ENSEMBL	G1492.1	99	CAAATCTAAAGAACGAAATTACCATACTCTGTAAACAGACCTGTTAAATTAATGTGGACTGGCAGTTAACTTGTGCAACTCACTGAAACCAAAATATTG	49	41528874	0.926377	7	45	279	0.918367	1.35218	0.857143	0.5	0.836735	16	3	1	45	chr10:41528808-41528906
chr10	+	41529695	41529729	3'utr	Cd164	ENSEMBL	G1495.1	35	CTTCCTTATATCAAACCATCTAACATTTTTCTTAG	10	41529729	0.617851	5	8	100	0.8	0.90309	0.8	0.111111	0.2	9	2	0	8	chr10:41529695-41529729
chr10	+	41530554	41530573	3'utr	Cd164	ENSEMBL	G1498.1	20	AATTTCCATTCCTTATAAAG	5	41530562	0.707086	2	4	36	0.8	0.60206	0.8	0.666667	0.8	3	1	0	4	chr10:41530554-41530573
chr10	+	41529438	41529475	3'utr	Cd164	ENSEMBL	G1494.1	38	ACATTAATCTGCAACAGGTCTTGTTCATACTCATAAAG	13	41529449	0.855278	5	10	94	0.846154	1.04139	0.615385	0.0909091	0.230769	11	2	0	11	chr10:41529438-41529475
chr10	+	41524107	41524127	coding	Cd164	ENSEMBL	G1488.1	21	TAATACCTCCTACCACTCCAG	170	41524125	0.839375	4	137	702	0.811765	1.18564	0.9	0.65	0.958824	20	24	8	138	chr10:41524107-41524127
chr2	-	60252369	60252388	coding	Cd302	HAVANA	G10306.1	20	CTTCACCTCTTTTTCACCTG	5	60252369	0.879836	3	4	35	0.8	0.60206	0	0.25	0.4	4	1	0	4	chr2:60252369-60252388
chr18	+	50135341	50135368	transcribed_processed_pseudogene	Cd63-ps	HAVANA	G8374.1	28	GAATCCACTATCCATACCCAGGGCTGCG	95	50135358	0.772076	4	87	355	0.915789	1.33746	0.915789	0.625	0.905263	24	5	3	87	chr18:50135341-50135368
chr11	-	69665534	69665561	coding	Cd68	HAVANA	G3136.1	28	TTCAGCTCCAAGCCCAAATTCAAATCCG	12	69665546	0.756764	3	12	52	1	1.07918	0	0.125	0.416667	8	0	0	12	chr11:69665534-69665561
chr11	-	69665727	69665792	coding	Cd68	HAVANA	G3137.1	66	TTCACACCAGCTCCGGACCCACAACTGTCACTCATAACCCTGCCACCACCACCAGTCATGGGAATG	13	69665742	0.967525	4	10	42	0.769231	0.69897	0	0.444444	0.615385	9	2	1	10	chr11:69665727-69665792
chr7	+	143052940	143052979	5'utr	Cd81	HAVANA	G15572.1	40	TACTGCGTCCCCATACCGCCCGCTCCAGGACCAATCCAAG	9	143052979	0.82275	4	6	28	0.777778	0.845098	0.666667	0	0	9	2	0	7	chr7:143052940-143052979
chr7	+	143066737	143066762	coding	Cd81	HAVANA	G15577.1	26	GCAACATACTCACCCCCTTACTGCAG	179	143066753	0.672178	5	139	754	0.776536	0.745075	0.932961	0.76	0.96648	25	16	24	139	chr7:143066737-143066762
chr7	+	143066269	143066334	coding	Cd81	HAVANA	G15575.1	66	TTCTATGACCAGGCCCTTCAGCAAGCTGTGATGGATGATGATGCCAACAATGCCAAGGCTGTGGTG	5	143066269	0.943521	4	5	19	1	0.69897	0.8	0.25	0.4	4	0	0	5	chr7:143066269-143066334
chr2	-	93419816	93419856	3'utr	Cd82	HAVANA	G10419.1	41	ATGTCCCCACCGTCCTATTTCTCCACCCTCAGCCTCCCATG	5	93419816	0.978687	4	4	36	0.8	0.60206	0	0	0	5	1	0	4	chr2:93419816-93419856
chr2	-	93433867	93433887	coding	Cd82	HAVANA	G10421.1	21	ACAAGAACAGCTTCATTTCCG	10	93433887	0.872851	3	8	42	0.8	0.60206	0	0.6	0.8	5	1	1	8	chr2:93433867-93433887
chr6	-	125461243	125461284	coding	Cd9	HAVANA	G14993.1	42	TCTTCAACAACAAGTTCCACATCATTGGAGCAGTGGGTATCG	9	125461243	0.970917	2	9	57	1	0.954243	0	0.666667	0.888889	3	0	0	9	chr6:125461243-125461284
chr6	-	125494575	125494600	coding	Cd9	HAVANA	G14994.1	26	CTCTTCGGATTTAACTTCATCTTCTG	8	125494582	0.727732	4	6	77	0.75	0.778151	0	0.333333	0.5	6	2	0	6	chr6:125494575-125494600
chr4	-	138338632	138338653	3'utr	Cda	HAVANA	G12894.1	22	TCCTCTCCTTCCACTCCCAAAG	7	138338653	0.571487	3	4	38	0.571429	0.60206	0	0.5	0.714286	4	3	0	4	chr4:138338632-138338653
chr11	-	104526901	104526926	coding	Cdc27	HAVANA	G3375.1	26	ACAAAACTACACTAATACACCTTCTG	6	104526904	0.65813	2	5	31	1	0.778151	0	0.25	0.5	4	0	0	6	chr11:104526901-104526926
chr11	+	94742254	94742276	coding	Cdc34-ps	HAVANA	G2732.1	23	CATCTCCATTCTCCATCCCCCAG	6	94742260	0.650325	2	6	30	1	0.778151	1	1	1	2	0	0	6	chr11:94742254-94742276
chr4	-	137335990	137336019	coding	Cdc42	HAVANA	G12890.1	30	ATATCCTACACAACAAACAAATTCCCATCG	58	137336002	0.687979	4	34	260	0.586207	0.686381	0	0.52381	0.827586	21	18	6	34	chr4:137335990-137336019
chr9	-	123173526	123173549	coding	Cdcp1	HAVANA	G18167.1	24	ACATCCCCTTACTCCATACCCAAG	9	123173526	0.73404	4	7	36	0.777778	0.845098	0	0.6	0.777778	5	2	0	7	chr9:123173526-123173549
chr8	+	106658191	106658227	coding	Cdh1	ENSEMBL	G16554.1	37	AGTTACCCTACATACACTCTGGTGGTTCAGGCTGCTG	36	106658206	0.781483	7	29	266	0.805556	1.16137	1	0.285714	0.583333	21	6	1	29	chr8:106658191-106658227
chr8	+	106659617	106659644	coding	Cdh1	ENSEMBL	G16555.1	28	GTCAATGCCCGGATCGCCACACTCAAAG	22	106659644	0.818236	3	18	64	0.863636	0.977724	0.454545	0.3	0.681818	10	2	1	19	chr8:106659617-106659644
chr8	+	106664244	106664263	coding	Cdh1	ENSEMBL	G16559.1	20	AATACAAAATCCATCTCAAG	31	106664253	0.595755	4	24	97	0.774194	0.60206	0.967742	0.571429	0.903226	7	2	5	24	chr8:106664244-106664263
chr8	+	106653576	106653604	coding	Cdh1	ENSEMBL	G16551.1	29	AAACGAGACTGGGTCATCCCTCCCATCAG	11	106653601	0.691615	3	10	37	0.909091	1	1	0.285714	0.545455	7	1	0	10	chr8:106653576-106653604
chr8	+	106656824	106656890	coding	Cdh1	HAVANA	G16552.1	67	CTCTATTCTCATGCCGTGTCATCAAATGGGGAAGCGGTGGAGGATCCCATGGAGATAGTGATCACAG	7	106656890	0.9919	3	5	48	0.714286	0.69897	0.857143	0.166667	0.285714	6	2	0	5	chr8:106656824-106656890
chr18	-	16646525	16646550	coding	Cdh2	HAVANA	G8553.1	26	CATCTTCATTATCAACCCCATCTCAG	23	16646537	0.700078	5	15	145	0.652174	0.69897	0	0.357143	0.608696	14	6	2	15	chr18:16646525-16646550
chr18	-	16629543	16629564	coding	Cdh2	HAVANA	G8551.1	22	CCCCAAATCCTAAAATCATTCG	11	16629549	0.68383	3	10	45	1	1.04139	0	0.4	0.727273	5	0	0	11	chr18:16629543-16629564
chr7	+	126976939	126977002	coding	Cdipt	ENSEMBL	G15483.1	64	CCATCATTTCCTTCTACTTTATGCCCTGCTGCCCCTTCACGGCCTCCTCCTTCTATCTACTCAG	93	126977001	0.783735	14	61	706	0.655914	0.743937	0.83871	0.395349	0.72043	43	22	10	61	chr7:126976939-126977002
chr10	+	93236104	93236125	coding	Cdk17	ENSEMBL	G1719.1	22	CCACAACCTCTAATTAATCATG	9	93236119	0.6255	3	8	46	0.888889	0.90309	0.888889	0.5	0.777778	4	1	0	8	chr10:93236104-93236125
chr10	-	128703707	128703728	coding	Cdk2	ENSEMBL	G2259.1	22	CATTCCTCTTCCCCTCATCAAG	5	128703707	0.80571	3	4	31	0.8	0.60206	0	0.25	0.4	4	1	0	4	chr10:128703707-128703728
chr19	+	4098852	4098872	3'utr	Cdk2ap2	HAVANA	G8811.1	21	CACTTACTCCTTAACTCTTAG	7	4098863	0.732873	2	7	49	1	0.845098	1	0.5	0.857143	2	0	0	7	chr19:4098852-4098872
chr17	+	29100094	29100125	3'utr	Cdkn1a	HAVANA	G7570.1	32	CTCTTTTCCCCCACCCCATACTTCCCCTTCTG	22	29100098	0.59082	7	10	177	0.454545	0.69897	0.409091	0.25	0.454545	16	11	1	10	chr17:29100094-29100125
chr17	+	29099413	29099461	3'utr	Cdkn1a	HAVANA	G7569.1	49	CCCTCTTCTGCTGTGGGTCAGGAGGCCTCTTCCCCATCTTCGGCCTTAG	32	29099416	0.706132	9	26	208	0.8125	1.41497	0.90625	0.533333	0.78125	15	6	0	26	chr17:29099413-29099461
chr18	-	46713553	46713604	3'utr	Cdo1	ENSEMBL	G8663.1	52	AAACTCTACTTGGGCTTCTGGTGGGTTTTTTTCAGCCTTAGGAAACACTCTG	22	46713553	0.985909	7	22	179	1	1.34242	0	0.545455	0.772727	11	0	0	22	chr18:46713553-46713604
chr18	-	46713218	46713239	3'utr	Cdo1	ENSEMBL	G8661.1	22	CCAAACAACTTTAATAAAACTG	11	46713239	0.642027	4	11	44	1	1.04139	0	0.5	0.727273	6	0	0	11	chr18:46713218-46713239
chr18	-	46713380	46713400	3'utr	Cdo1	ENSEMBL	G8662.1	21	ACAAATTCCTATGCTGTGGAG	5	46713389	0.621565	2	4	26	0.8	0.60206	0	0.333333	0.6	3	1	0	4	chr18:46713380-46713400
chr2	+	132294433	132294456	coding	Cds2	HAVANA	G9885.1	24	TTTTTCTTCATTATCATTTACCTG	31	132294450	0.626469	10	25	393	0.806452	1.09691	0.967742	0.444444	0.677419	18	5	1	25	chr2:132294433-132294456
chr2	+	132306599	132306629	3'utr	Cds2	HAVANA	G9887.1	31	TACTTTCCTGGGGACCTTCTGCTGGGGTTTG	10	132306616	0.65442	5	9	102	0.9	0.954243	0.9	0.428571	0.6	7	1	0	9	chr2:132306599-132306629
chr8	+	122572617	122572640	coding	Cdt1	ENSEMBL	G16667.1	24	CGAGGCTGGCCCACCACGTCCACG	5	122572635	0.7984	2	5	5	1	0.69897	1	0.333333	0.6	3	0	0	5	chr8:122572617-122572640
chr17	-	78934823	78934851	coding	Cebpz	ENSEMBL	G8175.1	29	CTAACAAATTAATTACTCTTTATTTTTGT	13	78934837	0.724407	5	13	171	1	1.11394	0	0.666667	0.846154	6	0	0	13	chr17:78934823-78934851
chr2	+	91012711	91012738	coding	Celf1	HAVANA	G9732.1	28	CCAACCTGTTCATCTATCACCTGCCCCA	5	91012711	0.921315	2	5	28	1	0.69897	0.8	0.333333	0.6	3	0	0	5	chr2:91012711-91012738
chr1	-	176750065	176750089	coding	Cep170	ENSEMBL	G1272.1	25	AATTCCCCTAAACATACTCGTCTAC	10	176750081	0.627579	4	9	43	0.9	0.954243	0	0.6	0.8	5	1	0	9	chr1:176750065-176750089
chr1	-	176755631	176755660	coding	Cep170	ENSEMBL	G1274.1	30	AACACAACATACATTCCAAACTGGAGGGAG	10	176755660	0.665324	3	9	31	0.9	0.954243	0	0.4	0.7	5	1	0	9	chr1:176755631-176755660
chr1	-	176755561	176755581	coding	Cep170	ENSEMBL	G1273.1	21	CAAATCCACTACTCTCCCAAG	11	176755581	0.628731	4	8	36	0.727273	0.90309	0	0.666667	0.818182	6	3	0	8	chr1:176755561-176755581
chr12	+	112744982	112745003	3'utr	Cep170b	ENSEMBL	G3969.1	22	CCTGGCTGCAGGAGGTTCTCTG	5	112744982	0.76977	3	4	26	0.8	0.60206	1	0	0	5	1	0	4	chr12:112744982-112745003
chr3	-	106512848	106512867	coding	Cept1	HAVANA	G11640.1	20	AAATCTTCATAATAATCATG	5	106512855	0.646621	3	5	30	1	0.69897	0	0.333333	0.6	3	0	0	5	chr3:106512848-106512867
chr3	+	95322160	95322216	coding	Cers2	HAVANA	G11141.1	57	AACACCTGCAACAACCTCTTCATTGTGTTCGCCATCGTTTTCATCATCACTCGGCTG	8	95322160	0.985517	4	7	63	1	0.90309	0.75	0.142857	0.25	7	0	0	8	chr3:95322160-95322216
chr3	+	95323075	95323103	3'utr	Cers2	HAVANA	G11150.1	29	AATCATAACTCACATTCCTCATTCCTAAG	31	95323096	0.648918	6	21	237	0.677419	0.845098	0.612903	0.285714	0.516129	21	8	2	21	chr3:95323075-95323103
chr3	+	95322414	95322443	coding	Cers2	HAVANA	G11143.1	30	CTCCATATCTTCTGGGCCTACTTCATTCTG	111	95322437	0.762107	10	56	914	0.504505	0.970037	0.315315	0.4	0.783784	40	50	5	56	chr3:95322414-95322443
chr3	+	95323247	95323283	3'utr	Cers2	HAVANA	G11151.1	37	CTGAGCTACTTTTAACTTTCTCTTCCTTAAATACAAG	28	95323283	0.691551	7	25	299	0.892857	1.39794	0.75	0.4	0.571429	20	3	0	25	chr3:95323247-95323283
chr3	+	95322900	95322925	3'utr	Cers2	HAVANA	G11147.1	26	GACCTTCCACTTCTTTTTTCACCCAG	5	95322925	0.856072	3	5	45	1	0.69897	0.8	0.333333	0.6	3	0	0	5	chr3:95322900-95322925
chr3	+	95322732	95322780	coding	Cers2	HAVANA	G11144.1	49	CCGGCTCCTAGCTAATGGCCACCCCATCCTCAATAACAATCATCCTAAG	51	95322732	0.896053	5	45	254	0.882353	1.05115	0.686275	0.2	0.607843	25	3	3	45	chr3:95322732-95322780
chr3	+	95321846	95321926	coding	Cers2	HAVANA	G11140.1	81	ATCATCCACCATGTGGCCACTATCATTCTCCTCTGCTTCTCCTGGTTTGCCAATTACGTCCGGGCAGGGACCCTCATCATG	29	95321909	0.753387	13	16	166	0.551724	1.20412	0.448276	0.181818	0.37931	22	13	0	16	chr3:95321846-95321926
chr3	+	95320163	95320213	coding	Cers2	HAVANA	G11137.1	51	CCAAAGCCTCAGATCTCTACATCACACTCCCCCTGGCCCTGCTCTTTCTCG	219	95320190	0.821003	10	159	1103	0.730594	1.20412	0.881279	0.368421	0.835616	57	50	9	160	chr3:95320163-95320213
chr3	+	95323009	95323034	3'utr	Cers2	HAVANA	G11149.1	26	TCTCATTTCCCTCTCTACCTTCTAAG	20	95323027	0.644031	6	13	178	0.65	0.636822	0.55	0.25	0.4	16	5	2	13	chr3:95323009-95323034
chr3	+	95322833	95322854	3'utr	Cers2	HAVANA	G11146.1	22	AAACTAGCCAAGCTTCCCTTTA	12	95322833	0.73912	3	11	61	0.916667	1.04139	0.916667	0.6	0.833333	5	1	0	11	chr3:95322833-95322854
chr2	+	69108590	69108610	coding	Cers6	HAVANA	G9651.1	21	ATTAACTACCCAAAACTATAA	8	69108598	0.616852	4	6	34	0.75	0.778151	0.375	0.6	0.75	5	2	0	6	chr2:69108590-69108610
chr2	+	69108511	69108538	coding	Cers6	HAVANA	G9650.1	28	AAACCACACTCTTCAACAACCACCAACG	12	69108538	0.870121	3	10	26	0.833333	1	1	0.333333	0.666667	6	2	0	10	chr2:69108511-69108538
chr2	+	69050793	69050813	coding	Cers6	HAVANA	G9647.1	21	ACCTTCACTACTATTACATCC	30	69050805	0.626137	5	22	182	0.733333	0.643453	0.866667	0.333333	0.666667	15	4	4	22	chr2:69050793-69050813
chr2	+	68861757	68861790	coding	Cers6	HAVANA	G9646.1	34	CCTTCCCCTTGGCCTTCTGCATCTTCATGGTGCG	7	68861757	0.983843	4	6	53	0.857143	0.778151	0.857143	0.166667	0.285714	6	1	0	6	chr2:68861757-68861790
chr2	+	69068660	69068689	coding	Cers6	HAVANA	G9648.1	30	CAACAATTTTCTTAATAACCTTTTCATATG	46	69068676	0.56895	13	31	491	0.673913	0.792392	0.717391	0.333333	0.565217	30	11	4	31	chr2:69068660-69068689
chr8	+	104929507	104929532	coding	Ces2e	ENSEMBL	G16533.1	26	CACTCACTGTTGGCATGGCTTCCATG	5	104929507	0.803603	3	5	35	1	0.69897	0.6	0.666667	0.8	3	0	0	5	chr8:104929507-104929532
chr18	+	74295024	74295046	3'utr	Cfap53	HAVANA	G8446.1	23	CGCGGTGCCTCGCCTTGGCCGGC	7	74295024	0.786782	2	7	21	1	0.845098	0.571429	0.5	0.714286	4	0	0	7	chr18:74295024-74295046
chr1	-	140086468	140086489	coding	Cfh	ENSEMBL	G1127.1	22	CACACAATATAATTCTCAAATG	6	140086474	0.684923	2	4	32	0.666667	0.60206	0	0.5	0.666667	4	2	0	4	chr1:140086468-140086489
chr1	+	58754428	58754451	3'utr	Cflar	HAVANA	G163.1	24	CTCCACATTTATATTCTCTTTCTG	5	58754442	0.703883	2	4	56	0.8	0.60206	1	0.333333	0.6	3	1	0	4	chr1:58754428-58754451
chr5	-	30934160	30934179	coding	Cgref1	ENSEMBL	G13647.1	20	CACACTTTCCCATCAACCCG	5	30934174	0.528418	2	5	15	1	0.69897	0	0.5	0.8	2	0	0	5	chr5:30934160-30934179
chr6	+	125102951	125102974	coding	Chd4	HAVANA	G14487.1	24	CCCTTCTTCCTACCACATCCACTG	8	125102967	0.858677	2	7	49	0.875	0.845098	1	0.5	0.75	4	1	0	7	chr6:125102951-125102974
chr6	+	125109884	125109920	coding	Chd4	HAVANA	G14488.1	37	CTGCAACCACCCTTATCTCTTCCCTGTGGCAGCAATG	8	125109894	0.664258	3	7	57	0.875	0.845098	0.875	0.333333	0.5	6	1	0	7	chr6:125109884-125109920
chr4	+	8752345	8752364	coding	Chd7	HAVANA	G11781.1	20	CCACAAACCCTTAACTTTAG	9	8752345	0.852964	3	6	39	0.666667	0.778151	1	0.75	0.888889	4	3	0	6	chr4:8752345-8752364
chr8	+	90890158	90890291	intron	Chd9	ENSEMBL	G16471.1	134	ACCTTCTGAGACTGGGAGCCGTATACGATGAGGACAAAAAGTATTGGGTCCTGCAGGGAAAACCTGTAATGCCTGACCAATTCACCTTTGAGCTCTTAGATTCCCTACATCGGCTCACCCACCTCAGCTATCAG	43	90890158	0.988444	11	29	266	0.674419	1.16137	0.744186	0.321429	0.55814	28	13	1	29	chr8:90890158-90890291
chr8	+	90887592	90887624	intron	Chd9	ENSEMBL	G16465.1	33	CGCAACCTCCGTCCCGATCTGCCCTTTACCCCG	10	90887608	0.794999	3	4	39	0.5	0.69897	0.5	0.25	0.4	8	5	0	5	chr8:90887592-90887624
chr8	+	90887522	90887564	intron	Chd9	ENSEMBL	G16464.1	43	TCACCTGGGAGGCACTCTCCAAAACCCCCTCCTTTACCGACAG	182	90887564	0.771877	5	137	939	0.752747	1.53466	0.802198	0.478261	0.934066	23	42	3	137	chr8:90887522-90887564
chr8	+	90886746	90886781	intron	Chd9	ENSEMBL	G16461.1	36	ATTAATTGACTACCCACCTCGGGAGTCTTTCATTTG	5	90886753	0.736931	3	4	30	0.8	0.60206	1	0.25	0.4	4	1	0	4	chr8:90886746-90886781
chr8	+	90891357	90891417	intron	Chd9	ENSEMBL	G16474.1	61	GTGGTGCAGGCCCTGGTTTTGACCCAACAGTATCACCAACTCAAATCAATGGATCCAGAAG	300	90891357	0.959873	5	253	1238	0.843333	1.926	0.993333	0.421053	0.963333	19	45	2	253	chr8:90891357-90891417
chr8	+	90887906	90887957	intron	Chd9	ENSEMBL	G16467.1	52	TACTGGCCGTTTTCCTCCTCTGACTTAAAAATAATAACCCTTCCTTTTCTGA	101	90887937	0.85893	9	66	1040	0.653465	1.12057	0.910891	0.238095	0.841584	21	31	4	66	chr8:90887906-90887957
chr8	+	90887401	90887466	intron	Chd9	ENSEMBL	G16463.2	66	CCAACTTTCAATGTGGGATGGCCTCAGGATGGTGCTTTTAATTTGGGTATTATCTCTCAGGTCAAG	20	90887413	0.751179	10	14	185	0.7	1.14613	0.9	0.0526316	0.1	19	6	0	14	chr8:90887401-90887466
chr8	+	90887267	90887298	intron	Chd9	ENSEMBL	G16462.1	32	GATCATGGGACAGACCGTAACTACCCCCCCTG	15	90887275	0.828455	2	8	54	0.533333	0.60206	0.933333	0.5	0.8	6	6	1	8	chr8:90887267-90887298
chr8	+	90890077	90890108	intron	Chd9	ENSEMBL	G16469.1	32	CAGAAACGTCCACGCTCTTAATAGAGGATTCG	11	90890108	0.921806	3	8	51	0.727273	0.60206	0.727273	0.142857	0.454545	7	2	1	8	chr8:90890077-90890108
chr2	-	127247626	127247645	5'utr	Ciao1	HAVANA	G10530.1	20	CTCTCCTTACCCTAAAACAG	9	127247637	0.682522	2	9	36	1	0.954243	0	0.5	0.888889	2	0	0	9	chr2:127247626-127247645
chr7	-	80228496	80228517	coding	Cib1	HAVANA	G15864.1	22	TCTTCTCCACATCACCTACCAG	5	80228506	0.807422	2	4	26	0.8	0.60206	0	0.25	0.4	4	1	0	4	chr7:80228496-80228517
chr8	+	106922196	106922215	coding	Cirh1a	ENSEMBL	G16563.1	20	CTTTATAATCCACTTCCTCC	13	106922204	0.602164	4	11	93	0.846154	1.04139	0.923077	0.833333	0.923077	6	2	0	11	chr8:106922196-106922215
chr8	+	106910954	106910977	coding	Cirh1a	ENSEMBL	G16562.1	24	ATACTCTTCCACTCTCTAAAAACG	10	106910966	0.60161	4	8	57	0.8	0.90309	0.7	0.125	0.3	8	2	0	8	chr8:106910954-106910977
chr7	-	7291628	7291649	coding	Clcn4-2	HAVANA	G15596.1	22	CCTACCCCAATCCCTACACTCG	7	7291640	0.723703	2	4	24	0.571429	0.60206	0	0.666667	0.857143	3	3	0	4	chr7:7291628-7291649
chr7	-	7294057	7294101	coding	Clcn4-2	HAVANA	G15597.1	45	CTTTATCATCAGGGGATACTTGGGGAAATGGACTCTTCTAATCAA	5	7294099	0.967374	3	5	30	1	0.69897	0	0.333333	0.6	3	0	0	5	chr7:7294057-7294101
chr17	+	25145576	25145598	coding	Clcn7	HAVANA	G7538.1	23	ATCCTCCTCACACCTTCCCCAAG	13	25145598	0.804584	3	11	54	0.846154	0.740363	0.923077	0.4	0.769231	5	1	1	11	chr17:25145576-25145598
chr16	-	26357192	26357214	3'utr	Cldn1	HAVANA	G7233.1	23	CTTCTTCCTCAACCTCCCAACTG	19	26357214	0.699804	4	4	107	0.421053	0.90309	0	0.285714	0.736842	7	11	0	8	chr16:26357192-26357214
chr5	-	5508076	5508099	coding	Cldn12	HAVANA	G13592.1	24	TAACACGGCCTTCAATTCTTCCGT	5	5508076	0.727673	3	5	32	1	0.69897	0	0.25	0.4	4	0	0	5	chr5:5508076-5508099
chr16	-	93919417	93919456	coding	Cldn14	ENSEMBL	G7417.1	40	CTTCATCTCCTCATCCCTGTCTCTCATCGGGGGCACCCTG	6	93919456	0.955853	3	6	37	1	0.778151	0	0.25	0.5	4	0	0	6	chr16:93919417-93919456
chr16	+	58733960	58733982	3'utr	Cldn25	HAVANA	G7019.1	23	CCACCTACTAACCTCCATTTATG	5	58733976	0.682271	2	5	30	1	0.69897	0.6	0.666667	0.8	3	0	0	5	chr16:58733960-58733982
chr16	+	58729696	58729737	coding	Cldn25	HAVANA	G7017.1	42	TGCATCACCATACCCAAAAACACTCACTGGTATGCGCCACCG	38	58729737	0.893757	4	31	109	0.815789	1.49136	0.763158	0.571429	0.842105	14	7	0	31	chr16:58729696-58729737
chr5	+	134987427	134987457	3'utr	Cldn3	HAVANA	G13455.1	31	AAACGGGCCATTTCATATTTTTCAATAAAAG	12	134987427	0.668055	6	11	109	0.916667	1.04139	0.583333	0.2	0.333333	10	1	0	11	chr5:134987427-134987457
chr5	+	134986811	134986841	coding	Cldn3	HAVANA	G13454.1	31	CTTTTCCTGTTGGCGGCTCTGCTCACCTTAG	9	134986841	0.834953	5	8	83	0.888889	0.90309	0.666667	0.333333	0.555556	6	1	0	8	chr5:134986811-134986841
chr5	-	134945705	134945737	3'utr	Cldn4	ENSEMBL	G14007.1	33	TCCTTTCTCTATCCCCCTCACTCAGCCTACACG	5	134945725	0.776286	2	4	40	0.8	0.60206	0	0.25	0.4	4	1	0	4	chr5:134945705-134945737
chr4	-	135226087	135226106	coding	Clic4	HAVANA	G12873.1	20	CCATTTATAACCTTCAACAG	11	135226087	0.883055	2	11	55	1	1.04139	0	1	1	2	0	0	11	chr4:135226087-135226106
chr4	-	135218568	135218596	coding	Clic4	HAVANA	G12871.1	29	ACATCAAATTTTCCACACGTCGGTTTCTG	34	135218596	0.805006	5	20	283	0.588235	1.30103	0.0294118	0.4375	0.735294	16	14	0	20	chr4:135218568-135218596
chr4	-	135218624	135218645	coding	Clic4	HAVANA	G12872.1	22	TACCTCAACTCTCCCCTCCCCG	44	135218637	0.613056	4	31	184	0.704545	0.889302	0	0.416667	0.840909	12	10	3	31	chr4:135218624-135218645
chr4	-	135216893	135216952	3'utr	Clic4	HAVANA	G12870.1	60	TACACACTCCTGAGCAGTATTATTCTAAACTCCTCTACCCAGCCCACCTACCCTACCCTG	17	135216952	0.727366	7	12	106	0.705882	0.778151	0	0.307692	0.470588	13	4	1	12	chr4:135216893-135216952
chr4	-	135215389	135215412	3'utr	Clic4	HAVANA	G12868.1	24	AAAACTTACCAATACTTCACCTAG	5	135215396	0.666521	3	5	24	1	0.69897	0	0.25	0.4	4	0	0	5	chr4:135215389-135215412
chr11	+	45909019	45909048	coding	Clint1	HAVANA	G2411.1	30	TCCGGCCTCAAACTAACCCTCTCCTGGGGG	5	45909019	0.803764	2	4	22	0.8	0.60206	1	0.25	0.4	4	1	0	4	chr11:45909019-45909048
chr11	+	45909590	45909623	3'utr	Clint1	HAVANA	G2412.1	34	CTTCACTCTCTAACTTTATACTTCTTTCTCCCTG	5	45909590	0.967982	4	4	58	0.8	0.60206	1	0	0	5	1	0	4	chr11:45909590-45909623
chr11	+	45907873	45907893	coding	Clint1	HAVANA	G2410.1	21	CCTAACCCTCTCTATCATCAG	15	45907893	0.829584	3	10	80	0.666667	0.69897	1	0.6	0.866667	5	4	1	10	chr11:45907873-45907893
chr11	+	45894011	45894031	coding	Clint1	HAVANA	G2409.1	21	CAAACCCTTCCAAAACCATTG	10	45894026	0.578385	3	9	31	0.9	0.954243	1	0.75	0.9	4	1	0	9	chr11:45894011-45894031
chr1	-	58412206	58412232	coding	Clk1	HAVANA	G839.1	27	CATCCTTTCTTTTACCCACTTAAAAAG	10	58412218	0.75945	2	8	90	0.8	0.60206	0	0.142857	0.4	7	1	1	8	chr1:58412206-58412232
chr14	+	103073273	103073301	coding	Cln5	ENSEMBL	G5587.1	29	CAACTGTACATTTCCCCACCTCCGGCCTG	5	103073273	0.63412	3	5	25	1	0.69897	1	0.25	0.4	4	0	0	5	chr14:103073273-103073301
chr7	+	97718284	97718314	3'utr	Clns1a	HAVANA	G15366.1	31	CATTTTTCTTCTCCAAAACTCATTTCTCAAG	8	97718289	0.58776	4	7	92	0.875	0.845098	0.5	0.333333	0.5	6	1	0	7	chr7:97718284-97718314
chr7	-	19634967	19634995	coding	Clptm1	ENSEMBL	G15623.1	29	TCATGGATCCTCTTTCCCTTGCTGGGCTG	11	19634993	0.728812	5	11	88	1	1.04139	0	0.4	0.727273	5	0	0	11	chr7:19634967-19634995
chr7	-	19633932	19633961	coding	Clptm1	ENSEMBL	G15621.1	30	TGTGGTTTTCTTCATCTACCTCTACCAACG	13	19633932	0.662178	6	8	90	0.615385	0.90309	0	0.0833333	0.153846	12	5	0	8	chr7:19633932-19633961
chr7	-	19638171	19638201	coding	Clptm1	ENSEMBL	G15627.1	31	CACTGGCACCCCAACATCACCATCAACATCG	45	19638179	0.751835	3	28	94	0.666667	0.632023	0	0.692308	0.911111	13	9	6	30	chr7:19638171-19638201
chr7	-	19634156	19634194	coding	Clptm1	ENSEMBL	G15622.1	39	ATCAACTATAAGCTCAAGTCTGTGGCCCATTTGCCCTGG	4	19634194	0.981858	3	4	23	1	0.60206	0	0	0	4	0	0	4	chr7:19634156-19634194
chr7	-	19637107	19637137	coding	Clptm1	ENSEMBL	G15625.1	31	CACTCACCATCATCGTCTCCATTGTCCACAG	5	19637124	0.662163	3	4	25	0.8	0.60206	0	0	0	5	1	0	4	chr7:19637107-19637137
chr7	-	19637647	19637686	coding	Clptm1	ENSEMBL	G15626.1	40	ACTACTACCCCATCATCTATTTCAATGACTACTGGAACCT	41	19637647	0.969736	7	34	323	0.829268	0.832509	0	0.227273	0.585366	22	3	4	34	chr7:19637647-19637686
chr13	+	73620176	73620205	3'utr	Clptm1l	ENSEMBL	G4745.1	30	TATTCCTGGGGGCTTCGGGAAAATTCCTAG	7	73620198	0.831627	3	5	52	0.714286	0.69897	0.714286	0.75	0.857143	4	2	0	5	chr13:73620176-73620205
chr13	+	73616015	73616037	coding	Clptm1l	ENSEMBL	G4743.1	23	TCTACTCACTCCTAAATATCAAG	14	73616033	0.775308	4	14	83	1	1.14613	1	0.4	0.785714	5	0	0	14	chr13:73616015-73616037
chr13	+	73611667	73611687	coding	Clptm1l	ENSEMBL	G4742.1	21	ACACCAACTTATATCTCTTAG	19	73611680	0.584843	5	15	118	0.789474	0.69897	1	0.444444	0.736842	9	2	2	15	chr13:73611667-73611687
chr13	+	73620284	73620316	3'utr	Clptm1l	ENSEMBL	G4746.1	33	AAGGAACCATAGCACTTAACCATACACCCCACA	7	73620284	0.896468	4	7	15	1	0.845098	0.714286	0.5	0.714286	4	0	0	7	chr13:73620284-73620316
chr13	-	54593577	54593596	3'utr	Cltb	HAVANA	G5087.1	20	TTTTTACACTTATTTATTAG	7	54593586	0.764989	2	7	77	1	0.845098	0	1	1	3	0	0	7	chr13:54593577-54593596
chr11	-	86707207	86707228	coding	Cltc	HAVANA	G3255.1	22	CAAAATCTCCTCATCCTCACTG	31	86707228	0.719429	4	23	159	0.741935	0.662758	0	0.428571	0.741935	14	4	4	23	chr11:86707207-86707228
chr11	-	86720347	86720368	coding	Cltc	HAVANA	G3258.1	22	AATACAATCTAATCCAACAATG	11	86720354	0.752692	3	11	44	1	1.04139	0	0.666667	0.909091	3	0	0	11	chr11:86720347-86720368
chr11	-	86719561	86719580	coding	Cltc	HAVANA	G3257.1	20	ACCGGGCTCATATCGCCCAG	5	86719561	0.61725	2	5	10	1	0.69897	0	1	1	2	0	0	5	chr11:86719561-86719580
chr11	-	86726375	86726412	coding	Cltc	HAVANA	G3260.1	38	ATATCACCAATGTCCTACAAAATCCTGACTTGGCTCTG	8	86726394	0.91304	2	4	33	0.875	0.845098	0	0.4	0.625	5	1	0	7	chr11:86726375-86726412
chr11	-	86719461	86719484	coding	Cltc	HAVANA	G3256.1	24	TTCATACCCATCTTCTTAACCCTG	17	86719479	0.766618	6	14	132	0.823529	1.14613	0	0.333333	0.647059	9	3	0	14	chr11:86719461-86719484
chr11	-	86695504	86695560	3'utr	Cltc	HAVANA	G3252.1	57	AAGCTGATCCTGTAGTCTCCTATTTTCATACTGAAGCATCCTCTACCCACTTCTCAG	25	86695560	0.973952	6	23	147	0.92	1.0607	0	0.363636	0.72	11	1	1	23	chr11:86695504-86695560
chr11	-	86705976	86706008	coding	Cltc	HAVANA	G3254.1	33	TTCATCAATGGGCCAAATAATGCTCATATTCAG	5	86705976	0.823158	2	5	33	1	0.69897	0	0.666667	0.8	3	0	0	5	chr11:86705976-86706008
chr11	-	86757298	86757320	5'utr	Cltc	HAVANA	G3262.1	23	ACAGGAGGAGACCATACTCCCCG	5	86757312	0.577592	2	5	5	1	0.69897	0	1	1	2	0	0	5	chr11:86757298-86757320
chr14	+	65975806	65975846	coding	Clu	HAVANA	G5497.4	41	AGGCCTCATTTCTTATATCCCAAGTCCCGCTTGGTCCGCAG	75	65975826	0.807134	5	38	413	0.506667	0.801632	0.68	0.37931	0.76	29	32	5	38	chr14:65975806-65975846
chr14	+	65975687	65975730	coding	Clu	HAVANA	G5497.1	44	CCATGCAGGACAGCTTTGCTCGGGCATCTGGCATCATAGACACG	7	65975687	0.990542	3	4	29	0.666667	0.60206	1	0	0	6	2	0	4	chr14:65975687-65975730
chr14	+	65981400	65981437	3'utr	Clu	HAVANA	G5501.1	38	AACTCCACATGTCTCCAGGCGAGTAGGCCTCACCCAAG	8	65981400	0.972237	2	2	22	0.5	0.60206	1	0.6	0.75	5	4	0	4	chr14:65981400-65981437
chr14	+	65975847	65975879	coding	Clu	HAVANA	G5497.5	33	CCTCATGTCTCCCTCCCACTATGGGCCTCCGAG	32	65975868	0.60776	5	16	157	0.53125	0.753328	0.9375	0.352941	0.65625	17	13	2	17	chr14:65975847-65975879
chr14	+	65979835	65979881	coding	Clu	HAVANA	G5499.1	47	TAACCTCACACAGGGCGAAGACAAGTACTACCTTCGGGTCTCCACCG	20	65979835	0.988624	4	11	103	0.6	0.778151	0.7	0.25	0.55	12	7	1	12	chr14:65979835-65979881
chr14	+	65975759	65975805	coding	Clu	HAVANA	G5497.3	47	AGCTTCATGACCCCCACTACTTCTCCCCCATCGGCTTCCCACACAAG	207	65975781	0.643932	7	92	884	0.449275	0.646264	0.599034	0.35443	0.753623	79	94	20	93	chr14:65975759-65975805
chr8	+	117445356	117445379	coding	Cmip	ENSEMBL	G16628.1	24	CTTCAACCCATTCCATTCCCCAAA	6	117445364	0.722533	2	5	31	0.833333	0.69897	0.666667	0.333333	0.666667	3	1	0	5	chr8:117445356-117445379
chr17	+	29685993	29686017	coding	Cmtr1	HAVANA	G7575.1	25	ACTTCAAGCTGGAGGACTTCTACTC	6	29686012	0.641692	3	6	36	1	0.778151	0.833333	0.5	0.666667	4	0	0	6	chr17:29685993-29686017
chr6	-	87843962	87843990	3'utr	Cnbp	ENSEMBL	G14840.1	29	TTTCTCTGAATCCTCTTCACTGGCCAAAG	16	87843975	0.593344	5	14	71	0.9375	1.17609	0	0.142857	0.625	7	1	0	15	chr6:87843962-87843990
chr6	-	87843657	87843708	3'utr	Cnbp	ENSEMBL	G14839.1	52	TAAAACCAATTCTGGAAGCATCTAAGCTTCCATAAATAACTTTAATTCTTAG	7	87843657	0.993076	5	5	54	0.714286	0.69897	0	0.166667	0.285714	6	2	0	5	chr6:87843657-87843708
chr18	-	84678829	84678852	coding	Cndp2	ENSEMBL	G8785.1	24	ATACCACTTCCTCCCATTCTGCTG	12	84678836	0.622303	4	9	76	0.75	0.653213	0	0.666667	0.833333	6	2	1	9	chr18:84678829-84678852
chr18	-	84667921	84667946	3'utr	Cndp2	ENSEMBL	G8783.1	26	TTTCTTTTCCCTATCTCTTTCTCAGG	7	84667940	0.645564	6	6	85	0.857143	0.778151	0	0	0	7	1	0	6	chr18:84667921-84667946
chr18	-	84668954	84668978	coding	Cndp2	ENSEMBL	G8784.1	25	ACTTCAACCATCCTCATTACCAGGC	16	84668954	0.789288	3	13	83	0.8125	0.636822	0	0.333333	0.625	9	1	2	13	chr18:84668954-84668978
chr14	-	46780116	46780148	coding	Cnih1	HAVANA	G5770.1	33	CCTCAATATGCCCCTTTTGGCATACCATATTTG	8	46780130	0.786447	2	7	81	0.875	0.845098	0	0.166667	0.375	6	1	0	7	chr14:46780116-46780148
chr1	+	181155911	181155957	coding	Cnih4	HAVANA	G602.1	47	TCTCCCTGCACTGGTTCATCTTCCTTCTCAACTTACCTGTCGCCACG	97	181155911	0.843619	8	66	880	0.680412	1.04139	0.938144	0.361111	0.762887	36	26	5	66	chr1:181155911-181155957
chr3	+	121457717	121457743	3'utr	Cnn3	ENSEMBL	G11261.1	27	CATTTTTTTACACTTACACATAAACTG	7	121457737	0.826704	4	6	64	0.857143	0.778151	0.714286	0.166667	0.285714	6	1	0	6	chr3:121457717-121457743
chr1	+	36520666	36520685	coding	Cnnm3	HAVANA	G95.1	20	ATTACTTCATTCTCATTCTG	7	36520677	0.67858	4	6	64	0.857143	0.778151	1	0.4	0.571429	5	1	0	6	chr1:36520666-36520685
chr1	-	75136600	75136646	coding	Cnppd1	ENSEMBL	G914.1	47	CCCCTCCTACTCCTCTCCACAAATGTCCCCTTTGCCAGAAGTTCCAG	22	75136600	0.984017	7	15	116	0.681818	1.17609	0	0.307692	0.590909	13	7	0	15	chr1:75136600-75136646
chr8	-	107052423	107052443	coding	Cog8	HAVANA	G17038.1	21	ACTTCATACACCCTCATCTCG	7	107052430	0.627822	4	7	35	1	0.845098	0	0.75	0.857143	4	0	0	7	chr8:107052423-107052443
chr8	-	11207237	11207266	coding	Col4a1	HAVANA	G16729.1	30	ACCAAAATTCTTTACCATGGATACTCTCTG	6	11207253	0.717421	2	4	44	0.666667	0.60206	0	0.666667	0.833333	3	2	0	4	chr8:11207237-11207266
chr16	-	18407665	18407685	3'utr	Comt	HAVANA	G7197.1	21	CAAACCACTACAATACCCCTG	24	18407672	0.742288	3	23	49	0.958333	1.0607	0	0.5	0.916667	4	0	1	23	chr16:18407665-18407685
chr16	-	18410773	18410813	coding	Comt	HAVANA	G7198.1	41	TTTCCATCCTCATCGGGGCATCCCAGGACCTTATCCCCCAG	14	18410800	0.724946	5	10	80	0.714286	1	0	0.166667	0.285714	12	4	0	10	chr16:18410773-18410813
chr16	-	18411144	18411170	coding	Comt	HAVANA	G7199.1	27	CCATCACCCAGCAAATGCTGGACTTCG	14	18411144	0.802816	3	12	54	0.857143	1.07918	0	0.75	0.928571	4	2	0	12	chr16:18411144-18411170
KB469741.1	-	185993	186018	coding	COMT	ENSEMBL	G19057.1	26	CATCCCAGGACCTTATCCCCCAGCTG	10	185993	0.838092	3	5	34	0.5	0.69897	0	0.5	0.7	6	5	0	5	KB469741.1:185993-186018
KB469741.1	-	186356	186393	coding	COMT	ENSEMBL	G19058.1	38	CCATCACCCAGCAAATGCTGGACTTCGCAGGCCTACAG	7	186356	0.933359	2	7	29	1	0.845098	0	0.5	0.857143	2	0	0	7	KB469741.1:186356-186393
KB469741.1	-	186397	186427	coding	COMT	ENSEMBL	G19059.1	31	CTTCTCACCATGGAGATTAACCCTGACTACG	6	186417	0.929517	2	6	27	1	0.778151	0	1	1	2	0	0	6	KB469741.1:186397-186427
chr1	+	172119881	172119906	coding	Copa	HAVANA	G559.1	26	CAGCCTACTTCACACACTCAAATCTG	10	172119901	0.591996	4	7	53	0.7	0.845098	1	0.6	0.8	5	3	0	7	chr1:172119881-172119906
chr1	+	172119941	172119960	coding	Copa	HAVANA	G560.1	20	CCCTCAACCTTTTCTTCAAG	7	172119948	0.615409	3	5	39	0.714286	0.69897	1	0.2	0.428571	5	2	0	5	chr1:172119941-172119960
chr9	+	98573449	98573473	coding	Copb2	ENSEMBL	G17531.1	25	CTCCTCATCACCAAACTTCACTCTG	11	98573464	0.742602	4	10	63	0.909091	1	0.818182	0.142857	0.454545	7	1	0	10	chr9:98573449-98573473
chr1	-	10032363	10032385	coding	Cops5	HAVANA	G678.1	23	ACTATCCCACTTAATAAAATAGA	13	10032363	0.664601	4	10	68	0.769231	0.69897	0	0.333333	0.538462	9	2	1	10	chr1:10032363-10032385
chr6	-	124959749	124959774	intron	Cops7a	HAVANA	G14984.1	26	TCTCTGGGTACCCCACTTTTACCTCA	6	124959773	0.706562	2	6	44	1	0.778151	0	1	1	2	0	0	6	chr6:124959749-124959774
chr5	-	113847509	113847542	coding	Coro1c	HAVANA	G13877.1	34	AATCCCCATATGTCCACTACCTCAACACATTCAG	23	113847509	0.784171	4	22	99	0.956522	1.04139	0	0.5	0.869565	6	0	1	22	chr5:113847509-113847542
chr8	+	120673973	120673996	coding	Cox4i1	HAVANA	G16652.1	24	TATGGCCCCATCCCTCATACTTTC	19	120673973	0.713246	3	14	104	0.736842	0.845098	0.894737	0.571429	0.842105	7	4	1	14	chr8:120673973-120673996
chr8	+	120674126	120674149	3'utr	Cox4i1	HAVANA	G16653.1	24	CTCCCTGCCTCCCTCACTCCCTCG	5	120674126	0.701376	2	2	22	1	0.69897	1	0.333333	0.6	3	0	0	5	chr8:120674126-120674149
chr5	-	115345690	115345722	3'utr	Cox6a1	HAVANA	G13894.1	33	ACCATTACTCTGATCTTCCATCCCTTCTGCTTG	6	115345709	0.686421	2	3	52	0.666667	0.60206	0	0	0	6	2	0	4	chr5:115345690-115345722
chr7	-	30616982	30617004	3'utr	Cox6b1	ENSEMBL	G15708.1	23	CAACTACTAATAAAAACTCACTG	6	30616997	0.635149	3	4	24	0.833333	0.69897	0	0.2	0.333333	5	1	0	5	chr7:30616982-30617004
chr14	+	75275069	75275103	coding	Cpb2	ENSEMBL	G5535.1	35	TATGCACTCATACTCCCAACAAATACTGTTTCCCT	37	75275089	0.807156	5	24	165	0.756757	0.970037	0.864865	0.529412	0.783784	17	7	2	28	chr14:75275069-75275103
chr11	-	76812517	76812540	coding	Cpd	HAVANA	G3205.1	24	ACTTTCACCACCACCATTTTCCCG	7	76812517	0.676222	3	7	42	1	0.845098	0	0.666667	0.857143	3	0	0	7	chr11:76812517-76812540
chr11	-	76840476	76840495	coding	Cpd	HAVANA	G3207.1	20	CCTCTAACCACCCTATAATG	10	76840480	0.662828	2	8	42	0.8	0.60206	0	0.25	0.7	4	1	1	8	chr11:76840476-76840495
chr8	-	64619384	64619434	coding	Cpe	ENSEMBL	G16852.1	51	ACAATTGTCAACCTGATCCACAGCACCCGAATTCATATCATGCCCTCCTTG	14	64619394	0.766095	5	11	88	0.785714	0.740363	0.0714286	0.222222	0.5	9	2	1	11	chr8:64619384-64619434
chr8	-	64592909	64592951	3'utr	Cpe	ENSEMBL	G16848.1	43	ATCTACTTCATTCTTACATCAACATTCACTTTAAAATCTATCG	19	64592916	0.623076	6	10	185	0.526316	1	0	0.214286	0.421053	14	9	0	10	chr8:64592909-64592951
chr8	-	64611460	64611479	coding	Cpe	ENSEMBL	G16851.1	20	ACCAAGGCTGTCATTCACTG	5	64611465	0.650289	2	4	21	0.8	0.60206	0	0.666667	0.8	3	1	0	4	chr8:64611460-64611479
chr5	+	43237567	43237588	coding	Cpeb2	HAVANA	G13127.1	22	TAACACACTCTTACCCTTACAG	7	43237588	0.756292	2	6	36	0.857143	0.778151	1	0.666667	0.857143	3	1	0	6	chr5:43237567-43237588
chr11	+	31931723	31931742	3'utr	Cpeb4	HAVANA	G2368.1	20	TTCAACTCCATTTCACATTG	5	31931734	0.698553	2	4	33	1	0.69897	1	0.333333	0.6	3	0	0	5	chr11:31931723-31931742
chr4	-	19526328	19526359	coding	Cpne3	HAVANA	G12446.1	32	ACCAACTAATTTTTCTCCAATTATAAATCACG	14	19526337	0.700809	6	13	117	0.928571	1.11394	0	0.3	0.5	10	1	0	13	chr4:19526328-19526359
chr16	-	11828215	11828234	coding	Cpped1	HAVANA	G7174.1	20	ACTACTTCAACCTCACTAAG	5	11828227	0.647071	3	5	20	1	0.69897	0	0.666667	0.8	3	0	0	5	chr16:11828215-11828234
chr1	+	67123147	67123167	coding	Cps1	HAVANA	G191.1	21	TCACAAAACATCTTCAAAATG	11	67123161	0.656075	2	10	45	0.909091	1	1	0.666667	0.909091	3	1	0	10	chr1:67123147-67123167
chr1	+	67160897	67160924	coding	Cps1	HAVANA	G194.1	28	CAAAGGCACCACCATTACCTCAGTTCTG	10	67160897	0.854508	4	10	26	1	1	1	0.2	0.6	5	0	0	10	chr1:67160897-67160924
chr1	+	67157805	67157837	coding	Cps1	HAVANA	G193.1	33	CTATGCTCTGGACAACACACTCCCTGCTGGCTG	8	67157821	0.852819	2	6	28	0.75	0.778151	0.5	0.333333	0.5	6	2	0	6	chr1:67157805-67157837
chr1	+	67229494	67229518	coding	Cps1	HAVANA	G201.1	25	AATTGCTCTCCTCACCAATTTCCAG	43	67229514	0.702806	2	33	227	0.767442	0.916454	0.976744	0.5	0.930233	6	7	3	33	chr1:67229494-67229518
chr1	+	67229420	67229450	coding	Cps1	HAVANA	G200.1	31	ATTAACCTCCCCAATAACAACACCAAATTTG	49	67229437	0.807807	4	28	218	0.571429	0.970037	0.714286	0.48	0.734694	25	19	2	28	chr1:67229420-67229450
chr1	+	67172779	67172806	coding	Cps1	HAVANA	G196.1	28	CTCTTCACCCCACTTCCATGGAATACTG	21	67172790	0.750066	4	14	117	0.666667	0.669007	1	0.666667	0.904762	6	5	2	14	chr1:67172779-67172806
chr1	+	67228252	67228345	coding	Cps1	HAVANA	G199.1	94	CTACATCAGACTGGCTCAATGCCAACAATGTCCCTGCCACCCCTGTGGCTTGGCCATCTCAGGAAGGACAGAATCCCAGCCTCTCTTCCATCAG	12	67228314	0.962895	6	10	51	0.833333	1	1	0.222222	0.416667	9	2	0	10	chr1:67228252-67228345
chr1	+	67231113	67231135	3'utr	Cps1	HAVANA	G204.1	23	TATACCACACATATTACACATAG	6	67231129	0.636289	3	4	25	0.666667	0.60206	0.833333	0.2	0.333333	5	2	0	4	chr1:67231113-67231135
chr1	+	67230663	67230694	3'utr	Cps1	HAVANA	G203.1	32	AATTCTATACTCTAAACATACTCTTGTTTTAA	29	67230663	0.609332	10	24	264	0.827586	1.07918	0.793103	0.470588	0.689655	17	4	1	24	chr1:67230663-67230694
chr1	+	67165467	67165502	coding	Cps1	HAVANA	G195.1	36	TCTACTTTCTCCCTATTACCCCCCAGTTTGTCACAG	28	67165487	0.758083	6	23	202	0.821429	1.36173	0.857143	0.2	0.428571	20	5	0	23	chr1:67165467-67165502
chr1	+	67230563	67230618	3'utr	Cps1	HAVANA	G202.1	56	AATTCAACCATTCACACATTATCTTTTGTAGACTGACTTAACATTTCATGGTGCTG	24	67230569	0.686941	12	20	207	0.875	0.845098	0.75	0.352941	0.541667	17	1	2	21	chr1:67230563-67230618
chr1	+	67139799	67139829	coding	Cps1	HAVANA	G192.1	31	AAAGGCTACTCCTTTGGCCATCCCTCCTCTG	9	67139818	0.682191	3	9	65	1	0.954243	0.777778	0.5	0.666667	6	0	0	9	chr1:67139799-67139829
chr12	+	101989977	101990012	coding	Cpsf2	ENSEMBL	G3853.1	36	TCAGGACCCTAAAAACTCAATCATTCTAACTTATAG	9	101990007	0.583222	6	9	63	1	0.954243	0.555556	0.125	0.222222	8	0	0	9	chr12:101989977-101990012
chr10	-	117360952	117360976	coding	Cpsf6	HAVANA	G2205.1	25	CTTTTTTTCCTCCACCAACTAATAG	25	117360958	0.647013	8	22	189	0.88	1.04139	0	0.315789	0.48	19	2	1	22	chr10:117360952-117360976
chr6	-	37379827	37379854	coding	Creb3l2	HAVANA	G14693.1	28	TCACCATTTACCCATGCGGCTACCAGCG	11	37379844	0.638425	4	10	49	0.909091	1	0	0.125	0.363636	8	1	0	10	chr6:37379827-37379854
chr6	-	37355697	37355724	coding	Creb3l2	HAVANA	G14691.1	28	CTATCCCATTCCCACCAAGCTGCCTCTG	5	37355714	0.780818	2	4	29	0.8	0.60206	0	0.333333	0.6	3	1	0	4	chr6:37355697-37355724
chr6	-	37358608	37358638	coding	Creb3l2	HAVANA	G14692.1	31	ATCAACTGCACTTACCACCAACACCACCCAG	9	37358608	0.7434	2	7	13	0.777778	0.845098	0	0.285714	0.444444	7	2	0	7	chr6:37358608-37358638
chr10	-	81085683	81085702	coding	Creb3l3	HAVANA	G2089.1	20	CCCTTTCAACTCCAACAAAG	5	81085683	0.890014	2	4	16	0.8	0.60206	0	0.666667	0.8	3	1	0	4	chr10:81085683-81085702
chr12	+	113144837	113144867	coding	Crip2	ENSEMBL	G3971.1	31	CCTTGCTATGGAATACTCTTTGGACCCAAAG	5	113144867	0.887596	4	5	32	1	0.69897	0.8	0.25	0.4	4	0	0	5	chr12:113144837-113144867
chr11	+	75692239	75692282	coding	Crk	HAVANA	G2601.1	44	ATTCATTGCCTGCTTTACTGGAATTCTACAAAATACACTATTTG	17	75692239	0.977557	5	16	133	0.941176	1.20412	0.941176	0.571429	0.823529	7	1	0	16	chr11:75692239-75692282
chr16	+	17469215	17469235	coding	Crkl	HAVANA	G6834.1	21	ACCACAACTCCTCTACCTACA	11	17469228	0.594657	3	10	34	0.909091	0.69897	0.727273	0.333333	0.636364	6	0	1	10	chr16:17469215-17469235
chr16	+	17452655	17452683	coding	Crkl	HAVANA	G6833.1	29	CACTACATCATCAACTCCCTGCCCAACCG	16	17452669	0.705925	3	15	65	0.9375	1.17609	1	0.333333	0.75	6	1	0	15	chr16:17452655-17452683
chr1	+	172698091	172698110	5'utr	Crp	ENSEMBL	G566.1	20	ACAAAACACTGTCCTCTTAG	11	172698100	0.70005	2	11	44	1	1.04139	1	1	1	2	0	0	11	chr1:172698091-172698110
chr1	+	172699407	172699438	3'utr	Crp	ENSEMBL	G568.1	32	TATTTACATACTTTCTATCCCTCCCTCTTCAG	12	172699407	0.84348	5	5	109	0.416667	0.69897	0.916667	0.111111	0.333333	9	7	0	5	chr1:172699407-172699438
chr1	+	172698482	172698509	coding	Crp	ENSEMBL	G567.1	28	TCAAAGAAGCCACTGAACACCTTTACTG	16	172698505	0.666189	2	10	64	0.625	0.69897	0.75	0.571429	0.8125	7	5	1	10	chr1:172698482-172698509
chr10	+	128353090	128353109	coding	Cs	ENSEMBL	G1838.1	20	ACAATTTTCCAACCAATCTG	9	128353098	0.624516	4	9	45	1	0.954243	1	0.75	0.888889	4	0	0	9	chr10:128353090-128353109
chr3	+	103049701	103049725	coding	Csde1	ENSEMBL	G11216.1	25	ATCTACTTCTCCTCAAATAGGAGAT	13	103049708	0.603671	5	10	90	0.769231	1	0.923077	0.222222	0.461538	9	3	0	10	chr3:103049701-103049725
chr3	+	103038702	103038725	coding	Csde1	ENSEMBL	G11213.1	24	ATCCAAACCTTCTCCACAACAATG	16	103038717	0.594144	4	13	65	0.8125	0.812913	0.875	0.444444	0.6875	9	2	1	13	chr3:103038702-103038725
chr3	+	103056948	103056967	3'utr	Csde1	ENSEMBL	G11217.1	20	CACATCATTAATTCACTATG	13	103056960	0.667901	4	11	80	0.846154	0.740363	1	0.333333	0.692308	6	1	1	11	chr3:103056948-103056967
chr3	+	103047129	103047156	coding	Csde1	ENSEMBL	G11215.1	28	CCACTTTTTCCAATCCTAAAACTACAAG	6	103047156	0.940698	2	5	41	0.833333	0.69897	1	0.333333	0.666667	3	1	0	5	chr3:103047129-103047156
chr11	-	120983266	120983295	coding	Csnk1d	HAVANA	G3493.1	30	TCAAAACCAAACATCCTCAGCTCCACATTG	6	120983286	0.854937	2	5	26	0.833333	0.69897	0	0.2	0.333333	5	1	0	5	chr11:120983266-120983295
chr10	+	78427553	78427577	3'utr	Cstb	ENSEMBL	G1626.1	25	CATCCTTCCAAATAATTATTTTCAG	54	78427566	0.699619	7	47	488	0.87037	1.37107	0.888889	0.5	0.833333	18	6	1	47	chr10:78427553-78427577
chr11	+	69026179	69026202	coding	Ctc1	HAVANA	G2528.1	24	ACAACCATTCCATCTTCAACTCTG	6	69026199	0.790329	2	6	36	1	0.778151	1	0.5	0.833333	2	0	0	6	chr11:69026179-69026202
chr9	+	120951426	120951445	coding	Ctnnb1	HAVANA	G17654.1	20	CACAACCTTTCTCACCACCG	9	120951445	0.798668	3	8	24	0.888889	0.90309	1	0.5	0.777778	4	1	0	8	chr9:120951426-120951445
chr2	-	84603733	84603752	coding	Ctnnd1	HAVANA	G10383.1	20	ATAACAACTATTCCACACTG	7	84603740	0.65864	2	6	29	0.857143	0.778151	0	0.333333	0.714286	3	1	0	6	chr2:84603733-84603752
chr14	+	63138453	63138474	coding	Ctsb	ENSEMBL	G5485.1	22	AAGCTGGCTACTCCCCATCCTA	50	63138468	0.59915	5	39	164	0.78	0.989005	0.96	0.454545	0.88	11	8	3	39	chr14:63138453-63138474
chr14	+	63136494	63136516	coding	Ctsb	ENSEMBL	G5483.1	23	CTTACTTGCTGTGGTATCCAGTG	32	63136516	0.866263	8	27	234	0.84375	0.732394	0.8125	0.615385	0.84375	13	1	4	27	chr14:63136494-63136516
chr14	+	63133431	63133450	coding	Ctsb	ENSEMBL	G5482.1	20	ATTAACTATATCAACAAACA	53	63133439	0.623677	3	42	223	0.792453	0.845098	0.962264	0.666667	0.943396	9	6	5	42	chr14:63133431-63133450
chr14	+	63138355	63138389	coding	Ctsb	ENSEMBL	G5484.1	35	CTTACCATACACCATCCCTCCCTGCGAGCACCATG	193	63138364	0.766974	6	154	981	0.797927	0.983401	0.860104	0.421053	0.88601	38	24	15	154	chr14:63138355-63138389
chr7	+	88281451	88281485	coding	Ctsc	HAVANA	G15339.1	35	CAATTCCGGGCATTTTACCCTCATTTACAACCAAG	6	88281451	0.984232	3	4	39	0.666667	0.60206	0.833333	0	0	6	2	0	4	chr7:88281451-88281485
chr7	-	142385513	142385537	coding	Ctsd	HAVANA	G16170.1	25	CCCCATCACCAAGTACTCCATGCAG	23	142385526	0.849032	2	22	63	0.956522	1.34242	0	0.333333	0.826087	6	1	0	22	chr7:142385513-142385537
chr7	-	142377077	142377114	coding	Ctsd	HAVANA	G16164.1	38	ACACAGGGACATCTCTTCTGGTGGGGCCTGTGGAAGAG	25	142377114	0.791104	5	16	136	0.68	0.753328	0	0.333333	0.6	15	6	2	17	chr7:142377077-142377114
chr7	-	142380771	142380791	coding	Ctsd	HAVANA	G16165.1	21	AACATCTTCTCCTTCTACCTG	67	142380778	0.608779	6	60	476	0.895522	1.07918	0	0.818182	0.970149	11	3	4	60	chr7:142380771-142380791
chr7	-	142382626	142382653	coding	Ctsd	HAVANA	G16167.1	28	CCTTTGACATCCACTACGGCTCAGGAAG	29	142382645	0.816861	3	21	79	0.724138	1.32222	0	0.5	0.793103	12	8	0	21	chr7:142382626-142382653
chr7	-	142385462	142385500	coding	Ctsd	HAVANA	G16169.1	39	ACCACGGAGCCAGTGTCAGAGTTACTCAAAAACTACCTG	12	142385500	0.956223	4	8	40	0.666667	0.90309	0.0833333	0.222222	0.416667	9	4	0	8	chr7:142385462-142385500
chr7	-	142376383	142376405	3'utr	Ctsd	HAVANA	G16162.1	23	TTCCTCACCCTGGGTTCAGATTG	7	142376390	0.598725	4	7	49	1	0.845098	0	0.5	0.714286	4	0	0	7	chr7:142376383-142376405
chr7	-	142380839	142380880	coding	Ctsd	HAVANA	G16166.1	42	GCATCTTGGGCATGGGCTACCCTCATATCTCTGTTAACAACG	14	142380839	0.692398	7	12	104	0.857143	1.07918	0.0714286	0.0769231	0.142857	13	2	0	12	chr7:142380839-142380880
chr7	-	142376542	142376578	coding	Ctsd	HAVANA	G16163.1	37	TACTCTAACTTGCTCCTTCTCCACTGTCAGGGAACTG	9	142376542	0.967299	4	9	82	1	0.954243	0	0.5	0.777778	4	0	0	9	chr7:142376542-142376578
chr13	-	64364057	64364079	3'utr	Ctsl	ENSEMBL	G5128.1	23	ACTTATGGACACTATGTCCAAAG	24	64364070	0.588962	5	22	122	0.916667	1.04139	0	0.6	0.833333	10	1	1	22	chr13:64364057-64364079
chr13	-	64370267	64370287	5'utr	Ctsl	ENSEMBL	G5134.1	21	ACCTCCGGGGATCCGAGTTTG	10	64370271	0.593129	3	9	41	0.9	0.954243	0	0.5	0.8	4	1	0	9	chr13:64370267-64370287
chr13	-	64366484	64366530	coding	Ctsl	ENSEMBL	G5131.1	47	ATTTCTGTTGCTATGGACGCAAGCCATCCGTCTCTCCAGTTCTATAG	11	64366484	0.976779	4	5	61	0.818182	0.653213	0	0.125	0.363636	8	1	1	9	chr13:64366484-64366530
chr13	-	64365301	64365321	coding	Ctsl	ENSEMBL	G5130.1	21	CATCTACTATGAACCCAACTG	10	64365311	0.648503	3	6	44	0.6	0.778151	0	0.4	0.7	5	4	0	6	chr13:64365301-64365321
chr13	-	64369122	64369150	coding	Ctsl	ENSEMBL	G5133.1	29	AATCTTTTACTCCTTTTGGCTGTCCTCTG	5	64369139	0.714166	3	4	57	0.8	0.60206	0	0.25	0.4	4	1	0	4	chr13:64369122-64369150
chr13	-	64363913	64363951	3'utr	Ctsl	ENSEMBL	G5126.1	39	TTAAATGTTACCACTACTTAAAACTCCTGTTATAAACAG	155	64363929	0.642458	7	105	981	0.677419	1.1181	0	0.592593	0.929032	27	43	7	105	chr13:64363913-64363951
chr2	-	174438770	174438821	coding	Ctsz	HAVANA	G10783.1	52	ACTCTACTTCCGCTCGGGCCAGACTTGCTACCATCCCATTCGCGGGGACCAG	84	174438788	0.840299	6	71	353	0.845238	1.37414	0	0.578947	0.904762	19	11	2	71	chr2:174438770-174438821
chr2	-	174427559	174427603	3'utr	Ctsz	HAVANA	G10777.1	45	CTATGGTTTAGGACAGCTCAACTTATCACCAGATCTGGAGCCCTG	6	174427559	0.983149	4	5	38	0.833333	0.69897	0	0	0	6	1	0	5	chr2:174427559-174427603
chr2	-	174438269	174438306	coding	Ctsz	HAVANA	G10782.1	38	TACCTGTCCCCAGCGGATCTCCCCAAGAATTGGGACTG	14	174438278	0.694949	5	11	44	0.785714	1.04139	0	0.4	0.571429	10	3	0	11	chr2:174438269-174438306
chr2	-	174427640	174427712	3'utr	Ctsz	HAVANA	G10778.1	73	GCACTGGGACCCTCCGCCGTACCCTCCAGGCCTGCCTCCTCCACCACTGAGCCCTCCAGGCCTGCCTCCTCTT	15	174427640	0.953707	5	10	50	0.733333	1.04139	0.133333	0.25	0.4	12	4	0	11	chr2:174427640-174427712
chr2	-	174433580	174433604	coding	Ctsz	HAVANA	G10781.1	25	TTGACTGTGGCAATGCTGGCTCTTG	16	174433592	0.810707	3	12	103	0.75	0.60206	0	0.428571	0.75	7	2	2	12	chr2:174433580-174433604
chr2	-	174428639	174428673	coding	Ctsz	HAVANA	G10779.1	35	GCCGTTATCAACCACATCATCTCTGTAGCTGGCTG	146	174428659	0.715822	7	121	903	0.828767	1.23769	0.00684931	0.454545	0.917808	22	19	6	121	chr2:174428639-174428673
chr2	-	174428691	174428733	coding	Ctsz	HAVANA	G10780.1	43	ATGGCAACAGAGATGATGTCTAACTACACTGGGGGCATCTATG	52	174428733	0.749213	5	51	269	0.980769	1.70757	0.134615	0.318182	0.711538	22	1	0	51	chr2:174428691-174428733
chr1	-	80282652	80282672	coding	Cul3	HAVANA	G931.1	21	AATACCTCTCATTATTTATTG	10	80282658	0.648411	3	10	90	1	1	0	0.333333	0.8	3	0	0	10	chr1:80282652-80282672
chr2	+	34882364	34882391	coding	Cutal	HAVANA	G9559.1	28	ATCTATGTCTCTGGCTCTTATTCCATCG	8	34882385	0.820961	2	7	78	1	0.90309	1	0.25	0.625	4	0	0	8	chr2:34882364-34882391
chr16	+	78336233	78336284	coding	Cxadr	HAVANA	G7059.2	52	CTATATTGGCAGCAACCATTCCTCCCTGGGATCCATGTCCCCCTCTAACATG	13	78336284	0.967307	7	12	66	0.923077	1.07918	0.846154	0.0833333	0.153846	12	1	0	12	chr16:78336233-78336284
chr16	+	78336478	78336532	3'utr	Cxadr	HAVANA	G7060.1	55	TCCGTGGCTCGTTTCTTCTCTTGACATATCAACATTTATTCTATTCTAAATTTTG	34	78336478	0.998018	11	20	430	0.588235	1	0.882353	0.192308	0.382353	26	13	1	20	chr16:78336478-78336532
chr16	+	78336198	78336225	coding	Cxadr	HAVANA	G7059.1	28	CCTCCTCCAAAGAGTCGGACATCCACTG	5	78336198	0.77787	2	4	18	0.8	0.60206	1	0.666667	0.8	3	1	0	4	chr16:78336198-78336225
chr5	+	90892566	90892602	3'utr	Cxcl1	HAVANA	G13274.1	37	AACGCTGGCTTCTGACAACACTATACAATTTCTTTTG	20	90892566	0.991432	5	15	169	0.75	0.875061	1	0.444444	0.75	9	4	1	15	chr5:90892566-90892602
chr5	+	90891511	90891533	coding	Cxcl1	HAVANA	G13273.1	23	ACCATGGCTGGGATTCACCTCAA	22	90891525	0.639069	3	20	90	0.909091	1.30103	0.590909	0.555556	0.818182	9	2	0	20	chr5:90891511-90891533
chr18	+	84879741	84879769	3'utr	Cyb5	HAVANA	G8498.1	29	ACTCTTTGTACTCTTCAACTTTTCAAATG	7	84879741	0.768618	4	5	62	0.714286	0.69897	1	0.4	0.571429	5	2	0	5	chr18:84879741-84879769
chr18	+	84879772	84879791	3'utr	Cyb5	HAVANA	G8499.1	20	CCTTTTTACTCAACTTCATG	8	84879786	0.791314	2	5	67	0.625	0.69897	1	0.666667	0.875	3	3	0	5	chr18:84879772-84879791
chr15	+	76344876	76344905	coding	Cyc1	ENSEMBL	G6218.1	30	ACTATTTTCCAAAACCATACCCTAACCCTG	18	76344891	0.664293	6	11	103	0.611111	1.04139	0.944444	0.363636	0.611111	11	7	0	11	chr15:76344876-76344905
chr7	+	26312223	26312261	coding	Cyp2a4	ENSEMBL	G15137.1	39	AACTTGGTGCTGACTACACTAAATCTCTTCTTTGCTGGC	27	26312246	0.690373	5	16	245	0.592593	0.90309	0.777778	0.538462	0.777778	13	10	1	16	chr7:26312223-26312261
chr7	+	26314738	26314770	coding	Cyp2a4	ENSEMBL	G15138.1	33	ATGGAACTCTTCCTCTTCCTCACAAACATCATG	12	26314764	0.778304	6	9	94	0.75	0.954243	0.666667	0.222222	0.416667	9	3	0	9	chr7:26314738-26314770
chr7	+	25915446	25915470	coding	Cyp2b10	HAVANA	G15132.1	25	CTCTCTCTCTTCTTTGCTGGCACCG	12	25915456	0.632594	5	10	108	0.833333	0.69897	1	0.428571	0.666667	7	1	1	10	chr7:25915446-25915470
chr7	+	25913899	25913919	coding	Cyp2b10	HAVANA	G15131.1	21	CATCACGGCCAATATTATCTG	6	25913913	0.597258	3	5	29	0.833333	0.69897	1	0.2	0.333333	5	1	0	5	chr7:25913899-25913919
chr19	-	40179622	40179652	intron	Cyp2c70	HAVANA	G9254.1	31	CTTTAAACCAATATTCCATCATTTCTAAATG	6	40179630	0.651098	5	6	61	1	0.778151	0	0	0	6	0	0	6	chr19:40179622-40179652
chr19	-	40187148	40187167	coding	Cyp2c70	HAVANA	G9257.1	20	CCCCACTCCTTTACCAATTG	57	40187155	0.642243	5	50	290	0.877193	1	0	0.583333	0.912281	12	3	4	50	chr19:40187148-40187167
chr19	-	40180153	40180182	intron	Cyp2c70	HAVANA	G9255.1	30	CAATTAACCATGAATTATTCATGGTCCTTG	11	40180178	0.686888	4	11	80	1	1.04139	0	0.8	0.909091	5	0	0	11	chr19:40180153-40180182
chr19	-	40153430	40153464	3'utr	Cyp2c70	HAVANA	G9250.1	35	CTACCTCTATACTTTCTCAATTCTTTATAAACCAG	21	40153442	0.592974	8	14	228	0.666667	0.845098	0	0.105263	0.190476	19	6	1	14	chr19:40153430-40153464
chr15	-	82405370	82405390	coding	Cyp2d10	ENSEMBL	G6636.1	21	CCCATCAATCCCAACACCATG	30	82405379	0.818926	2	24	63	0.833333	1.39794	0	0.6	0.933333	5	5	0	25	chr15:82405370-82405390
chr8	-	45320540	45320567	coding	Cyp4v3	HAVANA	G16817.1	28	TTTTTTTTACATCACTCTTTGTGCTCTG	7	45320559	0.691397	5	7	87	1	0.845098	0	0	0	7	0	0	7	chr8:45320540-45320567
chr8	-	45317666	45317688	coding	Cyp4v3	HAVANA	G16816.1	23	CCTACATACTTTCACCAACAATG	20	45317677	0.634099	4	17	102	0.85	1.23045	0	0.571429	0.85	7	3	0	17	chr8:45317666-45317688
chr5	-	4092401	4092433	coding	Cyp51	HAVANA	G13588.1	33	AACCAGCTGAGGACATTCTTCAAACTTTACTAG	35	4092408	0.65229	7	32	247	0.914286	1.20412	0	0.461538	0.8	13	2	1	32	chr5:4092401-4092433
chr5	-	4102975	4103021	coding	Cyp51	HAVANA	G13589.1	47	TCCACCACATATTTACTCTCCAATTCCATTCCTTGGCCATGCAATAG	48	4102998	0.768466	8	28	463	0.583333	0.845098	0	0.323529	0.520833	34	17	3	28	chr5:4102975-4103021
chr17	-	34997981	34998030	coding	D17H6S56E-5	ENSEMBL	G7994.1	50	TCCAAAACCTCATTAACTTCTCTAAGGGAGGCCACCCTTCGAAATCAGCG	36	34997981	0.920311	8	29	231	0.805556	0.985277	0	0.4	0.666667	20	5	2	29	chr17:34997981-34998030
chr17	-	34999087	34999114	coding	D17H6S56E-5	ENSEMBL	G7999.1	28	AACCCCCTTCTATGTCTGCCCTGGAGAG	11	34999104	0.606297	3	9	67	0.818182	0.653213	0	0.125	0.363636	8	1	1	9	chr17:34999087-34999114
chr17	-	34998308	34998335	coding	D17H6S56E-5	ENSEMBL	G7996.1	28	CTTACATTATACCCCCCATCAATACATG	14	34998324	0.708476	5	10	89	0.714286	1	0	0.444444	0.642857	9	4	0	10	chr17:34998308-34998335
chr17	-	34998239	34998277	coding	D17H6S56E-5	ENSEMBL	G7995.1	39	CATCCACACCCAGGCTCTTAACCTCACAAATGGATTTTG	10	34998277	0.738919	5	8	55	0.8	0.90309	0	0.25	0.4	8	2	0	8	chr17:34998239-34998277
chr17	-	56176863	56176882	3'utr	D17Wsu104e	HAVANA	G8103.1	20	ACACTGACCGGGACTACTTG	8	56176869	0.643214	2	8	24	1	0.90309	0	0.666667	0.875	3	0	0	8	chr17:56176863-56176882
chr17	-	27752820	27752853	3'utr	D17Wsu92e	HAVANA	G7911.1	34	AAATGTGGATCTCTCCATGGGACTCTTTAACCAG	5	27752853	0.86339	4	5	39	1	0.69897	0	0.25	0.4	4	0	0	5	chr17:27752820-27752853
chr8	+	105246841	105246871	coding	D230025D16Rik	HAVANA	G16538.1	31	AAAATTCACTCTCCTTCCCCTCATAAACAAG	8	105246871	0.764469	3	6	55	0.75	0.778151	0.375	0	0	8	2	0	6	chr8:105246841-105246871
chr8	+	105246890	105246921	coding	D230025D16Rik	HAVANA	G16539.1	32	ACTACTTTTTTAACTATTTTACTCTCGGAGTG	5	105246909	0.667755	4	5	63	1	0.69897	1	0	0	5	0	0	5	chr8:105246890-105246921
chr9	-	108208893	108208929	coding	Dag1	ENSEMBL	G18091.1	37	CCTACGCCTACATCTCCAGCCATTGCACCTCCAACAG	12	108208908	0.799388	3	9	56	0.75	0.653213	0	0.375	0.583333	8	2	1	9	chr9:108208893-108208929
chr9	-	108207852	108207874	coding	Dag1	ENSEMBL	G18086.1	23	CTTCTCCAATGCTCTGGAGCCTG	7	108207858	0.793145	2	6	43	0.857143	0.778151	0	0.25	0.571429	4	1	0	6	chr9:108207852-108207874
chr9	-	108208672	108208700	coding	Dag1	ENSEMBL	G18090.1	29	TTATTACTCCTCCAACAACTACCACAAAG	103	108208674	0.846371	5	73	526	0.708738	1.26126	0	0.470588	0.825243	34	27	3	73	chr9:108208672-108208700
chr9	-	108208003	108208027	coding	Dag1	ENSEMBL	G18088.1	25	AAACTGCAGCTCCATCACCCTTCAG	5	108208006	0.766783	2	4	21	0.8	0.60206	0	0.333333	0.6	3	1	0	4	chr9:108208003-108208027
chr9	-	108209550	108209573	coding	Dag1	ENSEMBL	G18093.1	24	ATAAAGGTGTGCATTACATCTCAG	5	108209550	0.82406	3	5	30	1	0.69897	0	0.333333	0.6	3	0	0	5	chr9:108209550-108209573
chr19	-	10596213	10596237	coding	Dak	ENSEMBL	G9154.1	25	ACAAACACCTCCAATATATTTCATG	13	10596222	0.580868	5	12	79	0.923077	1.07918	0	0.666667	0.846154	6	1	0	12	chr19:10596213-10596237
chr15	+	100620081	100620115	3'utr	Dazap2	ENSEMBL	G6385.1	35	ACATTTTTTAACTCATCTTTCATAAGGATCCTCTG	6	100620081	0.774647	4	5	69	0.833333	0.69897	1	0.2	0.333333	5	1	0	5	chr15:100620081-100620115
chr15	+	39145140	39145163	coding	Dcaf13	ENSEMBL	G6120.1	24	AAAAATTTCAATACCATCCACATG	6	39145156	0.599476	3	6	30	1	0.778151	1	0.666667	0.833333	3	0	0	6	chr15:39145140-39145163
chr11	-	102994793	102994814	3'utr	Dcakd	HAVANA	G3367.1	22	CCACAACACTACAACTCTCTTG	10	102994800	0.631631	3	7	43	0.7	0.845098	0	0.5	0.7	6	3	0	7	chr11:102994793-102994814
chr10	+	52319736	52319769	coding	Dcbld1	HAVANA	G1517.1	34	CCCAGGCCCACTCACAAACACTCCCATTCCTCTG	11	52319736	0.815457	3	10	55	0.909091	1	0.909091	0.428571	0.636364	7	1	0	10	chr10:52319736-52319769
chr19	+	10621856	10621877	coding	Ddb1	ENSEMBL	G8872.1	22	ATATCACCCCATTAGGGGACAG	8	10621877	0.774445	2	7	25	0.875	0.845098	1	0.666667	0.875	3	1	0	7	chr19:10621856-10621877
chr4	-	141723103	141723130	coding	Ddi2	HAVANA	G12906.1	28	ACGCCGACTTCGAGCTGCACAACTTCCG	10	141723108	0.728649	3	8	40	0.8	0.90309	0	0.125	0.3	8	2	0	8	chr4:141723103-141723130
chr4	+	138311864	138311900	coding	Ddost	HAVANA	G12273.1	37	TATGAGCGCTTCATCCCCTCGGCCTATCCCTACTATG	23	138311864	0.701047	6	13	149	0.565217	0.812913	0.130435	0.294118	0.478261	17	9	1	13	chr4:138311864-138311900
chr4	+	138310232	138310260	coding	Ddost	HAVANA	G12269.1	29	CTCTTCAACCTCTTACTCCTTCTTCCCAG	158	138310256	0.667172	11	104	1506	0.658228	0.694814	0.822785	0.55814	0.879747	43	34	20	104	chr4:138310232-138310260
chr4	+	138310864	138310898	coding	Ddost	HAVANA	G12271.1	35	AACTAGCTGTGGCCCTCTCACGCTGGGTGTTCAAG	5	138310898	0.958504	3	5	22	1	0.69897	1	0.25	0.4	4	0	0	5	chr4:138310864-138310898
chr4	+	138310657	138310694	coding	Ddost	HAVANA	G12270.1	38	AACAACGCCCGGGTCATCTTCAGTGGCTCTCTGGATTT	9	138310694	0.944118	3	8	39	0.888889	0.90309	0.666667	0.285714	0.444444	7	1	0	8	chr4:138310657-138310694
chr4	+	138305233	138305254	coding	Ddost	HAVANA	G12268.1	22	ACAACCTTATCATCTTTTCCCC	28	138305254	0.640227	8	25	199	0.892857	1.39794	0.928571	0.636364	0.857143	11	3	0	25	chr4:138305233-138305254
chr2	-	130658300	130658319	coding	Ddrgk1	HAVANA	G10545.1	20	AATTCATCAATTACATCAAG	18	130658308	0.72446	2	17	91	0.944444	0.929419	0	0.666667	0.944444	3	0	1	17	chr2:130658300-130658319
chr10	-	62582255	62582278	3'utr	Ddx21	ENSEMBL	G2005.1	24	CTTCCTTTTTTTACCACTTCTCAG	9	62582259	0.808624	4	8	100	0.888889	0.90309	0	0.166667	0.444444	6	1	0	8	chr10:62582255-62582278
chr10	-	62582192	62582217	3'utr	Ddx21	ENSEMBL	G2004.1	26	CTAACCATCACAAATTCTTCATTTTG	6	62582204	0.680088	4	5	54	0.833333	0.69897	0	0	0	6	1	0	5	chr10:62582192-62582217
chr10	-	62591901	62591921	coding	Ddx21	ENSEMBL	G2006.1	21	ATCTCACCAAACTTAAACATG	10	62591908	0.673415	4	9	39	0.9	0.653213	0	0.4	0.7	5	0	1	9	chr10:62591901-62591921
chr17	+	35243385	35243407	coding	Ddx39b	HAVANA	G7605.1	23	ATTTTCTACTCAAGCCAGAGCTG	6	35243392	0.648953	2	6	36	1	0.778151	1	1	1	2	0	0	6	chr17:35243385-35243407
chrX	+	13287838	13287857	coding	Ddx3x	HAVANA	G18356.1	20	TTATACTCGCCCAACTCCAG	6	13287844	0.570891	3	5	25	0.833333	0.69897	1	0.25	0.5	4	1	0	5	chrX:13287838-13287857
chrY	-	1267149	1267170	coding	Ddx3y	ENSEMBL	G19012.1	22	CATTTCTACTACCCATTCTCAG	8	1267157	0.740881	3	8	56	1	0.90309	0	1	1	3	0	0	8	chrY:1267149-1267170
chr11	-	106782557	106782588	coding	Ddx5	HAVANA	G3394.1	32	CATACACTTTCTTTACACCTAATAACATAAAG	19	106782588	0.674369	4	10	139	0.526316	1	0	0.545455	0.736842	11	9	0	10	chr11:106782557-106782588
chr11	-	106784918	106784937	coding	Ddx5	HAVANA	G3395.1	20	CAAACCATAACATTCTTCAG	26	106784927	0.596373	3	23	107	0.884615	1.36173	0	1	1	4	3	0	23	chr11:106784918-106784937
chr9	+	44628743	44628768	coding	Ddx6	ENSEMBL	G17310.1	26	CACTGCCTCAATACACTTTTCTCCAG	26	44628761	0.61819	5	23	163	0.884615	0.759668	0.923077	0.363636	0.730769	11	0	3	23	chr9:44628743-44628768
chr1	-	182279533	182279564	coding	Degs1	HAVANA	G1319.1	32	CCTTAACCACTCCATGACTCTGGCTATCCATG	10	182279533	0.915732	3	9	43	0.9	0.954243	0	0.6	0.8	5	1	0	9	chr1:182279533-182279564
chr1	-	182276436	182276459	3'utr	Degs1	HAVANA	G1312.1	24	CTTATATTATTTTTCACTATAAAG	5	182276447	0.601042	3	4	56	0.8	0.60206	0	0.25	0.4	4	1	0	4	chr1:182276436-182276459
chr1	-	182279054	182279079	coding	Degs1	HAVANA	G1315.1	26	AAACCTACTCCTATTATGGGCCTCTG	5	182279065	0.693617	2	5	35	1	0.69897	0	0.5	0.8	2	0	0	5	chr1:182279054-182279079
chr1	-	182279246	182279275	coding	Degs1	HAVANA	G1316.1	30	TTCATCAATCCCAAACCCATTACCTATCTG	168	182279258	0.74916	9	126	1177	0.75	1.10037	0	0.433333	0.797619	60	33	9	126	chr1:182279246-182279275
chr1	-	182279492	182279530	coding	Degs1	HAVANA	G1318.1	39	ATTTCCCACAATTTCCCCTTTGGCCACCACAAGGCCCTG	40	182279492	0.984682	4	36	300	0.9	1.5563	0	0.5	0.875	10	4	0	36	chr1:182279492-182279530
chr1	-	182278999	182279053	coding	Degs1	HAVANA	G1314.1	55	AACTTGCTCACCTTCAATGTGGGCTATCATAACGAGCACCATGACTTCCCCAACG	17	182279015	0.726256	5	13	130	0.764706	0.812913	0	0.25	0.470588	12	3	1	13	chr1:182278999-182279053
chr15	-	57883457	57883477	coding	Derl1	ENSEMBL	G6534.1	21	AATTTATATTTCTTATATCAG	5	57883474	0.628008	3	4	51	0.8	0.60206	0	0.25	0.4	4	1	0	4	chr15:57883457-57883477
chr15	-	57877443	57877465	coding	Derl1	ENSEMBL	G6533.1	23	TTACTTACCTTGGGTTATCCTTG	22	57877451	0.770303	2	22	217	1	1.34242	0	0.5	0.909091	4	0	0	22	chr15:57877443-57877465
chr15	-	76503601	76503621	coding	Dgat1	HAVANA	G6588.1	21	ATCTCTATTACTTCATCTTTG	5	76503605	0.749948	2	5	50	1	0.69897	0	1	1	2	0	0	5	chr15:76503601-76503621
chr7	-	99165103	99165123	coding	Dgat2	ENSEMBL	G15931.1	21	ACTTCACCTGGCTGGCATTTG	9	99165106	0.715567	3	5	55	0.555556	0.69897	0	0.333333	0.555556	6	4	0	5	chr7:99165103-99165123
chr16	-	17845042	17845080	coding	Dgcr2	HAVANA	G7191.1	39	TATCTCCTCCTTCCTCATCCTCTCGCTGCTGCTTTTCAT	20	17845070	0.640986	5	12	179	0.6	1.07918	0	0.357143	0.55	14	8	0	12	chr16:17845042-17845080
chr16	-	17857285	17857309	coding	Dgcr2	HAVANA	G7193.1	25	ATTACTGGCCGGAACCATTCCTTAG	5	17857285	0.787177	2	4	31	0.8	0.60206	0	0.333333	0.6	3	1	0	4	chr16:17857285-17857309
chr6	-	37253935	37253958	intron	Dgki	HAVANA	G14687.1	24	GTGTGATTAGCTTAGCTGGGAGAC	1510	37253945	0.739654	2	1444	7778	0.956291	1.34002	0.911258	0.736842	0.996689	19	1	65	1444	chr6:37253935-37253958
chr4	+	106587478	106587498	3'utr	Dhcr24	HAVANA	G12046.1	21	CTTTCTTAACTCCCACCATCC	10	106587494	0.620274	4	4	46	0.4	0.60206	0.9	0.166667	0.5	6	6	0	4	chr4:106587478-106587498
chr7	+	143847364	143847397	coding	Dhcr7	HAVANA	G15582.1	34	CCACCTCCTCCCCTACTTTTACATCATCTATATG	15	143847378	0.598788	8	11	130	0.733333	1.04139	0.6	0.272727	0.466667	11	4	0	11	chr7:143847364-143847397
chr2	+	69394494	69394513	coding	Dhrs9	HAVANA	G9653.1	20	CTATACTCCATCCAAATACG	9	69394504	0.612306	2	9	36	1	0.954243	1	1	1	2	0	0	9	chr2:69394494-69394513
chr2	+	69401511	69401540	3'utr	Dhrs9	HAVANA	G9654.1	30	ACTTGGCACCTCAATCTCATTCTTTACCAG	14	69401530	0.634724	5	10	108	0.714286	1	0.928571	0.375	0.642857	8	4	0	10	chr2:69401511-69401540
chr5	-	52184598	52184633	coding	Dhx15	ENSEMBL	G13715.1	36	CATTAATCCATTCACCAACCTGCCCCATACTCCTCG	18	52184620	0.726969	3	12	95	0.666667	0.60206	0	0.166667	0.444444	12	4	2	12	chr5:52184598-52184633
chr5	-	52184665	52184709	coding	Dhx15	ENSEMBL	G13716.1	45	CTCATTCAACACATTCTACACATTCTGCCCACTCAACACACACTG	88	52184693	0.659771	9	65	630	0.738636	0.733732	0	0.433333	0.806818	30	12	11	65	chr5:52184665-52184709
chr5	-	52150492	52150514	3'utr	Dhx15	ENSEMBL	G13712.1	23	ATTTCATAAATTAAACATTTATG	5	52150503	0.789273	3	5	45	1	0.69897	0	0.666667	0.8	3	0	0	5	chr5:52150492-52150514
chr16	-	35735563	35735595	coding	Dirc2	HAVANA	G7277.1	33	CGGCGCCATTCCTCTCTACGACGTGGTTCTCTG	5	35735563	0.964869	3	5	25	1	0.69897	0	0	0	5	0	0	5	chr16:35735563-35735595
chrX	+	75098788	75098823	coding	Dkc1	HAVANA	G18473.1	36	CCCTCTAACCCCTCTTCCCATGAGGTGGTAGCCTGG	11	75098823	0.970714	3	10	59	0.909091	0.69897	1	0.6	0.818182	5	0	1	10	chrX:75098788-75098823
chr10	+	59894261	59894282	coding	Dnajb12	HAVANA	G1546.1	22	CCCATCCTCATCCTCATCCTCG	5	59894276	0.600913	2	4	26	0.8	0.60206	1	0.666667	0.8	3	1	0	4	chr10:59894261-59894282
chr12	-	44206634	44206656	3'utr	Dnajb9	ENSEMBL	G4090.1	23	CCATATTCCCAAACAAAACTCAG	6	44206647	0.58063	3	6	18	1	0.778151	0	0.333333	0.666667	3	0	0	6	chr12:44206634-44206656
chr2	-	18316940	18316959	coding	Dnajc1	HAVANA	G10134.1	20	TTCACTAACCTTACATCCAG	9	18316948	0.695943	3	8	46	0.888889	0.60206	0	0.25	0.666667	4	0	1	8	chr2:18316940-18316959
chr4	+	59017729	59017749	coding	Dnajc25	HAVANA	G11905.1	21	CCATTACTACCACTACTACAG	5	59017749	0.758223	3	4	21	0.8	0.60206	1	0.25	0.4	4	1	0	4	chr4:59017729-59017749
chr14	+	118978170	118978189	coding	Dnajc3	ENSEMBL	G5625.1	20	TTCCACTTCAATTAAACCAG	7	118978182	0.646206	3	6	36	0.857143	0.778151	1	0.25	0.571429	4	1	0	6	chr14:118978170-118978189
chr16	-	16336925	16336947	coding	Dnm1l	ENSEMBL	G7186.1	23	TAATCCCAATTCCATTATCCTCG	6	16336939	0.687709	2	5	41	0.833333	0.69897	0	0.666667	0.833333	3	1	0	5	chr16:16336925-16336947
chr9	+	44332052	44332077	coding	Dpagt1	ENSEMBL	G17302.1	26	CTCTTCCATATCATCCCCTGCCCTCG	6	44332066	0.771224	3	6	33	1	0.778151	1	0.25	0.5	4	0	0	6	chr9:44332052-44332077
chr9	+	44332023	44332045	coding	Dpagt1	ENSEMBL	G17301.1	23	TATTCAATTTCCTCTACTCACTG	13	44332030	0.666818	5	13	110	1	1.11394	0.846154	0.375	0.615385	8	0	0	13	chr9:44332023-44332045
chr9	+	44327606	44327627	coding	Dpagt1	ENSEMBL	G17299.1	22	CTTCATCCCTTTCCCCTTCCTG	22	44327616	0.709213	4	17	181	0.772727	0.753328	1	0.428571	0.818182	7	3	2	17	chr9:44327606-44327627
chr9	+	44327584	44327605	coding	Dpagt1	ENSEMBL	G17298.1	22	TTTTCCTTATCATCCTCTTCTG	8	44327592	0.677068	4	6	90	0.75	0.778151	1	0.4	0.625	5	2	0	6	chr9:44327584-44327605
chr4	-	117890033	117890053	coding	Dph2	HAVANA	G12747.1	21	CTCCCCACCTCACACATTATG	5	117890038	0.725748	2	4	18	0.8	0.60206	0	0.666667	0.8	3	1	0	4	chr4:117890033-117890053
chr2	+	32572319	32572338	coding	Dpm2	HAVANA	G9544.1	20	TCATCCACAAATACTTCCTG	5	32572333	0.671721	2	5	23	1	0.69897	1	0.5	0.8	2	0	0	5	chr2:32572319-32572338
chr3	+	106566101	106566124	coding	Dram2	HAVANA	G11236.1	24	AACCTTATCATCAAATTAAACAAG	8	106566124	0.808414	2	7	41	0.875	0.845098	0.75	0.6	0.75	5	1	0	7	chr3:106566101-106566124
chr3	+	106555239	106555265	coding	Dram2	HAVANA	G11235.1	27	CTACCTTCATATTCTCATATATCACTG	10	106555265	0.667581	5	5	99	0.5	0.69897	0.9	0.285714	0.5	7	5	0	5	chr3:106555239-106555265
chr19	-	5422983	5423025	coding	Drap1	HAVANA	G9093.1	43	CCCTCCAACTCCCTTCATACCCTTCACATCTCCCCTGCCTTTG	7	5423025	0.858041	4	5	52	0.714286	0.69897	0	0.166667	0.285714	6	2	0	5	chr19:5422983-5423025
chr11	-	3252170	3252191	coding	Drg1	HAVANA	G2913.1	22	ATTCACAAAAATCTCATCAAAG	5	3252181	0.721172	2	5	20	1	0.69897	0	0.333333	0.6	3	0	0	5	chr11:3252170-3252191
chr11	+	60461531	60461550	coding	Drg2	HAVANA	G2487.1	20	CATCTCCTTTAACTCAACAG	5	60461539	0.549426	3	5	25	1	0.69897	1	0.666667	0.8	3	0	0	5	chr11:60461531-60461550
chr18	-	20047174	20047204	coding	Dsc2	HAVANA	G8558.1	31	CTCAAAACTATACCATATACTATTCCATCAG	34	20047181	0.575045	9	29	252	0.852941	1.16137	0	0.24	0.441176	25	4	1	29	chr18:20047174-20047204
chr18	+	20602982	20603009	3'utr	Dsg2	HAVANA	G8268.1	28	ACTTCATATTTTTCCTCACTTACCAAAG	7	20603009	0.818276	2	4	61	0.571429	0.60206	0.857143	0.166667	0.285714	6	3	0	4	chr18:20602982-20603009
chr18	+	20602125	20602152	coding	Dsg2	HAVANA	G8265.1	28	AATACTAACTCCTGCTTCCACTCTGCAG	10	20602125	0.74507	5	10	66	1	1	0.5	0.111111	0.2	9	0	0	10	chr18:20602125-20602152
chr18	+	20602267	20602295	coding	Dsg2	HAVANA	G8266.1	29	AATTCTACTATAACCACATCTTCCACCAG	26	20602274	0.68816	5	12	121	0.461538	0.60206	0.730769	0.25	0.423077	20	12	2	12	chr18:20602267-20602295
chr13	+	38151739	38151772	coding	Dsp		G4595.1	34	TTCTACTCCCACTCCCGGCGCTGCACCGTCAACG	5	38151772	0.96111	3	4	21	0.8	0.60206	1	0.25	0.4	4	1	0	4	chr13:38151739-38151772
chr13	+	38197842	38197887	coding	Dsp		G4596.1	46	CGGGTCTCGGAGAGGAAGCTTCGATGCTACGGGCAATTCTTCTTAC	10	38197842	0.99836	2	2	47	0.5	0.69897	0.8	0.111111	0.2	9	5	0	5	chr13:38197842-38197887
chr1	+	34238801	34238820	intron	Dst	ENSEMBL	G86.1	20	CCCAAACCAATTCATACACG	8	34238801	0.809077	2	8	16	1	0.90309	1	0.5	0.875	2	0	0	8	chr1:34238801-34238820
chr2	+	143942276	143942299	3'utr	Dstn	HAVANA	G9907.1	24	AACACTATCCTTTCACTATATAAG	13	143942289	0.666952	4	11	93	0.846154	1.04139	1	0.5	0.769231	6	2	0	11	chr2:143942276-143942299
chr2	+	143942384	143942440	3'utr	Dstn	HAVANA	G9908.1	57	CAAACACTACCCTACCTAAATCCAGCCTCTAAGGTCTCACTGGTGTGGAATTAAACT	23	143942406	0.788501	6	14	109	0.608696	0.845098	0.652174	0.2	0.478261	15	8	1	14	chr2:143942384-143942440
chr17	-	26508203	26508223	coding	Dusp1	HAVANA	G7906.1	21	CTTTCAACGCCGGCCACATCG	13	26508203	0.740501	3	12	40	0.923077	1.07918	0	0.8	0.923077	5	1	0	12	chr17:26508203-26508223
chr17	-	26506357	26506395	coding	Dusp1	HAVANA	G7903.1	39	ACCGGGGCACCTCTACTACCACAGTCTTCAACTTCCCTG	16	26506395	0.874925	3	10	91	0.625	1	0	0.333333	0.5	12	6	0	10	chr17:26506357-26506395
chr17	-	26507681	26507710	coding	Dusp1	HAVANA	G7905.1	30	AAGCGTTTTCGGCTTCCTGCCCTGAGCTGT	7	26507697	0.714643	3	5	53	0.857143	0.778151	0.285714	0.166667	0.285714	6	1	0	6	chr17:26507681-26507710
chr10	+	99266135	99266164	coding	Dusp6	ENSEMBL	G1746.1	30	TCCAACATCTCCCCCAACTTCAACTTCATG	6	99266154	0.724569	2	5	31	0.833333	0.69897	0.333333	0.2	0.333333	5	1	0	5	chr10:99266135-99266164
chr9	+	106369134	106369158	coding	Dusp7	HAVANA	G17558.1	25	CCCATCCGCTCCATCATTCCCAACC	5	106369134	0.771739	3	4	17	0.8	0.60206	0.8	0.25	0.4	4	1	0	4	chr9:106369134-106369158
chr12	+	110629398	110629422	coding	Dync1h1	HAVANA	G3956.1	25	CCATGAAACTCTCTCCCTATTACAA	10	110629422	0.773275	2	8	53	0.8	0.60206	0.9	0.4	0.7	5	1	1	8	chr12:110629398-110629422
chr12	+	110630895	110630916	coding	Dync1h1	HAVANA	G3957.1	22	ACCCAAATACCTACATTACTTG	6	110630895	0.73545	4	6	30	1	0.778151	1	0.5	0.666667	4	0	0	6	chr12:110630895-110630916
chr12	+	110612378	110612404	coding	Dync1h1	HAVANA	G3954.1	27	AATTCATTTCCTATAACATCAACATAG	5	110612404	0.678315	4	4	35	0.8	0.60206	1	0	0	5	1	0	4	chr12:110612378-110612404
chr5	-	115298732	115298760	coding	Dynll1	HAVANA	G13893.1	29	AAACCAAACACTTCATCTACTTCTACCTG	16	115298760	0.814183	5	15	111	0.9375	0.875061	0	0.5	0.8125	6	0	1	15	chr5:115298732-115298760
chr11	-	87981257	87981281	3'utr	Dynll2	HAVANA	G3273.1	25	TAAACAAAAACCAAACTCCTTTCTG	6	87981261	0.561511	3	5	28	0.833333	0.69897	0	0.2	0.333333	5	1	0	5	chr11:87981257-87981281
chr11	-	87981469	87981522	coding	Dynll2	ENSEMBL	G3274.1	54	AATTTTGGCAGCTATGTCACACACGAGACAAAGCACTTCATCTATTTTTACTTG	19	87981522	0.803479	6	16	158	0.842105	0.90309	0	0.555556	0.789474	9	2	1	16	chr11:87981469-87981522
chr5	-	143308031	143308072	coding	E130309D02Rik	HAVANA	G14085.1	42	ATTCTCATCACATTTTTAAATACTCCCATCGCCGCCAACCTG	17	143308057	0.691106	3	7	131	0.411765	0.845098	0	0.333333	0.529412	12	10	0	7	chr5:143308031-143308072
chr12	+	16821009	16821033	intron	E2f6	ENSEMBL	G3615.1	25	TTGCAGTGCCGCAGCCAGCCAGAAT	6	16821033	0.998374	2	5	8	0.833333	0.69897	0	0.25	0.5	4	1	0	5	chr12:16821009-16821033
chrX	-	97338912	97338936	coding	Eda2r	HAVANA	G18866.1	25	TTTTCCAGCTCTATCCCCTCTACTG	10	97338921	0.741483	3	9	84	0.9	0.954243	0	0.5	0.7	6	1	0	9	chrX:97338912-97338936
chr6	+	108849545	108849565	coding	Edem1	ENSEMBL	G14415.1	21	TCCACATATCTCCTCTACCAG	5	108849565	0.687741	3	5	25	1	0.69897	1	0.666667	0.8	3	0	0	5	chr6:108849545-108849565
chr2	-	155708975	155708994	coding	Edem2	HAVANA	G10620.1	20	AATTCTACAACATTCCTCAG	6	155708982	0.650182	3	4	32	0.666667	0.60206	0	0.5	0.666667	4	2	0	4	chr2:155708975-155708994
chr9	-	78480552	78480573	coding	Eef1a1	HAVANA	G17962.1	22	ATCTACAAATGTGGTGGAATCG	12	78480565	0.734327	3	12	60	1	1.07918	0	0.666667	0.916667	3	0	0	12	chr9:78480552-78480573
chr10	+	81178110	81178174	coding	Eef2	ENSEMBL	G1664.1	65	CAAGGATGGCTCGGGCTTCCTCATCAACCTCATCGACTCTCCAGGCCATGTGGACTTCTCTTCAG	71	81178157	0.693954	10	54	436	0.774648	1.74036	0.816901	0.384615	0.774648	26	16	0	55	chr10:81178110-81178174
chr10	+	81179706	81179739	coding	Eef2	ENSEMBL	G1668.1	34	ATCACCATCCACTTACCATCCCCCGTCACTGCAC	146	81179723	0.614941	5	121	649	0.828767	1.08279	0.780822	0.326923	0.760274	52	16	9	121	chr10:81179706-81179739
chr10	+	81181054	81181080	coding	Eef2	ENSEMBL	G1672.1	27	ATGGCACTGGCCCCAACATTCTCACCG	8	81181063	0.787576	3	7	29	0.875	0.845098	0.625	0.5	0.75	4	1	0	7	chr10:81181054-81181080
chr10	+	81182203	81182223	3'utr	Eef2	ENSEMBL	G1673.1	21	CTACCAATTCTATTTATTTCG	6	81182223	0.629372	5	6	53	1	0.778151	1	0	0	6	0	0	6	chr10:81182203-81182223
chr10	+	81180587	81180607	coding	Eef2	ENSEMBL	G1671.1	21	AACATATTATTGCTGGCGCCG	8	81180597	0.596316	4	8	40	1	0.90309	1	0.5	0.75	4	0	0	8	chr10:81180587-81180607
chr4	+	115738174	115738199	5'utr	Efcab14	HAVANA	G12067.1	26	TCTCCTCTCCTCCCATTCAAAAACAA	5	115738199	0.845915	3	4	29	0.8	0.60206	0.8	0	0	5	1	0	4	chr4:115738174-115738199
chr4	-	141858628	141858654	3'utr	Efhd2	HAVANA	G12908.1	27	TTTACTACAATGTCCCCAGAGTCCCTG	5	141858648	0.75744	2	4	30	1	0.69897	0	0.333333	0.6	3	0	0	5	chr4:141858628-141858654
chr4	-	141859376	141859421	3'utr	Efhd2	HAVANA	G12911.1	46	CTACTTTCTCCACCCACCCAACTCCCCTTAACTATAGGCCGCCCTG	12	141859421	0.70698	6	7	68	0.583333	0.845098	0	0.1	0.25	10	5	0	7	chr4:141859376-141859421
chr11	+	16911541	16911561	coding	Egfr	HAVANA	G2321.1	21	AACCCTGTCTATCACAATCAG	5	16911561	0.673105	2	2	18	0.8	0.60206	0.8	0.25	0.4	4	1	0	4	chr11:16911541-16911561
chr11	+	16860093	16860130	coding	Egfr	HAVANA	G2312.1	38	TCCTCATTGCCCTCAACACCGTGGAGAGAATCCCTTTG	15	16860130	0.962354	5	12	62	0.8	1.07918	0.866667	0.25	0.6	8	3	0	12	chr11:16860093-16860130
chr11	+	16860159	16860193	coding	Egfr	HAVANA	G2313.1	35	CTCTTTATGAAAACACCTATGCCTTAGCCATCCTG	6	16860193	0.987929	2	3	37	0.666667	0.60206	1	0.5	0.666667	4	2	0	4	chr11:16860159-16860193
chr11	+	16868110	16868157	coding	Egfr	HAVANA	G2314.1	48	ACCAAAATCATCTGTGCCCAGCAATGTTCCCATCGCTGTCGTGGCAGG	11	16868129	0.766796	5	8	41	0.909091	1	0.909091	0.428571	0.636364	7	1	0	10	chr11:16868110-16868157
chr11	+	16871634	16871673	coding	Egfr	HAVANA	G2316.1	40	CTACAAACATCAAACACTTCAAATACTGCACTGCCATCAG	198	16871654	0.657305	7	164	959	0.833333	1.31439	0.792929	0.469388	0.868687	49	26	7	165	chr11:16871634-16871673
chr11	+	16887471	16887498	3'utr	Egfr	HAVANA	G2319.1	28	TCTCCTCTTTTCCTCTCAGTAGCCCAAG	9	16887479	0.574649	5	7	53	0.777778	0.845098	0.888889	0.285714	0.444444	7	2	0	7	chr11:16887471-16887498
chr11	+	16889920	16889944	coding	Egfr	HAVANA	G2320.1	25	ATACCATCTATTGCCACTGGGATTG	12	16889929	0.603204	5	9	73	0.833333	0.69897	0.833333	0.0909091	0.166667	11	1	1	10	chr11:16889920-16889944
chr18	+	34863558	34863592	coding	Egr1	ENSEMBL	G8312.2	35	CTCCTCTCCTGGCTCCTCCACCTACCCATCTCCTG	13	34863587	0.816107	3	6	58	0.538462	0.845098	0.615385	0.333333	0.538462	9	6	0	7	chr18:34863558-34863592
chr18	+	34863500	34863542	coding	Egr1	HAVANA	G8312.1	43	CTACCTCCTACCCATCCCCTGCCACCACCTCATTCCCATCCCC	12	34863523	0.740723	4	7	44	0.583333	0.845098	0.5	0.333333	0.5	9	5	0	7	chr18:34863500-34863542
chr18	+	34863455	34863496	coding	Egr1	ENSEMBL	G8311.1	42	CCTCCCCGGCTGCCTCTTCACTCTCTTCTTACCCATCCCCAG	17	34863455	0.990675	6	12	136	0.705882	0.60206	0.764706	0.307692	0.470588	13	3	2	12	chr18:34863455-34863496
chr18	+	34863400	34863419	coding	Egr1	ENSEMBL	G8310.1	20	CATACCAAAATCCATTTAAG	17	34863416	0.57917	5	16	69	0.941176	1.20412	1	0.666667	0.882353	6	1	0	16	chr18:34863400-34863419
chr19	+	6298542	6298585	coding	Ehd1	HAVANA	G8829.1	44	CTGCCCGCTGACCTTCCTCCACATCTCATTCCACCCTCCAAACG	14	6298563	0.740048	3	5	65	0.357143	0.69897	0.714286	0.428571	0.714286	7	9	0	5	chr19:6298542-6298585
chr9	-	36785597	36785616	coding	Ei24	HAVANA	G17768.1	20	AAACCTCATCCATTCCCCAG	10	36785606	0.578376	2	7	33	0.7	0.845098	0	1	1	3	3	0	7	chr9:36785597-36785616
chr9	-	36782733	36782780	coding	Ei24	HAVANA	G17767.1	48	CTTGCCCTTGGCTTTCCTCACAGCAATGCAATCCTCCTACATTATCAG	24	36782759	0.697546	9	19	139	0.791667	0.676694	0	0.285714	0.583333	14	2	3	19	chr9:36782733-36782780
chr9	-	36785997	36786019	coding	Ei24	HAVANA	G17769.1	23	TTCTTCCTCACATCAATTTTCAG	36	36785997	0.739072	6	28	317	0.777778	0.970037	0	0.461538	0.805556	13	6	2	28	chr9:36785997-36786019
chr18	+	46609171	46609196	3'utr	Eif1a	ENSEMBL	G8362.1	26	TACAAAAACTTTTTCTTTTTAATATG	5	46609171	0.770857	4	5	57	1	0.69897	1	0.25	0.4	4	0	0	5	chr18:46609171-46609196
chr12	+	78874621	78874644	coding	Eif2s1	HAVANA	G3776.1	24	ACAAATTCACAAAATCCAAAACTG	16	78874635	0.742261	2	14	50	0.875	1.14613	1	0.8	0.9375	5	2	0	14	chr12:78874621-78874644
chr12	+	78879998	78880022	coding	Eif2s1	HAVANA	G3777.1	25	AAGTACTCATTAATAATATCAATAG	7	78880017	0.634747	3	6	50	0.857143	0.778151	1	0.5	0.714286	4	1	0	6	chr12:78879998-78880022
chr19	-	60779415	60779441	coding	Eif3a	ENSEMBL	G9371.1	27	CTTAATAATCCAGAGAGCCAGTCTATG	12	60779415	0.977238	3	6	45	0.916667	0.740363	0	0.428571	0.666667	7	0	1	11	chr19:60779415-60779441
chr7	-	126547627	126547646	coding	Eif3c	HAVANA	G16094.1	20	ACCTACCTTTTTACCTACAG	9	126547640	0.555402	2	7	56	0.777778	0.845098	0	1	1	3	2	0	7	chr7:126547627-126547646
chr7	-	126557416	126557437	coding	Eif3c	HAVANA	G16096.1	22	CATTCCAACATCTTTGTTGGAG	7	126557437	0.706044	5	6	50	0.857143	0.778151	0	0.166667	0.285714	6	1	0	6	chr7:126557416-126557437
chr15	-	77962488	77962521	coding	Eif3d	ENSEMBL	G6605.1	34	CAACTCCTTCAACTCACCCCGGAACCTGGCCATG	17	77962504	0.906021	3	15	54	0.882353	1.17609	0	0.142857	0.647059	7	2	0	15	chr15:77962488-77962521
chr15	-	43278323	43278343	coding	Eif3e	ENSEMBL	G6507.1	21	TTTACAAAAACCTTTATTCTG	28	43278326	0.656886	3	26	225	0.928571	1.41497	0	0.5	0.892857	6	2	0	26	chr15:43278323-43278343
chr18	-	43476881	43476901	3'utr	Eif3j2	HAVANA	G8650.1	21	CACAACCTCCTTTCCTTTCAG	5	43476881	0.768229	3	5	30	1	0.69897	0	0.333333	0.6	3	0	0	5	chr18:43476881-43476901
chr11	-	69667208	69667229	3'utr	Eif4a1	HAVANA	G3138.1	22	CTTCCCCCCCCAAACACTAATG	7	69667218	0.730099	2	3	23	0.571429	0.60206	0	0.166667	0.285714	6	3	0	4	chr11:69667208-69667229
chr11	-	69667509	69667529	coding	Eif4a1	HAVANA	G3140.1	21	ACTTTCTACAACACCTCCATT	5	69667529	0.720516	3	4	30	0.8	0.60206	0	0.25	0.4	4	1	0	4	chr11:69667509-69667529
chr11	-	69667246	69667272	3'utr	Eif4a1	HAVANA	G3139.1	27	ACACCCTTTTCTTTGGGGTAGGCTCTG	6	69667261	0.582118	4	6	46	1	0.778151	0	0.2	0.333333	5	0	0	6	chr11:69667246-69667272
chr16	+	23113291	23113317	coding	Eif4a2	HAVANA	G6884.1	27	AATGTGGCTGACCTAATTTAATCCCTG	6	23113310	0.642816	3	6	39	1	0.778151	1	0.5	0.666667	4	0	0	6	chr16:23113291-23113317
chr15	+	102096120	102096148	3'utr	Eif4b	ENSEMBL	G6406.1	29	CTTTGCCCCTTCTAAACTCTCCTTTCTAG	5	102096120	0.814812	2	5	43	1	0.69897	0.8	0.333333	0.6	3	0	0	5	chr15:102096120-102096148
chr15	+	102084276	102084296	coding	Eif4b	ENSEMBL	G6403.1	21	TCTTCCCAAGTCGCCACCCTA	9	102084293	0.730017	3	6	36	0.666667	0.778151	0.888889	0.333333	0.555556	6	3	0	6	chr15:102084276-102084296
chr15	+	102084215	102084265	coding	Eif4b	ENSEMBL	G6402.1	51	ACCGTTCCATCCTTCCCACTGCTCCACGGGCTGCTCGGGAACCCAATATTG	17	102084265	0.760214	8	14	81	0.823529	0.845098	0.941176	0.307692	0.470588	13	2	1	14	chr15:102084215-102084265
chr15	+	102095411	102095434	3'utr	Eif4b	ENSEMBL	G6405.1	24	ACAAAATAAACTCACCATCTCCTG	20	102095422	0.630982	4	15	85	0.75	1.17609	0.85	0.857143	0.95	7	5	0	15	chr15:102095411-102095434
chr15	+	102095351	102095383	3'utr	Eif4b	ENSEMBL	G6404.1	33	CTTTCTCCTAGTCTCCACCCCGGAACATTCAAG	12	102095377	0.68134	3	9	40	0.75	0.954243	0.916667	0.6	0.833333	5	3	0	9	chr15:102095351-102095383
chr1	+	87226178	87226204	coding	Eif4e2	HAVANA	G267.1	27	CTTAACCTACCTCCCAACACCATTATG	28	87226197	0.848368	4	12	134	0.428571	0.778151	0.464286	0.363636	0.75	11	15	1	12	chr1:87226178-87226204
chr8	+	27275465	27275486	3'utr	Eif4ebp1	ENSEMBL	G16262.2	22	CCACACTTTTACTTCTTTCCCT	7	27275470	0.660555	3	6	64	0.857143	0.778151	0.714286	0.5	0.714286	4	1	0	6	chr8:27275465-27275486
chr8	+	27275332	27275357	3'utr	Eif4ebp1	ENSEMBL	G16261.1	26	ACTCTCACTCACACCCTCCCTGCATG	7	27275342	0.778145	2	3	25	0.714286	0.69897	1	0.75	0.857143	4	2	0	5	chr8:27275332-27275357
chr8	+	27275427	27275463	3'utr	Eif4ebp1	ENSEMBL	G16262.1	37	CACACCCATCTTTCCTTAGGCTGGGTTACCTGGGAAA	7	27275435	0.62574	2	4	44	0.571429	0.60206	0.285714	0.2	0.428571	5	3	0	4	chr8:27275427-27275463
chr16	+	20675344	20675366	coding	Eif4g1	HAVANA	G6844.1	23	CACTTCTACCCTAGCCGGGCCCA	7	20675366	0.90439	3	5	23	0.714286	0.69897	0.857143	0.5	0.714286	4	2	0	5	chr16:20675344-20675366
chr16	+	20685901	20685920	coding	Eif4g1	HAVANA	G6850.1	20	CTCTTCAACAAACATTACCC	15	20685920	0.728262	3	11	64	0.733333	0.740363	0.8	0.5	0.8	6	3	1	11	chr16:20685901-20685920
chr7	-	111074365	111074397	coding	Eif4g2	ENSEMBL	G16006.1	33	ATAACATCTCTCCCAAACTTCATGTAGATAAAG	47	111074380	0.703216	5	34	292	0.723404	0.753328	0	0.466667	0.829787	15	8	5	34	chr7:111074365-111074397
chr7	-	111076741	111076768	coding	Eif4g2	ENSEMBL	G16014.1	28	CCATGGGGGGCACATCATGCCTCCCACG	29	111076753	0.692222	2	25	88	0.862069	1.39794	0.103448	0.5	0.862069	8	4	0	25	chr7:111076741-111076768
chr7	-	111075148	111075168	coding	Eif4g2	ENSEMBL	G16009.1	21	CTCCAAAACACTTTCTTCCTG	11	111075159	0.647249	4	10	67	0.909091	0.69897	0	0.6	0.818182	5	0	1	10	chr7:111075148-111075168
chr7	-	111074451	111074483	coding	Eif4g2	ENSEMBL	G16007.1	33	ATTCCCACTCCTTAAATTGGAGAAGGAACTATT	12	111074451	0.990842	5	9	73	0.833333	1	0	0.571429	0.75	7	2	0	10	chr7:111074451-111074483
chr5	-	134619953	134619977	3'utr	Eif4h	ENSEMBL	G14000.1	25	AATTCCAAACACTTAACACATTCAG	20	134619956	0.713318	6	17	103	0.85	0.628389	0	0.5	0.8	8	0	3	17	chr5:134619953-134619977
chr11	-	69917187	69917221	3'utr	Eif5a	HAVANA	G3162.1	35	TTTTCCTCACCCCCTCAAACTGTCGGGGAGACCCT	17	69917219	0.645891	6	10	102	0.588235	0.69897	0	0.230769	0.411765	13	6	1	10	chr11:69917187-69917221
chr11	-	69917930	69917975	coding	Eif5a	HAVANA	G3165.1	46	ATATCTGCCCGTCAACTCATAATATGGATGTCCCCAACATCAAACG	7	69917975	0.985615	4	4	40	0.571429	0.60206	0	0.166667	0.285714	6	3	0	4	chr11:69917930-69917975
chr11	-	69916952	69916996	3'utr	Eif5a	HAVANA	G3161.1	45	CCCTTTATCCTACTCATCCCCGATCTGGTCCCCTGTTCTCCATAG	22	69916974	0.756831	7	17	132	0.772727	0.929419	0	0.3125	0.5	16	4	1	17	chr11:69916952-69916996
chr11	-	69917236	69917260	3'utr	Eif5a	HAVANA	G3163.1	25	CTGGACTCCTATTCAAATTTATTTG	8	69917241	0.804345	3	4	60	0.5	0.60206	0	0.4	0.625	5	4	0	4	chr11:69917236-69917260
chr2	-	155826171	155826198	coding	Eif6	HAVANA	G10623.1	28	TGAGCTCTCCGATGCCATTCCCGTGGTG	8	155826171	0.844295	2	6	46	0.75	0.778151	0	0.4	0.625	5	2	0	6	chr2:155826171-155826198
chr8	-	4289827	4289846	coding	Elavl1	ENSEMBL	G16716.1	20	CATCTTCATCTACAACCTTG	6	4289838	0.63576	2	6	32	1	0.778151	0	0.666667	0.833333	3	0	0	6	chr8:4289827-4289846
chr8	-	4301700	4301730	coding	Elavl1	ENSEMBL	G16717.1	31	TTTGGGCGAATCATCAACTCCAGGGTCCTTG	5	4301700	0.973504	2	4	26	0.8	0.60206	0	0.25	0.4	4	1	0	4	chr8:4301700-4301730
chr8	-	4289612	4289639	coding	Elavl1	ENSEMBL	G16715.1	28	TTTACAGGTTTCCTTCAAAACCAACAAG	6	4289612	0.946753	3	6	25	1	0.778151	0	0.333333	0.666667	3	0	0	6	chr8:4289612-4289639
chr1	+	132017821	132017847	coding	Elk4	HAVANA	G389.1	27	TATTCTTCATTTACTCTTAACTCTCTG	7	132017835	0.699233	5	7	88	1	0.845098	1	0.166667	0.285714	6	0	0	7	chr1:132017821-132017847
chr1	+	132018116	132018179	coding	Elk4	HAVANA	G391.1	64	CTACCACCTTTAACCCCACTCCTCCGGTTCCATCCACACCCCTTCCTCTAAAGGAGCCTCCCAG	8	132018165	0.97278	5	6	40	0.875	0.845098	0.875	0.142857	0.25	7	1	0	7	chr1:132018116-132018179
chr1	+	132018065	132018087	coding	Elk4	HAVANA	G390.1	23	TCTCTCCCACACTACCTTCCCTG	6	132018081	0.682444	2	5	37	0.833333	0.69897	1	0.333333	0.666667	3	1	0	5	chr1:132018065-132018087
chr13	+	75763768	75763792	coding	Ell2	ENSEMBL	G4757.1	25	TAAATTCCAACTCCAATTCCCCTAG	21	75763785	0.642254	4	16	118	0.761905	1.20412	0.857143	0.5	0.714286	12	5	0	16	chr13:75763768-75763792
chr4	+	118430756	118430775	coding	Elovl1	ENSEMBL	G12094.1	20	CTAATAACATCCATCCTTCT	18	118430760	0.633585	5	16	110	0.888889	0.90309	0.944444	0.5	0.777778	8	1	1	16	chr4:118430756-118430775
chr4	+	118431954	118431993	coding	Elovl1	HAVANA	G12095.1	40	CAACTACCAGTACCCCATCATCATCCACCTCATCTGGATG	10	118431954	0.812632	6	8	60	0.8	0.90309	0.8	0	0	10	2	0	8	chr4:118431954-118431993
chr4	+	118432364	118432384	3'utr	Elovl1	ENSEMBL	G12097.1	21	ACACTTACTTCCCCCTCCCTG	6	118432373	0.670873	2	5	31	0.833333	0.69897	0.833333	0.333333	0.666667	3	1	0	5	chr4:118432364-118432384
chr13	-	41194764	41194804	coding	Elovl2	HAVANA	G5029.1	41	ACTCTTACCTTCCCACCTTCATCCTCACCATCACGTACCTG	33	41194764	0.848832	7	9	210	0.272727	0.653213	0	0.388889	0.666667	18	23	1	9	chr13:41194764-41194804
chr9	+	77981583	77981608	coding	Elovl5	HAVANA	G17467.1	26	CTCTCTTCACAAACTTCTACATTCAG	92	77981596	0.666518	9	74	711	0.804348	0.827839	0.793478	0.566667	0.858696	30	8	10	74	chr9:77981583-77981608
chr9	+	77976791	77976821	coding	Elovl5	HAVANA	G17466.1	31	AATTCATGGACACCTTTTTCTTCATCCTTCG	32	77976791	0.977138	8	27	283	0.84375	1.43136	1	0.636364	0.875	11	5	0	27	chr9:77976791-77976821
chr13	+	108271823	108271856	coding	Elovl7	ENSEMBL	G4851.1	34	CTTTATTACTTCTCCAAATTCATCGAGCTGTTAG	20	108271856	0.844419	7	14	184	0.7	0.845098	0.75	0.357143	0.55	14	5	1	14	chr13:108271823-108271856
chr2	-	112364207	112364234	coding	Emc4	HAVANA	G10475.1	28	CAACACCATTTCCATCTTCCCTACTATG	21	112364227	0.612375	4	19	169	0.904762	0.977724	0	0.363636	0.666667	11	1	1	19	chr2:112364207-112364234
chr2	+	112462839	112462864	coding	Emc7	HAVANA	G9783.1	26	TCAGATTACCCTATCCTCTCCAAATG	24	112462852	0.662645	4	20	149	0.833333	1	0.916667	0.5	0.833333	8	3	1	20	chr2:112462839-112462864
chr2	+	112467047	112467067	coding	Emc7	HAVANA	G9785.1	21	ACCAGACTCTTCTCTTCAAAG	10	112467067	0.85382	2	2	54	0.9	0.954243	1	0.25	0.7	4	1	0	9	chr2:112467047-112467067
chr2	+	112462876	112462900	coding	Emc7	HAVANA	G9784.1	25	TCCACCTTCTTACTTTATTAAGAGG	5	112462889	0.66504	3	5	45	1	0.69897	1	0	0	5	0	0	5	chr2:112462876-112462900
chrX	+	74255285	74255308	coding	Emd	HAVANA	G18465.1	24	TCATCTTCTTCATTCTCCTATCAG	12	74255308	0.786409	5	11	118	0.916667	0.740363	1	0.285714	0.583333	7	0	1	11	chrX:74255285-74255308
chr19	+	40622074	40622094	intron	Entpd1		G8972.1	21	AAATTCATTACTACTCCACCA	7	40622094	0.920168	2	6	36	0.857143	0.778151	0.857143	0.333333	0.714286	3	1	0	6	chr19:40622074-40622094
chr4	+	141328594	141328624	3'utr	Epha2	HAVANA	G12310.1	31	AACTTTATTTATTTCTGTTTCCTCGTCTATG	7	141328624	0.764563	3	5	64	0.714286	0.69897	0.714286	0.2	0.428571	5	2	0	5	chr4:141328594-141328624
chr4	+	141328691	141328715	3'utr	Epha2	HAVANA	G12311.1	25	CTGGTCAGGGCTCTCTTTCCCCTGC	8	141328700	0.672748	2	6	57	0.75	0.778151	0.125	0.333333	0.5	6	2	0	6	chr4:141328691-141328715
chr4	+	141317043	141317071	coding	Epha2	HAVANA	G12305.1	29	CTATTCAGAACCTCCTCACGCCCTGACCC	6	141317051	0.687235	3	6	18	1	0.778151	0.833333	0.5	0.666667	4	0	0	6	chr4:141317043-141317071
chr4	+	141308984	141309008	coding	Epha2	HAVANA	G12303.1	25	CCTCTCATGCACTGCACGGTGGATG	12	141308992	0.759348	2	10	53	0.833333	0.69897	1	0.285714	0.583333	7	1	1	10	chr4:141308984-141309008
chr4	+	141308739	141308775	coding	Epha2	HAVANA	G12302.1	37	TGAACGTAGAGGAGCGCATGGTGGGGCCCCTTACCCG	6	141308775	0.745106	3	5	18	0.833333	0.69897	0.666667	0.5	0.666667	4	1	0	5	chr4:141308739-141308775
chr1	-	180995982	180996002	coding	Ephx1	HAVANA	G1299.1	21	TCATCTGTCCCTCAATTCCTG	8	180995987	0.657871	3	5	46	0.75	0.778151	0	0.333333	0.5	6	2	0	6	chr1:180995982-180996002
chr1	-	180989869	180989898	coding	Ephx1	HAVANA	G1295.1	30	TACCCCAAACTCATCTCCTATTCCTACATG	83	180989878	0.730609	6	72	632	0.86747	1.38021	0.0120482	0.421053	0.86747	19	9	2	72	chr1:180989869-180989898
chr1	-	180999736	180999771	coding	Ephx1	HAVANA	G1301.1	36	CAGGTGGAGATCCTCAACCAATACCCACACTTTAAG	39	180999750	0.837037	5	31	184	0.794872	0.889302	0.025641	0.470588	0.769231	17	5	3	31	chr1:180999736-180999771
chr7	+	5097388	5097409	coding	Epn1	HAVANA	G15074.1	22	CTTCCAACCCATTCCTTCCAAG	6	5097396	0.631066	3	6	30	1	0.778151	1	0.666667	0.833333	3	0	0	6	chr7:5097388-5097409
chr7	+	5097682	5097703	coding	Epn1	HAVANA	G15075.1	22	CCACCCACCTACATCTCTCCTC	5	5097682	0.781933	2	4	21	0.8	0.60206	0.8	0.333333	0.6	3	1	0	4	chr7:5097682-5097703
chr11	-	78074042	78074066	coding	Eral1	HAVANA	G3212.1	25	AAACTCCTCAAATGACCATCCTCTG	5	78074052	0.790162	2	4	21	0.8	0.60206	0	0.666667	0.8	3	1	0	4	chr11:78074042-78074066
chr13	+	74666145	74666165	coding	Erap1	ENSEMBL	G4753.1	21	CATTAAACTCCTCTCACCCTG	8	74666158	0.656205	2	7	41	0.875	0.845098	0.875	0.2	0.5	5	1	0	7	chr13:74666145-74666165
chr10	-	128570304	128570324	coding	Erbb3	HAVANA	G2255.1	21	TTCTCCCGTCCCATCTCTCTG	8	128570307	0.681836	3	7	57	0.875	0.845098	0	0.5	0.75	4	1	0	7	chr10:128570304-128570324
chr2	+	156018078	156018112	coding	Ergic3	HAVANA	G9976.1	35	CCTCATTGACTCGCTCATCTACCACTCCGCTCGGG	7	156018078	0.973677	2	2	34	0.714286	0.69897	0.714286	0.2	0.428571	5	2	0	5	chr2:156018078-156018112
chr19	-	44059108	44059133	coding	Erlin1	HAVANA	G9287.1	26	TTTAATCTTCAATAAAATCCACCATG	8	44059115	0.725601	3	5	43	0.625	0.69897	0	0.5	0.75	4	3	0	5	chr19:44059108-44059133
chr8	+	27036712	27036738	3'utr	Erlin2	ENSEMBL	G16259.1	27	CTCCTCCTTTCCACACTACCTTCCTTG	5	27036721	0.638167	3	5	43	1	0.69897	1	0.25	0.4	4	0	0	5	chr8:27036712-27036738
chr19	-	29637359	29637385	coding	Ermp1	HAVANA	G9208.1	27	TTTTATTACTCAACATCCCTGGGCCAG	5	29637374	0.764986	3	4	41	0.8	0.60206	0	0.25	0.4	4	1	0	4	chr19:29637359-29637385
chr11	-	106426822	106426847	coding	Ern1	HAVANA	G3386.1	26	CCCATCAACTTCCCTTCTATATCTTG	25	106426838	0.723123	5	18	205	0.72	0.954243	0	0.428571	0.68	14	6	1	18	chr11:106426822-106426847
chr11	-	106411623	106411643	coding	Ern1	HAVANA	G3385.1	21	TTCATCATCACTTACCCCCTG	40	106411630	0.75793	5	38	242	0.95	1.57978	0	0.666667	0.95	6	2	0	38	chr11:106411623-106411643
chr11	-	106407193	106407214	coding	Ern1	HAVANA	G3383.1	22	ATTCTCCTCTCCATGCCCAACG	21	106407206	0.539405	6	18	104	0.857143	0.954243	0	0.5	0.761905	10	2	1	18	chr11:106407193-106407214
chr4	-	48243522	48243548	coding	Erp44	HAVANA	G12521.1	27	TAACTTCAATTTTTACACCTATAACAG	7	48243535	0.639061	4	6	62	0.857143	0.778151	0	0.2	0.428571	5	1	0	6	chr4:48243522-48243548
chr4	-	48205185	48205208	coding	Erp44	HAVANA	G12520.1	24	CCTTTTCTCATACTCTTCCACATG	25	48205191	0.680248	7	19	227	0.76	0.801632	0	0.428571	0.68	14	4	2	19	chr4:48205185-48205208
chr4	-	48204224	48204245	coding	Erp44	HAVANA	G12519.1	22	ACATCCTCTTCTCCATATCCAG	48	48204229	0.761684	5	46	290	0.958333	1.66276	0	0.625	0.9375	8	2	0	46	chr4:48204224-48204245
chr4	+	150868162	150868219	3'utr	Errfi1	HAVANA	G12379.1	58	AAATTGACAGATTTGGTGAATAACTTTTCCATACTATTCCTGCTTTTCCCATCCACTG	29	150868162	0.993111	9	22	267	0.758621	0.865301	0.793103	0.227273	0.413793	22	5	2	22	chr4:150868162-150868219
chr4	+	150865396	150865436	coding	Errfi1	HAVANA	G12364.1	41	CCTACAATCTGAACTCCCCTGCTCAGGAGCACCTAACAACT	18	150865422	0.771694	4	4	90	0.222222	0.60206	0.777778	0.125	0.611111	8	14	0	4	chr4:150865396-150865436
chr4	+	150867164	150867205	coding	Errfi1	HAVANA	G12373.1	42	AGCTTCGCTCCTGACCCCAAGTATGTCAGCAGCAAAGCCCTG	6	150867164	0.893551	2	6	20	1	0.778151	0.833333	0.333333	0.666667	3	0	0	6	chr4:150867164-150867205
chr4	+	150867124	150867151	coding	Errfi1	HAVANA	G12372.1	28	CCTTCCGTCTTACCTCAATGGGGTCATG	13	150867147	0.738568	4	9	88	0.692308	0.653213	0.923077	0.1	0.307692	10	3	1	9	chr4:150867124-150867151
chr4	+	150866914	150866945	coding	Errfi1	HAVANA	G12371.1	32	CTGCACACACAGAGCTTCTCCTAGCTCTGATG	25	150866914	0.973455	4	20	128	0.8	0.823909	0.48	0.3125	0.56	16	3	2	20	chr4:150866914-150866945
chr4	+	150867472	150867525	coding	Errfi1	HAVANA	G12375.1	54	CAAACACTTATCCTACGTGGTTTCTCCATAAATATGGGGGTCATGATTCAACAG	16	150867472	0.889471	5	13	136	0.8125	1.11394	0.9375	0.4	0.625	10	3	0	13	chr4:150867472-150867525
chr4	+	150866485	150866517	coding	Errfi1	HAVANA	G12367.1	33	CACTTCCACACCTCCACTTACACCCATTAAAAG	93	150866511	0.707454	7	52	494	0.569892	0.682883	0.580645	0.290909	0.580645	55	30	10	53	chr4:150866485-150866517
chr4	+	150868763	150868786	3'utr	Errfi1	HAVANA	G12381.1	24	AAAAATGCACTGATCTCCGCACTG	5	150868763	0.960831	2	5	12	1	0.69897	1	0.5	0.8	2	0	0	5	chr4:150868763-150868786
chr4	+	150865176	150865225	coding	Errfi1	HAVANA	G12363.1	50	ATATTCGAGTCCCATTAAAAACTGGATTTCTCCATAATGGTCAGGCCTTG	6	150865225	0.973547	3	5	39	0.833333	0.69897	0.833333	0	0	6	1	0	5	chr4:150865176-150865225
chr4	+	150868698	150868729	3'utr	Errfi1	HAVANA	G12380.1	32	ACATTATTTGAGCTATTTAAAGCTTACTTTAG	6	150868707	0.739393	2	4	68	0.666667	0.60206	0.833333	0.2	0.333333	5	2	0	4	chr4:150868698-150868729
chr4	+	150866312	150866360	intron	Errfi1	HAVANA	G12365.1	49	TCAGGATGTGCTGCTCGGTCTGCTCCAGGGAGCGGCCACTTCTTTGCAG	7	150866312	0.986023	3	4	37	0.571429	0.60206	0.571429	0.4	0.571429	5	3	0	4	chr4:150866312-150866360
chr4	+	150865095	150865124	5'utr	Errfi1	HAVANA	G12362.1	30	ACTTAAAAACACCTGGGCTTTACAAATTTG	16	150865121	0.69323	5	11	113	0.75	1.07918	0.6875	0.272727	0.5	11	4	0	12	chr4:150865095-150865124
chr14	+	74749673	74749696	coding	Esd	HAVANA	G5531.1	24	CAACTTTCATCGCTGACCACATCA	9	74749696	0.976093	2	8	44	0.888889	0.90309	0.666667	0.5	0.777778	4	1	0	8	chr14:74749673-74749696
chr11	-	17946538	17946565	coding	Etaa1	HAVANA	G2945.1	28	CATACTTAATAAACATTCCTCTAACAAG	6	17946555	0.779234	3	6	42	1	0.778151	0	0.25	0.5	4	0	0	6	chr11:17946538-17946565
chr18	-	34913584	34913612	coding	Etf1	HAVANA	G8596.1	29	AACCTTTCAAACCAATTAATACATCATTG	5	34913592	0.709263	3	4	36	0.8	0.60206	0	0	0	5	1	0	4	chr18:34913584-34913612
chr18	-	34906057	34906077	coding	Etf1	HAVANA	G8594.1	21	CTAACAACTATAAAAAATTTG	7	34906062	0.585617	3	5	37	0.714286	0.69897	0	0.5	0.714286	4	2	0	5	chr18:34906057-34906077
chr9	-	55500077	55500102	coding	Etfa	HAVANA	G17841.1	26	ACCCATTACTCTAAATACTATCACTG	5	55500098	0.748436	2	5	35	1	0.69897	0	0.666667	0.8	3	0	0	5	chr9:55500077-55500102
chr6	+	143184655	143184685	coding	Etnk1	ENSEMBL	G14558.1	31	ATGGGAAAATATTTCTCTCTCATTCCCACCG	18	143184665	0.593521	5	13	134	0.722222	0.636822	0.944444	0.307692	0.5	13	3	2	13	chr6:143184655-143184685
chr3	+	87535793	87535816	coding	Etv3	HAVANA	G11073.1	24	ACATACTGCTTCCTCTCTTCACCC	6	87535802	0.606519	2	5	43	0.833333	0.69897	0.166667	0.666667	0.833333	3	1	0	5	chr3:87535793-87535816
chr11	-	5069982	5070011	3'utr	Ewsr1	HAVANA	G2924.1	30	TTTTAAATTTATAATTCCATATTTATAATG	5	5069997	0.720295	3	5	75	1	0.69897	0	0.666667	0.8	3	0	0	5	chr11:5069982-5070011
chr13	-	55420975	55421008	coding	F12	HAVANA	G5096.1	34	TCCCAGGCACCATCTCTGTCCCATGCACCAAATG	6	55420983	0.928508	2	6	33	1	0.778151	0	0.5	0.666667	4	0	0	6	chr13:55420975-55421008
chr13	-	55420357	55420378	coding	F12	HAVANA	G5095.1	22	CTTCTCCTCCATCACCTACCAG	16	55420357	0.705923	5	9	87	0.5625	0.954243	0.0625	0.4	0.625	10	7	0	9	chr13:55420357-55420378
chr11	+	45829271	45829320	processed_transcript	F630206G17Rik	HAVANA	G2407.1	50	ACCAGTCTGCACCGTCTCTTCGCGGTTAGCTCCTACTCCGGATCAGCCAT	12	45829271	0.990068	5	8	85	0.666667	0.90309	0.583333	0.222222	0.416667	9	4	0	8	chr11:45829271-45829320
chr19	+	10185831	10185856	coding	Fads1	ENSEMBL	G8869.1	26	AACTTCCTTGGTGCCCTTCATCCTCT	7	10185831	0.662965	3	6	64	0.857143	0.778151	0.857143	0.4	0.571429	5	1	0	6	chr19:10185831-10185856
chr19	-	10082567	10082594	coding	Fads2	ENSEMBL	G9145.1	28	TTTGTCCTTGGCGAGTGGCAGCCCCTTG	6	10082567	0.967653	2	5	39	0.833333	0.69897	0	0.25	0.5	4	1	0	5	chr19:10082567-10082594
chr19	-	10066552	10066580	coding	Fads2	ENSEMBL	G9144.1	29	TTTCTTCTACACCTACATCCCTTTCTACG	52	10066573	0.619866	9	27	441	0.519231	0.954243	0	0.4	0.711538	25	23	2	27	chr19:10066552-10066580
chr19	-	10089000	10089054	coding	Fads2	ENSEMBL	G9146.1	55	AACCTCTTCAAAACCAACCACCTGTTCTTCTTTCTCCTCCTGTCCCACATCATCG	26	10089042	0.876638	7	15	182	0.576923	0.875061	0	0.3125	0.576923	16	10	1	15	chr19:10089000-10089054
chr4	+	109757587	109757613	coding	Faf1	HAVANA	G12060.1	27	CAGGAATCATTAAATCAAAACTTCATG	8	109757602	0.870262	2	8	48	1	0.90309	1	0.5	0.75	4	0	0	8	chr4:109757587-109757613
chr13	+	54652134	54652164	coding	Faf2	HAVANA	G4662.1	31	CCTCATTCAACCTGATGACCTCATCAACCAG	7	54652164	0.933391	2	6	39	0.857143	0.778151	0.571429	0.2	0.428571	5	1	0	6	chr13:54652134-54652164
chr13	-	48932297	48932321	coding	Fam120a	ENSEMBL	G5065.1	25	CCATTTCACCCACCACATTACTTAG	8	48932307	0.668547	4	7	49	0.875	0.845098	0	0.333333	0.5	6	1	0	7	chr13:48932297-48932321
chr1	+	75147106	75147126	3'utr	Fam134a	ENSEMBL	G236.1	21	TCACATTTTCTCCTCTCCCTG	6	75147114	0.645393	3	4	50	0.666667	0.60206	1	0.5	0.666667	4	2	0	4	chr1:75147106-75147126
chr11	+	78154977	78155002	coding	Fam222b	HAVANA	G2630.1	26	AACAACATTCTACCAACTCCCAATAG	5	78154994	0.84716	2	4	21	0.8	0.60206	1	0.25	0.4	4	1	0	4	chr11:78154977-78155002
chr1	-	78471155	78471179	coding	Farsb	ENSEMBL	G925.1	25	CTTAAACATTATTTACATATCATTG	8	78471167	0.65001	5	7	70	0.875	0.845098	0	0.142857	0.25	7	1	0	7	chr1:78471155-78471179
chr11	-	120818954	120818983	coding	Fasn	HAVANA	G3491.1	30	CACACGCTGCCCTTCCCCATTTGCTGCACG	5	120818983	0.921548	3	3	16	1	0.69897	0.2	0.25	0.4	4	0	0	5	chr11:120818954-120818983
chr11	-	120817164	120817183	coding	Fasn	HAVANA	G3490.1	20	CTTTCCACTCCTACTTCATG	11	120817168	0.738911	3	10	78	0.909091	0.69897	0	0.2	0.636364	5	0	1	10	chr11:120817164-120817183
chr11	-	120807894	120807918	coding	Fasn	HAVANA	G3489.1	25	AATCCATCATCAACATCATCCATAG	6	120807894	0.779573	4	5	30	0.833333	0.69897	0	0.2	0.333333	5	1	0	5	chr11:120807894-120807918
chr11	-	120807527	120807554	3'utr	Fasn	HAVANA	G3488.1	28	TTTCTCCATTAAATTCTCATATTTATTG	7	120807535	0.683813	4	7	98	1	0.845098	0	0.75	0.857143	4	0	0	7	chr11:120807527-120807554
chr2	-	69702687	69702715	coding	Fastkd1	HAVANA	G10331.1	29	AACTGAATGACTTGGTAGTATATCTCATG	11	69702704	0.787887	3	11	93	1	1.04139	0	0.5	0.727273	6	0	0	11	chr2:69702687-69702715
chr8	+	44989209	44989241	coding	Fat1	ENSEMBL	G16322.1	33	AACCCTCAAGGATTCTTCTCAATACATCCTAAG	9	44989209	0.961955	5	8	65	0.888889	0.60206	0.888889	0.285714	0.444444	7	0	1	8	chr8:44989209-44989241
chr8	+	45050910	45050930	coding	Fat1	ENSEMBL	G16327.1	21	ACTATTACCCTGGGGGTTATG	7	45050916	0.715773	2	7	42	1	0.845098	1	0.5	0.857143	2	0	0	7	chr8:45050910-45050930
chr8	+	45024662	45024693	coding	Fat1	ENSEMBL	G16324.1	32	TTTTAGTCAGTTTACTATTAACTTCAACACTG	13	45024686	0.741011	5	13	112	1	1.11394	0.846154	0.833333	0.923077	6	0	0	13	chr8:45024662-45024693
chr8	+	44951274	44951293	coding	Fat1	ENSEMBL	G16319.1	20	TTCACATCATTTCTCCACAG	15	44951284	0.624732	3	15	88	1	1.17609	1	0.333333	0.866667	3	0	0	15	chr8:44951274-44951293
chr8	+	44950655	44950680	coding	Fat1	ENSEMBL	G16318.1	26	CCCTTATTCTCCCCCACCTCCTACAG	20	44950662	0.615174	5	18	116	0.9	0.778151	0.75	0.636364	0.8	11	0	2	18	chr8:44950655-44950680
chr8	+	45024337	45024356	coding	Fat1	ENSEMBL	G16323.1	20	ACATACACTACTACCTTAAG	9	45024337	0.8767	2	4	34	0.555556	0.69897	1	0.5	0.666667	6	4	0	5	chr8:45024337-45024356
chr2	+	104051228	104051249	coding	Fbxo3	HAVANA	G9766.1	22	CCACACTATTTCTTCACATACC	5	104051238	0.588003	3	5	30	1	0.69897	0.8	0.25	0.4	4	0	0	5	chr2:104051228-104051249
chr18	-	62522358	62522377	coding	Fbxo38	ENSEMBL	G8711.1	20	CTACACAACCCATACAATTG	11	62522368	0.638981	3	6	31	0.636364	0.845098	0	0.375	0.545455	8	4	0	7	chr18:62522358-62522377
chr18	-	62519822	62519843	coding	Fbxo38	ENSEMBL	G8710.1	22	ATAACAATCACCATCACCCAGA	5	62519822	0.609766	3	5	10	1	0.69897	0	0.25	0.4	4	0	0	5	chr18:62519822-62519843
chr4	-	148146005	148146041	coding	Fbxo6	HAVANA	G12930.1	37	AACCCTCCCCCTGCCAGAACTCTACCGGAAGAAACTG	12	148146023	0.708588	3	9	38	0.75	0.954243	0	0.428571	0.666667	7	3	0	9	chr4:148146005-148146041
chr4	-	148146120	148146151	coding	Fbxo6	HAVANA	G12931.1	32	TCCGTCACATCCTTTTTCAACACGGGGGCCAG	52	148146135	0.577797	6	39	264	0.75	0.989005	0	0.230769	0.615385	26	10	3	39	chr4:148146120-148146151
chr10	+	86024544	86024567	coding	Fbxo7	HAVANA	G1690.1	24	CACCTAACTTACCTTCATCTACAG	6	86024562	0.573206	3	6	36	1	0.778151	1	0.666667	0.833333	3	0	0	6	chr10:86024544-86024567
chr11	+	32722091	32722111	coding	Fbxw11	HAVANA	G2370.1	21	CCCTCCCAACTCATTTTATAG	5	32722107	0.618696	3	5	30	1	0.69897	1	0.666667	0.8	3	0	0	5	chr11:32722091-32722111
chr12	+	84974162	84974190	coding	Fcf1	HAVANA	G3806.1	29	ATACCAACTTCATCAACTTTTCCATTAAG	16	84974179	0.636415	6	11	144	0.6875	0.740363	0.875	0.363636	0.5625	11	4	1	11	chr12:84974162-84974190
chr12	+	84983211	84983230	coding	Fcf1	HAVANA	G3807.1	20	CTTCTAATTCTCACTCCACA	10	84983230	0.616072	4	9	61	0.9	0.954243	0.9	0.166667	0.5	6	1	0	9	chr12:84983211-84983230
chr7	+	28083483	28083502	intron	Fcgbp	ENSEMBL	G15151.1	20	GATCTCTTCTCCCCACTTAG	6	28083494	0.687088	3	4	38	0.666667	0.60206	1	0.2	0.333333	5	2	0	4	chr7:28083483-28083502
chr14	-	63146840	63146893	coding	Fdft1	ENSEMBL	G5855.1	54	AACCTTCCCAACTGCCAGCTCATCTCCCGAAGCCACTACTCCCCCATTTACCTG	46	63146866	0.720808	8	42	233	0.913043	1.14613	0	0.409091	0.717391	22	2	2	42	chr14:63146840-63146893
chr14	-	63152402	63152424	coding	Fdft1	ENSEMBL	G5856.1	23	AACTCATAACCAACACCCTACAG	14	63152413	0.58333	3	13	29	0.928571	0.812913	0	0.6	0.857143	5	0	1	13	chr14:63152402-63152424
chr3	-	89094877	89094897	coding	Fdps	ENSEMBL	G11540.1	21	ACTCTTTCTACCTGCCTATTG	13	89094888	0.785537	2	12	69	0.923077	1.07918	0.0769231	0.333333	0.846154	3	1	0	12	chr3:89094877-89094897
chr14	-	45459917	45459937	coding	Fermt2	HAVANA	G5764.1	21	TTACATATTTCTCTCAACTCG	5	45459931	0.689516	3	4	35	1	0.69897	0	0.25	0.4	4	0	0	5	chr14:45459917-45459937
chr3	+	83031282	83031310	coding	Fga	ENSEMBL	G11052.1	29	AAATCGGAACCCTGGGACCACGGGGTCTG	8	83031282	0.760606	2	4	14	0.5	0.60206	0.75	0.333333	0.5	6	4	0	4	chr3:83031282-83031310
chr3	+	83032944	83032964	coding	Fga	ENSEMBL	G11062.1	21	ACTACCTCCACTTACTCACTC	10	83032958	0.709327	3	9	49	0.9	0.954243	0.8	0.5	0.8	4	1	0	9	chr3:83032944-83032964
chr3	+	83029131	83029152	coding	Fga	ENSEMBL	G11047.1	22	CCAACCAGGATTTTACAAACAG	13	83029131	0.77867	3	5	47	0.384615	0.69897	0.846154	0.285714	0.615385	7	8	0	5	chr3:83029131-83029152
chr3	+	83031775	83031826	coding	Fga	ENSEMBL	G11057.1	52	ACCCATTCTGATTCCGACATCCTCACAAACATTGAGGACCCCAGCTCCCATG	60	83031826	0.988858	6	28	266	0.466667	0.669007	0.85	0.259259	0.666667	27	27	5	28	chr3:83031775-83031826
chr3	+	83031537	83031577	coding	Fga	ENSEMBL	G11055.1	41	TTCATGCTCTAAAACCATTACCAAGACTGTCACAGGTCCTG	10	83031577	0.872053	3	8	45	0.8	0.90309	0.9	0.111111	0.2	9	2	0	8	chr3:83031537-83031577
chr3	+	83031725	83031761	coding	Fga	ENSEMBL	G11056.1	37	ACAACCACTTTGGTTTAATCTCACCTAACTTCAAAGA	283	83031758	0.684094	7	227	1967	0.80212	1.15191	0.787986	0.65	0.95053	40	41	15	227	chr3:83031725-83031761
chr3	+	83031835	83031874	coding	Fga	ENSEMBL	G11058.1	40	TTTTCTTCCAGTAGTAAAACCTCAACTGTCAAAAAACAAG	6	83031835	0.931713	3	5	23	1	0.778151	0.5	0	0	6	0	0	6	chr3:83031835-83031874
chr3	+	83030980	83031036	coding	Fga	ENSEMBL	G11049.1	57	TACTTGCCAGCACTAAAAATGTCTCCAGTTCCCGACTTGGTTCCCGGAAGTTTTAAG	22	83030980	0.965146	7	20	137	0.909091	1	0.818182	0.307692	0.590909	13	1	1	20	chr3:83030980-83031036
chr3	+	83030919	83030947	coding	Fga	ENSEMBL	G11048.1	29	TCACCAAAAACAGCTTCAACAGGTCATCG	6	83030947	0.670709	2	2	23	0.833333	0.69897	1	0.25	0.5	4	1	0	5	chr3:83030919-83030947
chr3	-	83043444	83043468	coding	Fgb	ENSEMBL	G11519.1	25	ACCCACAGAACTTCTCATTGAAATG	43	83043448	0.698493	3	37	169	0.860465	1.26717	0	0.571429	0.930233	7	5	1	37	chr3:83043444-83043468
chr3	-	83046054	83046076	coding	Fgb	ENSEMBL	G11523.1	23	ATACCTCCTCAGTCACCTTTCAG	20	83046064	0.794338	3	18	121	0.9	1.25527	0	0.6	0.9	5	2	0	18	chr3:83046054-83046076
chr3	-	83044920	83044970	coding	Fgb	ENSEMBL	G11521.1	51	CAAAATACAAAAATTAGAGTCTGACATCTCAGCTCAAATGGAATACTGCCG	8	83044951	0.798466	4	6	41	0.75	0.778151	0	0.333333	0.5	6	2	0	6	chr3:83044920-83044970
chr3	-	83043390	83043415	coding	Fgb	ENSEMBL	G11518.1	26	CACATTATGGAGGCTTCACGGTACAG	12	83043399	0.776138	3	11	56	0.916667	1.04139	0	0.285714	0.583333	7	1	0	11	chr3:83043390-83043415
chr3	-	83045004	83045025	coding	Fgb	ENSEMBL	G11522.1	22	ATAATATCCCCCTTAATCTTCG	106	83045016	0.604865	8	87	747	0.820755	0.939519	0	0.458333	0.877358	24	10	9	87	chr3:83045004-83045025
chr3	-	83042521	83042544	coding	Fgb	ENSEMBL	G11516.1	24	ATACTACTGGGGTGGCCTTTACAG	22	83042533	0.694999	4	14	128	0.636364	1.14613	0	0.416667	0.681818	12	8	0	14	chr3:83042521-83042544
chr3	-	83042310	83042329	3'utr	Fgb	ENSEMBL	G11513.1	20	ATACATTATATCCACTAAAG	122	83042319	0.700209	5	103	629	0.860656	1.32222	0	0.636364	0.967213	11	13	4	105	chr3:83042310-83042329
chr10	+	94044701	94044723	coding	Fgd6	HAVANA	G1724.1	23	AATCATTCCCAAAAAACCTCAAA	7	94044709	0.654143	2	6	22	0.857143	0.778151	0.857143	0.25	0.571429	4	1	0	6	chr10:94044701-94044723
chr3	+	83010065	83010098	coding	Fgg	ENSEMBL	G11041.1	34	TATTTACAGGAAATCTATAATTCAAATAACCAGA	31	83010086	0.620346	7	24	192	0.774194	0.90309	0.83871	0.333333	0.612903	18	5	2	24	chr3:83010065-83010098
chr3	+	83014142	83014176	coding	Fgg	ENSEMBL	G11042.1	35	TACTTACTCAAAATCATCTACTACTAATGGTTTCG	77	83014162	0.559545	9	53	644	0.701299	1.13033	0.818182	0.441176	0.753247	34	20	3	54	chr3:83014142-83014176
chr5	+	74572473	74572498	coding	Fip1l1	HAVANA	G13207.1	26	CAAACCACCTCCATTTTTCCCTCCAG	10	74572488	0.598346	4	10	60	1	1	1	0.75	0.9	4	0	0	10	chr5:74572473-74572498
chr2	-	163470043	163470065	coding	Fitm2	HAVANA	G10681.1	23	TTGCCCTTACCAACTACCACCTG	12	163470056	0.619608	3	10	44	0.833333	0.69897	0	0.285714	0.583333	7	1	1	10	chr2:163470043-163470065
chr2	-	163469545	163469571	coding	Fitm2	HAVANA	G10680.1	27	TCTTTCTCTCCAGGACTTCCTCCCCAG	5	163469565	0.635017	2	4	40	0.8	0.60206	0	0.666667	0.8	3	1	0	4	chr2:163469545-163469571
chr17	-	28429238	28429263	coding	Fkbp5	HAVANA	G7917.1	26	CCACCTCCAAAAAATTCCATCAAATG	7	28429251	0.667977	2	6	23	0.857143	0.778151	0	0.4	0.571429	5	1	0	6	chr17:28429238-28429263
chr9	-	32451001	32451021	intron	Fli1	HAVANA	G17742.1	21	TTCTACAGTCTGATGATCTCC	45	32451009	0.75489	2	43	308	0.955556	1.33244	0	0.625	0.933333	8	1	1	43	chr9:32451001-32451021
chr11	-	60715902	60715921	coding	Flii	HAVANA	G3087.1	20	TTCCTATCCCATTTCAAAAG	5	60715902	0.742863	2	5	30	1	0.69897	0	0.5	0.8	2	0	0	5	chr11:60715902-60715921
chrX	-	74235746	74235780	coding	Flna	ENSEMBL	G18817.1	35	CACACACACCATTACCTATATTCCTCTCTGTCCTG	9	74235780	0.929663	5	7	76	0.777778	0.845098	0	0.333333	0.555556	6	2	0	7	chrX:74235746-74235780
chr14	+	7893806	7893825	coding	Flnb	HAVANA	G5291.1	20	CTCATATACCCCACTTAAAG	8	7893825	0.828675	2	8	32	1	0.90309	1	1	1	2	0	0	8	chr14:7893806-7893825
chr14	+	7867701	7867731	coding	Flnb	HAVANA	G5288.1	31	ATTCCATACTTGCCCATCACTAACTTTAACC	13	7867701	0.706859	5	11	59	0.846154	0.740363	0.769231	0.125	0.461538	8	1	1	11	chr14:7867701-7867731
chr14	+	7907231	7907250	coding	Flnb	HAVANA	G5292.1	20	CTCAAATTACCAACCCCTCG	9	7907239	0.670521	2	6	30	0.666667	0.778151	1	0.75	0.888889	4	3	0	6	chr14:7907231-7907250
chr1	-	71597637	71597664	coding	Fn1	ENSEMBL	G868.1	28	ACCCCCTTCATCACCAACCCTGGGTATG	10	71597651	0.751069	2	8	36	0.8	0.60206	0	0.5	0.8	4	1	1	8	chr1:71597637-71597664
chr1	-	71632095	71632115	coding	Fn1	ENSEMBL	G884.1	21	CCCAATTCCCACCCCATCCAG	63	71632115	0.696326	3	55	134	0.873016	1.04139	0	0.625	0.952381	8	4	4	55	chr1:71632095-71632115
chr1	-	71626044	71626072	coding	Fn1	ENSEMBL	G881.1	29	AAATCACTGGGCTGTCCCCTGGGGTCACG	9	71626072	0.894596	3	6	42	0.666667	0.778151	0	0.285714	0.444444	7	3	0	6	chr1:71626044-71626072
chr1	-	71653057	71653099	5'utr	Fn1	ENSEMBL	G890.1	43	CTTCCATCTCCTTACCGGCGTCCCCACCTCAGGACTTTTCCCG	13	71653057	0.804881	4	4	76	0.307692	0.60206	0.0769231	0.0833333	0.153846	12	9	0	4	chr1:71653057-71653099
chr1	-	71606703	71606723	coding	Fn1	ENSEMBL	G875.1	21	TTTCCATCAATTATAAAACAG	6	71606716	0.657021	3	5	37	0.833333	0.69897	0	0.2	0.333333	5	1	0	5	chr1:71606703-71606723
chr1	-	71619421	71619457	coding	Fn1	ENSEMBL	G879.1	37	ATACACTTACACCATCCAAGTCCTGCGAGATGGCCAG	31	71619421	0.913701	5	29	97	0.935484	0.985277	0	0.571429	0.903226	7	0	2	29	chr1:71619421-71619457
chr1	-	71652983	71653004	5'utr	Fn1	ENSEMBL	G889.1	22	ACTCTCCTCCCATCCACTCAAG	6	71652993	0.668749	3	5	25	0.833333	0.69897	0	0.5	0.666667	4	1	0	5	chr1:71652983-71653004
chr1	-	71629777	71629815	coding	Fn1	ENSEMBL	G882.1	39	CTACCATTCCTGGCCACCTTAACTCCTATACCATCAAAG	62	71629786	0.739558	6	48	319	0.774194	1.07918	0	0.269231	0.693548	26	11	3	48	chr1:71629777-71629815
chr3	-	27542034	27542057	coding	Fndc3b	ENSEMBL	G11398.1	24	ACCCACCATCCACACTTCATCCAG	6	27542034	0.650082	3	5	19	0.833333	0.69897	0	0.5	0.666667	4	1	0	5	chr3:27542034-27542057
chr3	-	27541939	27541964	coding	Fndc3b	ENSEMBL	G11397.1	26	CCTCACCTTCCTCCCACAATATATAG	12	27541942	0.758281	3	8	70	0.666667	0.60206	0	0.222222	0.416667	9	3	1	8	chr3:27541939-27541964
chr3	-	27467434	27467456	coding	Fndc3b	ENSEMBL	G11395.1	23	CCATTTCCACCCAAAATACACTG	13	27467443	0.756187	3	9	41	0.692308	0.954243	0	0.571429	0.769231	7	4	0	9	chr3:27467434-27467456
chr19	+	5450226	5450268	coding	Fosl1	ENSEMBL	G8818.1	43	TTCCTGGGACCCACTGGCTATCCCCGACCTCTGGCCTATCCCC	5	5450226	0.954397	2	5	26	1	0.69897	0.4	0.666667	0.8	3	0	0	5	chr19:5450226-5450268
chr2	-	148044384	148044404	coding	Foxa2	HAVANA	G10592.1	21	TACATCTCGCTCATCACCATG	7	148044390	0.677179	3	4	24	0.571429	0.60206	0	0.166667	0.285714	6	3	0	4	chr2:148044384-148044404
chr2	-	148043745	148043779	coding	Foxa2	HAVANA	G10590.1	35	CCTTCAACCACCCCTTCTCTATCAACAACCTCATG	24	148043756	0.7185	5	14	164	0.666667	1.20412	0	0.294118	0.5	17	8	0	16	chr2:148043745-148043779
chr5	+	142450335	142450365	coding	Foxk1	ENSEMBL	G13529.1	31	CCCACATCACCAAACATTACCCTTACTACAG	5	142450365	0.816267	3	4	24	0.8	0.60206	0.4	0	0	5	1	0	4	chr5:142450335-142450365
chr3	+	52345535	52345565	coding	Foxo1	HAVANA	G10943.1	31	ATAATCTCAACCTTCTCTCGTCCCCAACATC	17	52345542	0.722649	5	8	106	0.470588	0.60206	0.529412	0.133333	0.235294	15	8	1	8	chr3:52345535-52345565
chr6	-	97308674	97308693	coding	Frmd4b	HAVANA	G14883.1	20	CAAACTCTTCTCTCATCAAG	6	97308693	0.591213	3	5	31	0.833333	0.69897	0	0.5	0.666667	4	1	0	5	chr6:97308674-97308693
chr19	-	5851369	5851391	3'utr	Frmd8	HAVANA	G9102.1	23	CACAAACTCTACATTTCCATTTG	11	5851377	0.673613	3	9	79	0.818182	0.954243	0	0.6	0.818182	5	2	0	9	chr19:5851369-5851391
chr5	-	73090722	73090742	coding	Fryl	HAVANA	G13771.1	21	TTCCTCAACAACACTCTCTTG	6	73090731	0.683841	3	5	33	0.833333	0.69897	0	0.2	0.333333	5	1	0	5	chr5:73090722-73090742
chr19	+	9984990	9985059	3'utr	Fth1	ENSEMBL	G8867.1	70	CATGCATGTCAGGCTGCCTTCATCTTTTCTATAAGTTGCACCAAAACATCTGCTTAAGTTCTTTAATTTG	86	9985053	0.56826	14	47	703	0.559524	1.19498	0.678571	0.413043	0.678571	46	35	2	47	chr19:9984990-9985059
chr19	+	9982956	9982977	coding	Fth1	ENSEMBL	G8862.1	22	GTATGCCTCCTACGTCTATCTG	22	9982958	0.623843	5	17	149	0.772727	0.753328	1	0.777778	0.909091	9	3	2	17	chr19:9982956-9982977
chr19	+	9984959	9984981	3'utr	Fth1	ENSEMBL	G8866.1	23	CCACGTGACTTTACTGGTCACTG	12	9984976	0.660871	4	8	76	0.666667	0.90309	0.5	0.6	0.833333	5	4	0	8	chr19:9984959-9984981
chr19	+	9984224	9984259	coding	Fth1	ENSEMBL	G8863.1	36	CCAAATACTTTCTCCACCAATCTCATGAGGAGAGGG	1001	9984238	0.572548	8	802	6801	0.801199	1.14075	0.768232	0.641667	0.957043	120	142	57	802	chr19:9984224-9984259
chr19	+	9984815	9984928	coding	Fth1	ENSEMBL	G8865.1	114	AACAGGTGAAATCCATTAAAGAACTGGGTGACCACGTGACCAACTTACGCAAGATGGGTGCCCCTGAAGCTGGCATGGCAGAATATCTCTTTGACAAGCACACCCTGGGACACG	58	9984815	0.931994	14	26	294	0.465517	0.732394	0.827586	0.25	0.586207	32	27	4	27	chr19:9984815-9984928
chr19	+	9982794	9982838	5'utr	Fth1	ENSEMBL	G8861.2	45	CTTCGAGCCTGAGCCCTTTGCAACTTCGTCGTTCCGCCGCTCCAG	29	9982818	0.701411	6	19	140	0.655172	1.27875	0.896552	0.352941	0.62069	17	10	0	19	chr19:9982794-9982838
chr19	+	9982709	9982777	5'utr	Fth1	ENSEMBL	G8861.1	69	TTCTCGCCCAGAGTCGCCGCGGTTTCCTGCTTCAACAGTGCTTGAACGGAACCCGGTGCTCGACCCCTC	37	9982721	0.815526	9	29	163	0.783784	1.16137	0.945946	0.272727	0.567568	22	7	1	29	chr19:9982709-9982777
chr19	+	9982891	9982937	coding	Fth1	ENSEMBL	G8861.4	47	CAAGTGCGCCAGAACTACCACCAGGACGCGGAGGCTGCCATCAACCG	45	9982896	0.817792	4	21	61	0.466667	0.845098	0.822222	0.4	0.666667	25	22	2	21	chr19:9982891-9982937
chr19	+	9984295	9984315	coding	Fth1	ENSEMBL	G8864.1	21	CGAGGTGGCCGAATCTTCCTG	11	9984315	0.50794	3	3	38	0.454545	0.69897	0.636364	0.375	0.545455	8	6	0	5	chr19:9984295-9984315
chr7	-	45459666	45459720	5'utr	Ftl1	HAVANA	G15786.1	55	CAGCCTCCGGGACCATCTCCTCGCTGCCTTCAGCTCCTAGGACCAGTCTGCACCG	17	45459666	0.961351	4	16	83	1	1.23045	0.117647	0.375	0.705882	8	0	0	17	chr7:45459666-45459720
chr7	-	45459530	45459562	coding	Ftl1	HAVANA	G15784.1	33	CACCTGCGGGCCTCCTACACCTACCTCTCTCTG	6	45459552	0.69352	5	6	36	1	0.778151	0	0	0	6	0	0	6	chr7:45459530-45459562
chr7	-	45459175	45459203	coding	Ftl1	HAVANA	G15783.1	29	GCTCTGGAGGGCGTAGGCCACTTCTTCCG	7	45459175	0.952853	2	3	21	1	0.845098	0.285714	0.666667	0.857143	3	0	0	7	chr7:45459175-45459203
chr4	+	135925589	135925610	coding	Fuca1	HAVANA	G12252.1	22	TTCCATCCACTCTACCTACTTG	7	135925606	0.700626	3	6	50	0.857143	0.778151	1	0.5	0.714286	4	1	0	6	chr4:135925589-135925610
chr7	-	80393437	80393463	coding	Furin	HAVANA	G15882.1	27	CTCCTCCACACTGGCCACCACCTACAG	6	80393437	0.699086	3	4	20	0.666667	0.60206	0	0.5	0.666667	4	2	0	4	chr7:80393437-80393463
chr7	-	80391219	80391247	coding	Furin	HAVANA	G15878.1	29	CCCACCAGGCTTCATCCCCCAAGTCCTTG	11	80391227	0.800595	3	9	36	0.818182	0.653213	0	0.285714	0.545455	7	1	1	9	chr7:80391219-80391247
chr7	-	80389602	80389650	3'utr	Furin	HAVANA	G15868.1	49	ACATCATCTGTTTCAAATGGGGTTGTGCCAAGGGCTTATGGGTCGCTGG	6	80389602	0.984863	3	4	32	0.833333	0.69897	0	0.2	0.333333	5	1	0	5	chr7:80389602-80389650
chr7	-	80390806	80390834	coding	Furin	HAVANA	G15875.1	29	ACCGCGGCCTCATCTCCTACAAGGGGCTG	6	80390806	0.926508	2	4	22	0.666667	0.60206	0	0	0	6	2	0	4	chr7:80390806-80390834
chr7	-	80392919	80392953	coding	Furin	HAVANA	G15881.1	35	AATCTCACACAGGCACCTCGGCTTCTGCCCCCTTG	5	80392919	0.746735	3	5	21	1	0.69897	0	0.666667	0.8	3	0	0	5	chr7:80392919-80392953
chr7	-	80390630	80390678	3'utr	Furin	HAVANA	G15874.1	49	ATCCCTTCCTCGGGCACTTTTTAATTCACCAAAGTATTTTTTTATCTTG	16	80390630	0.993561	6	11	137	0.6875	0.740363	0	0.230769	0.375	13	4	1	11	chr7:80390630-80390678
chr11	+	55489040	55489059	coding	G3bp1	HAVANA	G2463.1	20	TCACAAAACTTCACCAACTG	14	55489047	0.669516	2	7	42	0.5	0.845098	0.928571	0.285714	0.642857	7	7	0	7	chr11:55489040-55489059
chr5	-	92054605	92054624	3'utr	G3bp2	ENSEMBL	G13816.1	20	TTTCCCCAATTTCACAACAG	7	92054620	0.694635	3	6	30	0.857143	0.778151	0	0.2	0.428571	5	1	0	6	chr5:92054605-92054624
chr11	+	119283680	119283701	coding	Gaa	HAVANA	G2895.1	22	TACTCTCCCTTCTCCATCATCG	6	119283690	0.682223	3	6	41	1	0.778151	1	0.25	0.5	4	0	0	6	chr11:119283680-119283701
chr11	+	69994593	69994630	3'utr	Gabarap	HAVANA	G2551.1	38	TTCCTCCTTCAGGCTCAAACACCACCTCCTTTCTTCAG	15	69994593	0.989209	4	9	100	0.6	0.954243	0.933333	0.428571	0.733333	7	6	0	9	chr11:69994593-69994630
chr11	+	69994725	69994746	3'utr	Gabarap	HAVANA	G2553.1	22	TTTACCCTCCATTCCCACTCTG	7	69994737	0.656937	3	5	51	0.714286	0.69897	1	0.75	0.857143	4	2	0	5	chr11:69994725-69994746
chr11	+	69994699	69994724	3'utr	Gabarap	HAVANA	G2552.1	26	CCTCCATACATCTCTTTCTCCCCTTG	15	69994717	0.649617	6	14	135	0.933333	0.845098	0.933333	0.444444	0.666667	9	0	1	14	chr11:69994699-69994724
chr6	+	129538618	129538663	coding	Gabarapl1	ENSEMBL	G14511.1	46	AGGACGCCTTATTCTTCTTTGTCAACAACACCATCCCTCCCACCAG	15	129538618	0.956233	3	11	56	0.733333	0.740363	0.866667	0.375	0.666667	8	3	1	11	chr6:129538618-129538663
chr16	+	84852538	84852560	coding	Gabpa	HAVANA	G7075.1	23	ACCTCACCACACTCAACATTTCG	10	84852560	0.603021	4	6	44	0.6	0.778151	1	0.4	0.7	5	4	0	6	chr16:84852538-84852560
chr8	-	57526016	57526036	3'utr	Galnt7	HAVANA	G16835.1	21	CAACCATTATTACTAATTTTG	5	57526025	0.688274	3	5	40	1	0.69897	0	0.333333	0.6	3	0	0	5	chr8:57526016-57526036
chr18	+	11064742	11064777	coding	Gata6	ENSEMBL	G8247.1	36	ATGACTGCACCAAAAATACTTCTCCTTCTACACAAG	7	11064742	0.977983	4	6	41	0.857143	0.778151	0.714286	0.166667	0.285714	6	1	0	6	chr18:11064742-11064777
chr5	-	89443559	89443579	coding	Gc	ENSEMBL	G13806.1	21	CTCCCTTTCCGGTTCACCCTG	7	89443566	0.757146	3	7	42	1	0.845098	0	0.666667	0.857143	3	0	0	7	chr5:89443559-89443579
chr5	-	89426037	89426073	coding	Gc	ENSEMBL	G13799.1	37	CTCTATAAACTCACCTCCTCTCTACTGCAGCTCACAG	59	89426066	0.643245	7	21	442	0.355932	0.720159	0	0.314286	0.59322	35	35	3	21	chr5:89426037-89426073
chr9	+	77776274	77776308	coding	Gclc	HAVANA	G17462.1	35	CATCAGGCTCTCTGCACCATCACTTCATTCCCCAG	37	77776308	0.704702	4	33	163	0.891892	1.04139	0.810811	0.636364	0.891892	11	2	2	33	chr9:77776274-77776308
chr13	+	40860641	40860663	coding	Gcnt2	ENSEMBL	G4605.1	23	CTTTCACACTTACTATCCACAAA	21	40860652	0.611944	5	18	129	0.857143	1.25527	0.47619	0.357143	0.571429	14	3	0	18	chr13:40860641-40860663
chr13	+	40958234	40958262	coding	Gcnt2	ENSEMBL	G4607.1	29	ATTTGAACTCAACACATACCCTCTTACCG	13	40958262	0.670712	5	10	58	0.769231	1	0.923077	0.428571	0.692308	7	3	0	10	chr13:40958234-40958262
chr8	-	70629488	70629543	coding	Gdf15	HAVANA	G16886.1	56	AGCACCGGGCCCTGCTCCTCACCTACACTCCCCTTCAAGGATGCTATTTATATTTG	289	70629488	0.958827	7	239	1469	0.83045	1.12494	0	0.521739	0.923875	46	32	17	240	chr8:70629488-70629543
chr8	-	70630106	70630163	coding	Gdf15	HAVANA	G16890.1	58	TCCCACGGCCAGCTGCTACTCCGCGTCAACCGGGCGTCGCTGAGTCAGGGTCTCCCCG	19	70630113	0.747379	4	15	68	0.789474	1.17609	0	0.333333	0.578947	12	4	0	15	chr8:70630106-70630163
chr8	-	70629447	70629487	3'utr	Gdf15	HAVANA	G16885.1	41	TATTTATTAATATTATTAATTTATTGGGGTCGGGCTGGGTG	10	70629474	0.65479	7	8	109	0.8	0.90309	0	0	0	10	2	0	8	chr8:70629447-70629487
chr19	-	58237667	58237695	3'utr	Gfra1	HAVANA	G9356.1	29	ATCAACTCTTACCACTTCTTACACTTACG	15	58237669	0.754891	4	15	121	1	1.17609	0	0.625	0.8	8	0	0	15	chr19:58237667-58237695
chr2	-	35402660	35402681	coding	Ggta1	ENSEMBL	G10254.1	22	AACCCTCTACATTCCTTACAAG	5	35402669	0.602465	3	5	25	1	0.69897	0	0.25	0.4	4	0	0	5	chr2:35402660-35402681
chr10	-	7768392	7768428	3'utr	Ginm1	HAVANA	G1855.1	37	AATACCATTTTATTTAAATCATTCAACTTAAACAAAG	9	7768392	0.828168	3	5	91	0.555556	0.69897	0	0	0	9	4	0	5	chr10:7768392-7768428
chrX	+	101385481	101385509	3'utr	Gjb1	HAVANA	G18521.1	29	AGGACACATCTAGGGTGAGGGAGTTATGG	14	101385498	0.651087	4	8	60	0.571429	0.90309	1	0.272727	0.428571	11	6	0	8	chrX:101385481-101385509
chrX	+	101384359	101384397	coding	Gjb1	HAVANA	G18515.1	39	CTATGACCATTTTTTCCCCATCTCCCACGTGCGCCTATG	54	101384376	0.604962	7	38	372	0.703704	1.10266	0.981481	0.48	0.759259	25	14	2	38	chrX:101384359-101384397
chrX	+	101385202	101385270	3'utr	Gjb1	HAVANA	G18520.1	69	TGGGGAGCCACTTCTACAACAGGGCTCAAGGTTATTAATGGTGTGGGCAATTCTTTCTGCCTATACCCT	7	101385202	0.995783	5	5	41	0.833333	0.69897	0.5	0	0	6	1	0	5	chrX:101385202-101385270
chr19	-	30115241	30115263	coding	Gldc	ENSEMBL	G9212.1	23	TCTCTCACCTAAATCTTCACAAG	5	30115241	0.752839	3	5	29	1	0.69897	0	0.666667	0.8	3	0	0	5	chr19:30115241-30115263
chr8	-	111154412	111154434	3'utr	Glg1	HAVANA	G17072.1	23	TTTTTCCCTACCCCAAAACAAAA	10	111154412	0.993796	2	4	47	0.4	0.60206	0	0.5	0.7	6	6	0	4	chr8:111154412-111154434
chr3	+	88328293	88328323	coding	Glmp	HAVANA	G11087.1	31	ACTCATGTTCCTGGGGGGAGGCCTATTTCTG	5	88328320	0.681668	2	5	35	1	0.69897	1	0.25	0.4	4	0	0	5	chr3:88328293-88328323
chr13	+	75849671	75849707	3'utr	Glrx	HAVANA	G4759.1	37	CACCCTTCCCACTCCTGCATTCACTGCCCTTACTTAG	7	75849672	0.921593	2	5	41	0.714286	0.69897	0.857143	0.166667	0.285714	6	2	0	5	chr13:75849671-75849707
chr13	+	75849362	75849382	3'utr	Glrx	HAVANA	G4758.1	21	CCTTTATTCTTCTTTTCCTCA	8	75849368	0.592168	4	5	84	0.625	0.69897	0.625	0.142857	0.25	7	3	0	5	chr13:75849362-75849382
chr1	-	24612508	24612536	coding	Gm10222	ENSEMBL	G729.1	29	CTCCATACCAATCCCCATCACCATCTTAG	110	24612508	0.711296	6	92	607	0.836364	1.0607	0.00909091	0.34375	0.809091	32	11	7	92	chr1:24612508-24612536
chr1	-	24612355	24612407	coding	Gm10222	ENSEMBL	G728.3	53	CTAAAAATTATTCTTCCCTCACTAATGCTACTACCACTAACCTGACTATCAAG	94	24612365	0.614293	11	71	776	0.755319	1.00616	0	0.309524	0.691489	42	17	6	71	chr1:24612355-24612407
chr1	-	24612408	24612432	coding	Gm10222	ENSEMBL	G728.4	25	TCCAAAATCTCAACCTACTACAATG	56	24612419	0.847337	4	48	266	0.857143	0.90309	0	0.277778	0.767857	18	3	5	48	chr1:24612408-24612432
chr1	-	24612537	24612564	coding	Gm10222	ENSEMBL	G729.2	28	TAACTTCCCTAAACTCCAACTCCATAAG	675	24612554	0.805335	7	620	3921	0.918519	1.56194	0.00148148	0.666667	0.97037	60	39	16	620	chr1:24612537-24612564
chr1	-	24612647	24612700	coding	Gm10222	ENSEMBL	G731.1	54	ATGCCATCTACCTTCTTCAACCTCACCATAGCCTTCTCACTATCACTTCTAGGG	646	24612671	0.886699	14	590	4486	0.914861	1.28023	0.00154799	0.5	0.939628	78	25	30	591	chr1:24612647-24612700
chr1	-	24612602	24612632	coding	Gm10222	ENSEMBL	G730.1	31	CTCTCACCTAATATCCACATTACTATGCCTG	40	24612613	0.679232	7	33	303	0.825	1.51851	0	0.454545	0.85	11	7	0	33	chr1:24612602-24612632
chr3	-	25211550	25211576	coding	Gm10259	ENSEMBL	G11389.1	27	CTAACAAACCCCAAAACTAATATTCAG	9	25211550	0.761285	2	9	36	1	0.954243	0	1	1	2	0	0	9	chr3:25211550-25211576
chr13	-	97760528	97760558	coding	Gm10260	ENSEMBL	G5224.1	31	CACATTTTGCGAGTACTCAACACCAACATCG	19	97760550	0.66612	3	15	115	0.789474	0.69897	0	0.571429	0.842105	7	2	2	15	chr13:97760528-97760558
chr10	-	29699325	29699353	5'utr	Gm10275	ENSEMBL	G1916.1	29	CAACGGTGCAACTTTCTTCGGTCGTCCCG	7	29699342	0.719098	2	6	48	0.857143	0.778151	0	0.25	0.571429	4	1	0	6	chr10:29699325-29699353
chr4	-	74688142	74688163	processed_pseudogene	Gm11258	HAVANA	G12623.1	22	ACTTTCTACAACACCTCCATTG	42	74688163	0.580307	2	37	256	0.880952	0.79005	0	0.6	0.952381	5	0	5	37	chr4:74688142-74688163
chr13	+	28257666	28257696	processed_pseudogene	Gm11361	HAVANA	G4572.1	31	CACATTTTGCGAGTACTCAACACCAACATCG	11	28257666	0.662253	4	7	65	0.636364	0.845098	0.454545	0.222222	0.363636	9	4	0	7	chr13:28257666-28257696
chr13	+	28257715	28257737	processed_pseudogene	Gm11361	HAVANA	G4573.1	23	CCTTCGCCATCACTGCCATTAAG	8	28257728	0.761386	2	5	43	0.625	0.69897	0.875	0.5	0.75	4	3	0	5	chr13:28257715-28257737
chr4	+	80003188	80003243	processed_pseudogene	Gm11407	HAVANA	G11980.1	56	CATCATACCCATAAAATCTCTCAACCTAAGCCTAAAAACATCCCTAACTCTCCTAG	153	80003192	0.872443	7	106	795	0.69281	2.02531	0.882353	0.433333	0.888889	30	47	0	106	chr4:80003188-80003243
chr4	+	80002929	80002950	processed_pseudogene	Gm11407	HAVANA	G11979.1	22	ACCTCATAAACCCAATCAAACG	48	80002945	0.890518	2	22	91	0.458333	0.643453	0.645833	0.333333	0.75	18	22	4	22	chr4:80002929-80002950
chr4	+	80002609	80002629	processed_pseudogene	Gm11407	HAVANA	G11977.1	21	CTCTGGCTCAATCATTCATAG	10	80002627	0.722342	3	4	54	0.4	0.60206	0.5	0.428571	0.6	7	6	0	4	chr4:80002609-80002629
chr4	+	80005049	80005077	processed_pseudogene	Gm11410	HAVANA	G11988.1	29	CCTCCATCTCATACTTCTCAATCATCTTA	28	80005053	0.671373	6	10	231	0.357143	0.69897	0	0.368421	0.571429	19	17	1	10	chr4:80005049-80005077
chr4	+	80004015	80004046	processed_pseudogene	Gm11410	HAVANA	G11985.1	32	ATTATTTAAAATTATTAACCACTCATTCATTG	13	80004032	0.701116	6	10	121	0.769231	1	1	0.3	0.461538	10	3	0	10	chr4:80004015-80004046
chr4	+	80005019	80005039	processed_pseudogene	Gm11410	HAVANA	G11987.1	21	AACACCCATTTATTATCATTG	32	80005028	0.541123	4	14	242	0.4375	0.845098	1	0.833333	0.96875	6	17	1	14	chr4:80005019-80005039
chr2	-	162899139	162899158	processed_pseudogene	Gm11451	HAVANA	G10676.1	20	TATAAAACCCATACAATTTG	6	162899149	0.867134	2	5	28	0.833333	0.69897	0	0.333333	0.666667	3	1	0	5	chr2:162899139-162899158
chr11	-	121106452	121106478	processed_pseudogene	Gm11793	HAVANA	G3494.1	27	ACAACTTCTTCTCTCCACTCAACCCTG	28	121106466	0.666631	6	22	186	0.785714	0.865301	0	0.545455	0.821429	11	4	2	22	chr11:121106452-121106478
chr11	+	77294676	77294697	transcribed_processed_pseudogene	Gm12346	HAVANA	G2615.1	22	ATCTCCCTCTAAATATTTCCCG	23	77294692	0.689618	3	22	161	0.956522	1.04139	1	0.75	0.956522	4	0	1	22	chr11:77294676-77294697
chr4	-	40775247	40775284	processed_pseudogene	Gm12396	HAVANA	G12482.1	38	TCACCATTCCCCTGGGCACTCCCTAACAACTTCATAAG	13	40775278	0.765621	3	9	56	0.692308	0.954243	0	0.5	0.692308	8	4	0	9	chr4:40775247-40775284
chr4	+	84698812	84698836	processed_pseudogene	Gm12420	HAVANA	G12002.1	25	ACCATAACCAGCTGGTACAGCCCTG	7	84698812	0.869924	2	7	20	1	0.845098	0.857143	0.75	0.857143	4	0	0	7	chr4:84698812-84698836
chr4	-	48344519	48344549	processed_pseudogene	Gm12435	HAVANA	G12524.1	31	ATTTACAACTTCTTCTCTCCACTCAACCCTG	15	48344549	0.725049	3	8	116	0.533333	0.60206	0	0.222222	0.533333	9	6	1	8	chr4:48344519-48344549
chr4	+	44123577	44123599	processed_transcript	Gm12504	HAVANA	G11852.1	23	ACCTATTCACCCTCCACTTCCCG	98	44123594	0.59595	3	97	491	0.989796	1.98677	0.989796	0.75	0.989796	4	1	0	97	chr4:44123577-44123599
chr4	-	106137085	106137104	processed_pseudogene	Gm12725	HAVANA	G12707.1	20	TTTTATTAACACATCAAAAG	5	106137101	0.594767	2	5	30	1	0.69897	0	0.5	0.8	2	0	0	5	chr4:106137085-106137104
chr4	+	116067339	116067363	processed_pseudogene	Gm12854	HAVANA	G12071.1	25	AAACAACACTCAACTCTCCAAAACT	11	116067339	0.857694	2	6	36	0.545455	0.778151	0.545455	0.75	0.909091	4	5	0	6	chr4:116067339-116067363
chr4	+	118522223	118522244	processed_pseudogene	Gm12857	HAVANA	G12099.1	22	CCTTACTAACTCCATGATGATG	8	118522244	0.677426	3	8	48	1	0.90309	0.375	1	1	3	0	0	8	chr4:118522223-118522244
chr2	-	11100115	11100137	processed_pseudogene	Gm13294	HAVANA	G10105.1	23	CTTCATTCTCCAATTACTTTAAG	10	11100124	0.748655	3	10	90	1	1	0	1	1	3	0	0	10	chr2:11100115-11100137
chr2	-	22590324	22590346	unprocessed_pseudogene	Gm13339	HAVANA	G10174.1	23	CAATACTAACCATAATCTCACTG	16	22590328	0.685906	3	6	88	0.375	0.778151	0	0.5	0.75	8	10	0	6	chr2:22590324-22590346
chr2	-	22589191	22589236	unprocessed_pseudogene	Gm13340	HAVANA	G10166.1	46	CATGCAGGAGCATCAGTAGACCTAACAATTTTCTCCCTTCATTTAG	74	22589236	0.690368	9	57	655	0.77027	0.755875	0.027027	0.258065	0.689189	31	8	9	57	chr2:22589191-22589236
chr2	-	22589288	22589339	unprocessed_pseudogene	Gm13340	HAVANA	G10167.1	52	ACTCTTACCACCATCATTTCTCCTTCTCCTAGCATCATCAATAGTAGAAGCA	93	22589288	0.79719	11	41	797	0.44086	0.767686	0	0.294118	0.741935	34	46	6	41	chr2:22589288-22589339
chr2	-	22588852	22588930	unprocessed_pseudogene	Gm13340	HAVANA	G10162.1	79	CATCCAGAAGTTTATATTCTTATCCTCCCAGGATTTGGAATTATTTCACATGTAGTTACTTACTACTCCGGAAAAAAAG	57	22588868	0.753025	13	34	470	0.596491	0.832509	0.0175439	0.482759	0.736842	29	19	4	34	chr2:22588852-22588930
chr2	-	22588486	22588509	unprocessed_pseudogene	Gm13340	HAVANA	G10156.1	24	TTCTATCAATGGGAGCAGTGTTTG	10	22588506	0.702196	3	7	72	0.7	0.845098	0	0.125	0.3	8	3	0	7	chr2:22588486-22588509
chr2	-	22588355	22588386	unprocessed_pseudogene	Gm13340	HAVANA	G10154.1	32	TAAACATAACATTCTTCCCTCAACATTTCCTA	55	22588378	0.60593	9	42	385	0.763636	0.778151	0.0181818	0.266667	0.6	30	7	6	42	chr2:22588355-22588386
chr2	-	22588953	22589044	unprocessed_pseudogene	Gm13340	HAVANA	G10163.1	92	CTAGCCGCAGGCATTACTATACTACTAACAGACCGCAACCTAAACACAACTTTCTTTGATCCCGCTGGAGGAGGGGACCCAATTCTCTACCA	370	22588955	0.787527	13	314	2071	0.848649	1.00557	0.0027027	0.440678	0.910811	59	26	30	314	chr2:22588953-22589044
chr2	-	22588596	22588619	unprocessed_pseudogene	Gm13340	HAVANA	G10158.1	24	CTTTATTTTCTTATTTACAGTTGG	15	22588612	0.665977	5	14	165	0.933333	1.14613	0	0.571429	0.8	7	1	0	14	chr2:22588596-22588619
chr2	-	22589607	22589630	unprocessed_pseudogene	Gm13340	HAVANA	G10169.1	24	ATTATTCTCAACCAATCACAAAGA	40	22589619	0.686393	4	32	195	0.8	1.02803	0	0.235294	0.675	17	6	2	32	chr2:22589607-22589630
chr2	-	22589074	22589113	unprocessed_pseudogene	Gm13340	HAVANA	G10164.1	40	TATCAAACTCCACTATTTGTCTGATCCGTACTTATTACAG	15	22589074	0.835117	6	9	130	0.6	0.653213	0	0.272727	0.466667	11	5	1	9	chr2:22589074-22589113
chr2	-	22587802	22587833	unprocessed_pseudogene	Gm13341	HAVANA	G10149.1	32	CTAATATTAACAACAAAACTAACACATACAAG	8	22587825	0.650387	2	6	40	0.75	0.778151	0	0.25	0.625	4	2	0	6	chr2:22587802-22587833
chr2	+	24179861	24179886	processed_pseudogene	Gm13410	HAVANA	G9468.1	26	CACTGCCTCAATACACTTTTCTCCAG	14	24179886	0.893317	2	13	87	0.928571	1.11394	0.928571	0.333333	0.857143	3	1	0	13	chr2:24179861-24179886
chr2	-	35483702	35483722	processed_pseudogene	Gm13444	HAVANA	G10256.1	21	CTTCACTCCAATTCCACCAAG	42	35483711	0.620197	4	29	172	0.690476	0.684247	0	0.5	0.833333	14	8	5	29	chr2:35483702-35483722
chr6	-	31142410	31142435	processed_pseudogene	Gm13835	HAVANA	G14661.1	26	CTATAACATTCCTCTAAAACATCTTG	16	31142431	0.656075	6	11	125	0.6875	1.04139	0	0.625	0.8125	8	5	0	11	chr6:31142410-31142435
chr2	-	147642943	147642973	processed_pseudogene	Gm14107	HAVANA	G10589.1	31	ATTAAACTAGGCCTGGGCATCGATGAAGATG	6	147642943	0.915478	3	6	28	1	0.778151	0	0.5	0.666667	4	0	0	6	chr2:147642943-147642973
chr2	+	151459616	151459640	processed_pseudogene	Gm14150	HAVANA	G9924.1	25	CCCAACCTACACCAACCTTAACCGC	73	151459640	0.677249	3	67	148	0.917808	1.52504	0.849315	0.888889	0.986301	9	5	1	67	chr2:151459616-151459640
chr2	-	151797442	151797464	processed_pseudogene	Gm14153	HAVANA	G10601.1	23	TTTTTTTTCACCACTCAACCCTG	13	151797455	0.64008	5	9	114	0.692308	0.653213	0	0.3	0.461538	10	3	1	9	chr2:151797442-151797464
chr8	+	100031391	100031415	processed_pseudogene	Gm15210	HAVANA	G16518.1	25	AAACTCCATCTTCCAAATCAATATG	7	100031407	0.690442	2	7	40	1	0.845098	0.571429	0.666667	0.857143	3	0	0	7	chr8:100031391-100031415
chrX	-	74494625	74494647	processed_pseudogene	Gm15361	HAVANA	G18823.1	23	ACTACCCCTTCAAACCACCTAAG	11	74494640	0.650942	2	10	34	0.909091	0.69897	0	0.666667	0.909091	3	0	1	10	chrX:74494625-74494647
chr1	-	161726899	161726918	processed_pseudogene	Gm15429	ENSEMBL	G1194.1	20	ACTCACCCTATTACTTCCTG	8	161726907	0.649207	2	8	48	1	0.90309	0	0.5	0.875	2	0	0	8	chr1:161726899-161726918
chr5	-	5782641	5782681	pseudogene	Gm15459	ENSEMBL	G13593.1	41	ACTTCTATACCTCCATTACCCGGGCTCGATTTGAGGAGTTG	22	5782641	0.981828	3	18	135	0.818182	1.25527	0	1	1	5	4	0	18	chr5:5782641-5782681
chr6	+	37806554	37806576	processed_pseudogene	Gm15487	ENSEMBL	G14197.1	23	TCCTTTTCCACCATCAGTCACAG	7	37806562	0.654419	3	6	36	1	0.845098	1	0.25	0.571429	4	0	0	7	chr6:37806554-37806576
chr10	+	10344278	10344298	processed_pseudogene	Gm15568	HAVANA	G1394.1	21	ACTTTCTACAACACCTCCATT	31	10344278	0.707253	3	16	200	0.516129	0.60206	0.935484	0.444444	0.83871	9	12	3	16	chr10:10344278-10344298
chr17	-	6132403	6132439	processed_pseudogene	Gm15590	HAVANA	G7820.1	37	TCTCTTCGCGGTTAGCTCCTACTCCGGATCAGCCATG	21	6132414	0.691948	6	18	157	0.857143	1.25527	0	0.555556	0.809524	9	3	0	18	chr17:6132403-6132439
chr17	-	6132248	6132276	processed_pseudogene	Gm15590	HAVANA	G7818.1	29	GCTCTGGAGGGCGTAGGCCACTTCTTCCG	5	6132257	0.705017	2	4	31	0.8	0.60206	0.4	0	0	5	1	0	4	chr17:6132248-6132276
chr8	+	19536597	19536621	processed_pseudogene	Gm16425	HAVANA	G16237.1	25	CTGATGGCTTCCTTCCCATCACCCT	5	19536620	0.67364	2	2	30	1	0.69897	0.8	0.333333	0.6	3	0	0	5	chr8:19536597-19536621
chr6	-	48381450	48381471	lincRNA	Gm16630	ENSEMBL	G14738.1	22	CCAACATTCTCTTCACTAAGGA	152	48381465	0.606329	5	141	771	0.927632	1.07004	0	0.363636	0.953947	11	0	11	141	chr6:48381450-48381471
chr10	-	130592604	130592628	processed_pseudogene	Gm20746	ENSEMBL	G2268.1	25	GGCCTCCTACACCTACCTCTCTCTG	21	130592610	0.666532	3	13	125	0.619048	0.812913	0.047619	0.571429	0.857143	7	7	1	13	chr10:130592604-130592628
chr5	-	80900868	80900900	processed_pseudogene	Gm2199	HAVANA	G13779.1	33	ATCTCCTCCTTATTCCCCAATATACACTTCTTG	8	80900885	0.703247	4	8	68	1	0.90309	0	0.166667	0.375	6	0	0	8	chr5:80900868-80900900
chr7	-	45458065	45458102	miRNA	Gm22133	ENSEMBL	G15782.1	38	CCTCTGTACCTTCCAAGGGGCTCCCCCCTCTGCTCTGC	30	45458088	0.652144	7	24	150	0.8	1.38021	0	0.35	0.566667	20	6	0	24	chr7:45458065-45458102
chr4	+	123293150	123293177	snoRNA	Gm22154	ENSEMBL	G12131.1	28	CTGCACTAAATCTTTCCCAGGCCTGCTG	8	123293167	0.614922	4	5	50	0.625	0.69897	1	0.333333	0.5	6	3	0	5	chr4:123293150-123293177
chr8	-	110842431	110842454	snoRNA	Gm22193	ENSEMBL	G17071.1	24	CTGAAGTGATGATTCACAATCATG	56	110842441	0.721854	4	44	345	0.785714	0.944483	0	0.3125	0.803571	16	8	4	44	chr8:110842431-110842454
chrX	+	33506524	33506544	processed_pseudogene	Gm2223	ENSEMBL	G18388.1	21	TAAACCAATCTTTTCCAAAAT	5	33506531	0.677195	3	5	30	1	0.69897	0.8	0.333333	0.6	3	0	0	5	chrX:33506524-33506544
chr1	+	161035884	161035912	snoRNA	Gm22489	ENSEMBL	G491.2	29	GATTTCTGAAAAACACTTTTCTGAGGCTT	51	161035898	0.703548	5	16	453	0.313725	0.60206	0.215686	0.48	0.745098	25	32	3	16	chr1:161035884-161035912
chr17	+	35242722	35242754	snoRNA	Gm22589	ENSEMBL	G7604.1	33	CTGACCCTTATCTATCACCCTTGACTGATGGCT	17	35242728	0.674605	5	11	137	0.647059	0.740363	0.411765	0.230769	0.411765	13	5	1	11	chr17:35242722-35242754
chr19	+	8725340	8725360	snoRNA	Gm22680	ENSEMBL	G8850.1	21	TATATATGATGACTTTCATAG	13	8725360	0.766568	2	5	104	0.384615	0.69897	1	0.8	0.923077	5	8	0	5	chr19:8725340-8725360
chr19	+	8725092	8725126	snoRNA	Gm22744	ENSEMBL	G8849.1	35	TTTCTATGATGAATCAAACTAGCTCACTATGACTG	51	8725126	0.878451	5	10	404	0.196078	0.69897	0.941176	0.5	0.843137	16	40	1	10	chr19:8725092-8725126
chr4	-	117154109	117154132	snoRNA	Gm22980	ENSEMBL	G12736.1	24	CTGCTGATCTCTTAAGTGAGGATG	47	117154120	0.630994	5	16	356	0.340426	0.726999	0	0.571429	0.87234	14	29	2	16	chr4:117154109-117154132
chr4	+	117202552	117202576	snRNA	Gm23143	ENSEMBL	G12085.1	25	TATAAATCTTTCGCCTTTTACTAAA	20	117202562	0.828649	4	8	132	0.4	0.60206	0.5	0.307692	0.55	13	11	1	8	chr4:117202552-117202576
chr9	+	64175077	64175101	snoRNA	Gm23344	ENSEMBL	G17390.1	25	TTTCTGAACTACATGATTTTCCTTG	25	64175099	0.668941	5	9	248	0.36	0.954243	0.68	0.285714	0.6	14	16	0	9	chr9:64175077-64175101
chr16	-	64918258	64918278	miRNA	Gm23374	ENSEMBL	G7351.1	21	ACCACCTTCAACTCCATCATG	11	64918262	0.682702	2	11	44	1	1.04139	0	1	1	2	0	0	11	chr16:64918258-64918278
chr11	-	120346772	120346792	miRNA	Gm23419	ENSEMBL	G3471.1	21	ACCACTTTCAACTCCATCATG	57	120346776	0.674964	2	50	292	0.877193	0.79588	0	1	1	4	0	7	50	chr11:120346772-120346792
chr17	+	24528475	24528513	snoRNA	Gm23519	ENSEMBL	G7532.1	39	AAGCCCGTGATGAATTAATTTCTGACACCTCGTATGAAA	56	24528493	0.646231	3	22	426	0.392857	1.34242	0.392857	0.428571	0.785714	21	34	0	22	chr17:24528475-24528513
chr2	+	26912530	26912550	snoRNA	Gm24134	ENSEMBL	G9488.1	21	TTGCAATGATGTCAATCTTTG	28	26912545	0.68147	3	8	241	0.285714	0.90309	0.964286	0.625	0.892857	8	20	0	8	chr2:26912530-26912550
chr12	-	13163656	13163678	snoRNA	Gm24208	RepeatMasker	G4018.1	23	CATTTCCATGCAATCAGGACCTG	49	13163656	0.802776	3	20	266	0.408163	0.60206	0	0.461538	0.857143	13	25	4	20	chr12:13163656-13163678
chr5	+	115489482	115489556	snRNA	Gm24265	ENSEMBL	G13356.1	75	TAGCCAATGAGGTTTATCCGAGGCGCGATTATTGCTAATTGAAAACTTTTCCCAATACCCCGCCGTGACGACTTG	102	115489507	0.7259	10	53	537	0.529412	0.954243	0.892157	0.404255	0.72549	47	43	5	54	chr5:115489482-115489556
chrX	+	116748878	116748898	snoRNA	Gm24438	ENSEMBL	G18553.1	21	CTTGCCAGAACAATTTTGAAG	10	116748895	0.650743	2	4	56	0.4	0.60206	1	0.666667	0.9	3	6	0	4	chrX:116748878-116748898
chr3	-	153911647	153911669	snoRNA	Gm24494	ENSEMBL	G11765.1	23	TATTATCTGAATTCGCTGATGTG	24	153911657	0.616023	5	7	212	0.291667	0.845098	0.0416667	0.461538	0.708333	13	17	0	7	chr3:153911647-153911669
chr13	-	46767625	46767651	snoRNA	Gm24620	ENSEMBL	G5053.1	27	CTGCACTAAATCTTTCCCAGGCCTGCT	18	46767635	0.673682	4	10	110	0.555556	0.69897	0.0555556	0.3	0.611111	10	7	1	10	chr13:46767625-46767651
chr1	-	171503114	171503139	snRNA	Gm24871	ENSEMBL	G1258.1	26	TATAAATCTTTCGCCTTTTACTAAAG	10	171503139	0.887601	2	5	83	0.5	0.69897	0	0.75	0.9	4	5	0	5	chr1:171503114-171503139
chr10	+	111481530	111481565	snoRNA	Gm25117	ENSEMBL	G1776.1	36	GTGTTGTTCTTATATCAGCCAGGGGCAGAGTAGATG	19	111481530	0.630011	5	5	138	0.263158	0.69897	0.894737	0.363636	0.631579	11	14	0	5	chr10:111481530-111481565
chrX	-	14315395	14315425	snRNA	Gm25202	ENSEMBL	G18700.1	31	TACCTCCAGGAACGGTGCACCCCCTCCGGGG	6	14315395	0.846062	2	5	18	0.833333	0.69897	0	0.25	0.5	4	1	0	5	chrX:14315395-14315425
chr10	+	128084144	128084182	snoRNA	Gm25206	ENSEMBL	G1830.1	39	ATTCTGTGATGACTTTACCAAATGACTTTCGTTCTTCTG	30	128084144	0.685484	7	10	257	0.366667	0.740363	0.766667	0.352941	0.633333	17	18	1	11	chr10:128084144-128084182
chr13	+	81065504	81065523	miRNA	Gm25241	ENSEMBL	G4771.1	20	ACCACTTTCAACTCCATCAT	65	81065515	0.65092	3	47	343	0.723077	0.893947	0.984615	0.666667	0.969231	6	13	5	47	chr13:81065504-81065523
chr9	-	65196638	65196658	snRNA	Gm25313	ENSEMBL	G17907.1	21	ATCTTTCGCCTTTTACTAAAG	7	65196655	0.725397	3	7	56	1	0.845098	0	0.333333	0.714286	3	0	0	7	chr9:65196638-65196658
chr11	-	69668950	69668996	snoRNA	Gm25835	ENSEMBL	G3143.1	47	TGCTCTGTGATGAACCCCATGCGTGTCATCTGAGCCTGGCTTCCCTG	26	69668996	0.778775	5	9	190	0.346154	0.653213	0.346154	0.105263	0.346154	19	16	1	9	chr11:69668950-69668996
chr11	-	69668851	69668900	snoRNA	Gm25835	ENSEMBL	G3142.1	50	CTTATCAGGGAAGCTTTGGGCAAAGGATCAGTCCTTGTATTCTGAGAGCA	14	69668851	0.98288	4	10	79	0.714286	1	0	0.3	0.5	10	4	0	10	chr11:69668851-69668900
chr9	-	88857710	88857742	snoRNA	Gm26135	ENSEMBL	G17996.1	33	AACCTGAATTCCTGTTGAAAAACCATAATTACG	12	88857710	0.662927	4	5	62	0.5	0.778151	0.166667	0.333333	0.5	9	6	0	6	chr9:88857710-88857742
chr18	+	75001880	75001911	snoRNA	Gm26202	ENSEMBL	G8452.1	32	TTGCTGTGATGACTATCTTAGGACACCTTTGG	193	75001880	0.673107	8	55	1589	0.300518	0.684247	0.823834	0.41791	0.797927	67	124	11	58	chr18:75001880-75001911
chr4	+	147223819	147223902	lincRNA	Gm26624	ENSEMBL	G12338.1	84	CAGCCATGAGAGAGAGCGCAGAAACGTCCACGCTCTTAATAGAGGATTCGTCCCCGTATACTCCCAGCTACTTCCACTACACAG	27	147223819	0.978777	9	22	146	0.814815	0.740363	0.62963	0.294118	0.555556	17	2	3	22	chr4:147223819-147223902
chr17	+	39846142	39846171	lincRNA	Gm26917	HAVANA	G7650.1	30	CTTTGCCGCGTGCGTGTGCTCGCGGACGGG	6	39846171	0.823863	3	6	36	1	0.778151	0.833333	0.2	0.333333	5	0	0	6	chr17:39846142-39846171
chr17	+	39845409	39845443	lincRNA	Gm26917	HAVANA	G7645.1	35	CCCTCCCCTCGTTCCTCCCTCTCGCGGGGTTCAAG	7	39845409	0.920626	3	6	45	0.857143	0.778151	1	0.25	0.571429	4	1	0	6	chr17:39845409-39845443
chr17	+	39845966	39846004	lincRNA	Gm26917	HAVANA	G7649.1	39	TCGCGCTTCTCTTTCCGCCAACCCCCACGCCAACCCACC	10	39846004	0.99082	4	4	47	0.5	0.69897	0.7	0.25	0.4	8	5	0	5	chr17:39845966-39846004
chr17	+	39845885	39845912	lincRNA	Gm26917	HAVANA	G7648.1	28	TCCCGGTGGTGGTCGTTGGTGTGGGGAG	5	39845896	0.704672	2	4	34	0.8	0.60206	1	0.25	0.4	4	1	0	4	chr17:39845885-39845912
chr17	+	39848531	39848577	lincRNA	Gm26924	HAVANA	G7653.1	47	GCGTTCGGTCGTCGGGGCGCGCGCTTTGCTCTCCCGGCACCCATCCC	6	39848531	0.907504	4	5	24	1	0.778151	0.333333	0.2	0.333333	5	0	0	6	chr17:39848531-39848577
chr5	+	96174123	96174144	coding	Gm2840	ENSEMBL	G13280.1	22	TTCAATACACTCTTCTTCAACG	37	96174134	0.612092	5	23	271	0.621622	0.759668	0.756757	1	1	10	11	3	23	chr5:96174123-96174144
chr11	+	55109615	55109635	3'utr	Gm2a	HAVANA	G2459.1	21	CCTCTAACTCTATCCTCCTAC	6	55109624	0.630389	4	5	37	0.833333	0.69897	0.833333	0	0	6	1	0	5	chr11:55109615-55109635
chr5	-	99021952	99021975	processed_pseudogene	Gm3470	HAVANA	G13829.1	24	CCCCTTACCCTCTCTACACCACAG	9	99021952	0.768593	2	9	36	1	0.954243	0	0.666667	0.888889	3	0	0	9	chr5:99021952-99021975
chr10	+	93779262	93779281	pseudogene	Gm3571	ENSEMBL	G1723.1	20	CTTTCTACTCTTTCTACCTG	7	93779269	0.639261	2	6	64	0.857143	0.778151	1	0.666667	0.857143	3	1	0	6	chr10:93779262-93779281
chrX	-	95321451	95321481	processed_pseudogene	Gm3712	HAVANA	G18862.1	31	ACCCTTCTCAATAACCATAAACTCTCTCCAG	7	95321451	0.656374	4	7	47	1	0.845098	0	0.4	0.571429	5	0	0	7	chrX:95321451-95321481
chr1	-	46011848	46011875	processed_pseudogene	Gm3852	ENSEMBL	G811.1	28	TTTTCCTGGCAGCCCTCTTTCTCATCTG	8	46011850	0.816484	2	6	90	0.75	0.778151	0	0.666667	0.875	3	2	0	6	chr1:46011848-46011875
chr13	-	85127355	85127377	coding	Gm4076	ENSEMBL	G5194.1	23	AGCCCTAACCACATTATTTACAG	10	85127377	0.581529	5	9	49	0.9	0.954243	0	0.285714	0.5	7	1	0	9	chr13:85127355-85127377
chr16	-	46154558	46154609	coding	Gm4737	ENSEMBL	G7303.1	52	TTACTAACCTCATCCACACCAAATACCCACAGCTTCTGTCAGGCATCCGAGG	12	46154558	0.942914	5	11	42	0.916667	0.740363	0	0.333333	0.5	9	0	1	11	chr16:46154558-46154609
chrX	+	152433912	152433957	processed_transcript	Gm4750	HAVANA	G18620.1	46	TTACTGAGCTGCGTTTTACACCCTTTCTTTGACAAAACCTAACTTG	31	152433912	0.998361	3	7	238	0.225806	0.845098	0.870968	0.4	0.806452	10	24	0	7	chrX:152433912-152433957
chr18	+	48047877	48047932	coding	Gm5506	ENSEMBL	G8370.1	56	GGGAAACTGAGGACACTTTCATCGCAGACCTGGTGGTGGGGCTCTGCACTGGGCAG	12	48047877	0.908072	4	12	40	1	1.07918	1	0.25	0.75	4	0	0	12	chr18:48047877-48047932
chr19	-	14960236	14960260	processed_pseudogene	Gm5513	ENSEMBL	G9173.1	25	ATACCTGTCCCCCAAATACATCAAG	9	14960251	0.814218	2	8	37	0.888889	0.60206	0	0.25	0.666667	4	0	1	8	chr19:14960236-14960260
chr3	-	113054131	113054157	processed_pseudogene	Gm5548	ENSEMBL	G11661.1	27	TCATCTCCCCCATCCCCTACTTCATTG	7	113054136	0.729288	2	5	48	0.714286	0.69897	0	0.5	0.714286	4	2	0	5	chr3:113054131-113054157
chrX	+	68629821	68629855	processed_pseudogene	Gm5638	HAVANA	G18455.1	35	ACCTTACTAACCTCATCCACACCAAATACCCACAG	48	68629855	0.781054	3	19	121	0.395833	0.977724	0.708333	0.470588	0.8125	17	28	1	19	chrX:68629821-68629855
chr16	+	93628986	93629007	unprocessed_pseudogene	Gm5678	HAVANA	G7119.1	22	CTCCCTCTAATAAAACCCCAAG	5	93629007	0.870608	2	5	15	1	0.69897	1	0.5	0.8	2	0	0	5	chr16:93628986-93629007
chr16	+	22230704	22230747	processed_pseudogene	Gm5809	HAVANA	G6855.1	44	CTCACACCATAACGACTTTAATTCCAATCCTCTACACACTCCTG	29	22230736	0.662796	6	13	197	0.448276	0.636822	0.724138	0.352941	0.62069	17	14	2	13	chr16:22230704-22230747
chr3	+	18009109	18009131	processed_pseudogene	Gm5844	HAVANA	G10848.1	23	ATCAATAACCTTGGCACCATTGC	5	18009114	0.707721	2	5	25	1	0.69897	0.4	0.666667	0.8	3	0	0	5	chr3:18009109-18009131
chr3	+	18008890	18008917	processed_pseudogene	Gm5844	HAVANA	G10846.1	28	TCCTTGATCATCAATACCTTCTACTCGA	162	18008910	0.679872	5	103	1034	0.635802	1.10975	0.987654	0.666667	0.975309	12	52	7	103	chr3:18008890-18008917
chr5	+	32420443	32420466	processed_pseudogene	Gm5864	HAVANA	G13090.1	24	AAAACATCTCTAACTTCAACAATG	16	32420458	0.725591	3	14	78	0.875	0.845098	0.8125	0.5	0.8125	6	1	1	14	chr5:32420443-32420466
chrX	+	114989366	114989387	processed_pseudogene	Gm5943	HAVANA	G18549.1	22	ACCAAAATTTATCATCCTAATG	8	114989371	0.684311	2	8	48	1	0.90309	1	0.5	0.875	2	0	0	8	chrX:114989366-114989387
chrX	+	136930751	136930773	processed_pseudogene	Gm6275	HAVANA	G18580.1	23	CCATTCTCATCCCTCCTCACTTG	5	136930773	0.796237	2	4	36	0.8	0.60206	1	0.25	0.4	4	1	0	4	chrX:136930751-136930773
chr12	+	64786866	64786896	pseudogene	Gm6395	ENSEMBL	G3729.1	31	CAACTTCAAATCAATATCAACTTCAACTAAG	5	64786888	0.76603	2	5	33	1	0.69897	1	0.333333	0.6	3	0	0	5	chr12:64786866-64786896
chr10	-	74863300	74863327	processed_pseudogene	Gm6419	ENSEMBL	G2053.1	28	TCACAAATCCACATACTCTTCTCTTCCG	7	74863300	0.606311	4	4	53	0.571429	0.60206	0	0.166667	0.285714	6	3	0	4	chr10:74863300-74863327
chr12	+	119262713	119262736	coding	Gm6768	ENSEMBL	G3986.1	24	CATTTCTTAATTCACCCCTACAAG	8	119262725	0.691759	3	8	56	1	0.90309	1	1	1	3	0	0	8	chr12:119262713-119262736
chr14	+	18531653	18531675	processed_pseudogene	Gm6781	ENSEMBL	G5313.1	23	TAACTTCCACACTTTCCTCTATG	5	18531660	0.679203	2	4	41	0.8	0.60206	1	0.25	0.4	4	1	0	4	chr14:18531653-18531675
chr13	+	66008263	66008293	processed_pseudogene	Gm6910	ENSEMBL	G4712.1	31	ACTCGCTCCTCCTCCACATCCTCTTCCACAG	9	66008290	0.710138	3	8	58	0.888889	0.90309	1	0.333333	0.555556	6	1	0	8	chr13:66008263-66008293
chrX	-	90744878	90744902	processed_pseudogene	Gm6977	HAVANA	G18855.1	25	AAATACTTTCTCCACCAATCTCATG	104	90744896	0.61263	5	72	693	0.692308	0.81594	0	0.538462	0.884615	26	22	10	72	chrX:90744878-90744902
chr18	-	16274848	16274873	processed_pseudogene	Gm7665	HAVANA	G8546.1	26	AAACAACACTCAACTCTCCAAAACTG	30	16274873	0.840414	3	27	90	0.9	1.43136	0	0.75	0.966667	4	3	0	27	chr18:16274848-16274873
chr15	-	74080237	74080274	processed_pseudogene	Gm7935	ENSEMBL	G6575.1	38	TTCCACCTCGTGGTCCTCTTCGGGGCCCACTTCCTCAG	6	74080274	0.977015	3	6	41	1	0.778151	0	0.25	0.5	4	0	0	6	chr15:74080237-74080274
chr7	+	83756299	83756320	intron	Gm7964	ENSEMBL	G15333.1	22	CTTAAATTACCAACATTATAAA	11	83756312	0.58777	3	8	69	0.727273	0.60206	0.818182	0.428571	0.636364	7	2	1	8	chr7:83756299-83756320
chrX	+	136340393	136340413	processed_pseudogene	Gm7973	HAVANA	G18572.1	21	ATCCATTTTAACAACCCTAAA	15	136340403	0.611089	3	15	75	1	1.17609	0.866667	0.6	0.866667	5	0	0	15	chrX:136340393-136340413
chr10	-	14745841	14745867	processed_pseudogene	Gm8355	ENSEMBL	G1876.1	27	ACATCGATGCCAATGGCATCCTCAATG	6	14745854	0.867968	2	6	30	1	0.778151	0	0.5	0.833333	2	0	0	6	chr10:14745841-14745867
chr14	+	11180347	11180366	processed_pseudogene	Gm8429	HAVANA	G5299.1	20	AATACTCACATCTTCATCAG	48	11180357	0.682636	2	45	243	0.9375	1.65321	1	1	1	3	3	0	45	chr14:11180347-11180366
chrX	+	154775080	154775099	processed_pseudogene	Gm8577	HAVANA	G18624.1	20	ACATTTTCAACACTTCCATT	13	154775093	0.657809	2	10	94	0.769231	1	0.923077	0.75	0.923077	4	3	0	10	chrX:154775080-154775099
chrX	-	80533791	80533811	processed_pseudogene	Gm8806	HAVANA	G18840.1	21	AACTCCTCCTGCATTCAACCG	7	80533791	0.81119	2	7	28	1	0.845098	0	1	1	2	0	0	7	chrX:80533791-80533811
chr12	-	103821616	103821636	unprocessed_pseudogene	Gm8893	ENSEMBL	G4321.1	21	CAAATTACATTCTCTTTAAAG	124	103821633	0.813668	2	102	890	0.822581	0.967207	0	0.75	0.983871	8	12	10	102	chr12:103821616-103821636
chr12	+	7861037	7861061	pseudogene	Gm9144	ENSEMBL	G3507.1	25	CACTACTTTCCACGCCTGGGGACTG	5	7861061	0.818596	2	4	26	0.8	0.60206	1	0.666667	0.8	3	1	0	4	chr12:7861037-7861061
chrX	-	12620168	12620211	processed_pseudogene	Gm9432	HAVANA	G18695.1	44	TAACACACCAAAATATGGACTCATTTTTCATTCCACCTTCATTG	7	12620211	0.991426	4	7	74	1	0.845098	0	0.5	0.714286	4	0	0	7	chrX:12620168-12620211
chr6	+	85845339	85845361	processed_pseudogene	Gm9769	ENSEMBL	G14332.1	23	TCTACATTCTTTCTAATAAACTG	10	85845353	0.730149	3	10	90	1	1	1	0.333333	0.8	3	0	0	10	chr6:85845339-85845361
chr9	+	108050196	108050218	coding	Gmppb	HAVANA	G17572.1	23	ATTTCCCCTTCCAAGCCATGGTG	5	108050207	0.799584	2	5	30	1	0.69897	1	0.666667	0.8	3	0	0	5	chr9:108050196-108050218
chr10	-	81531193	81531213	coding	Gna11	HAVANA	G2096.1	21	CACAATCATCACCTACCCCTG	5	81531200	0.697976	3	5	15	1	0.69897	0	0.333333	0.6	3	0	0	5	chr10:81531193-81531213
chr10	-	81530878	81530913	coding	Gna11	HAVANA	G2094.1	36	ACAAAATCATCTACTCCCACTTCACGTGTGCCACCG	10	81530897	0.74052	3	10	48	1	1	0	0.428571	0.6	7	0	0	10	chr10:81530878-81530913
chr11	+	109399061	109399082	3'utr	Gna13	HAVANA	G2833.1	22	TTTCTTATACTCTCAACTCAAG	6	109399082	0.911847	2	4	46	0.666667	0.60206	1	0.666667	0.833333	3	2	0	4	chr11:109399061-109399082
chr9	-	107616934	107616960	coding	Gnai2	ENSEMBL	G18072.1	27	TTCACCTTCAAGGACTTACACTTCAAG	9	107616934	0.874868	3	6	38	0.666667	0.778151	0	0.6	0.777778	5	3	0	6	chr9:107616934-107616960
chr19	+	16383276	16383301	coding	Gnaq	HAVANA	G8903.1	26	ACAAAATCATCTACTCCCACTTCACG	8	16383276	0.858237	3	6	42	0.75	0.778151	0.875	0.4	0.625	5	2	0	6	chr19:16383276-16383301
chr4	+	155557598	155557619	3'utr	Gnb1	HAVANA	G12404.1	22	ATCTTTTTTCCTTCACTTATTG	5	155557607	0.6648	4	4	61	0.8	0.60206	1	0	0	5	1	0	4	chr4:155557598-155557619
chr4	+	155557533	155557556	3'utr	Gnb1	HAVANA	G12403.1	24	CATATCCTATCCAACCATACTAAC	11	155557549	0.702029	5	10	56	0.909091	1	0.818182	0.285714	0.545455	7	1	0	10	chr4:155557533-155557556
chr11	+	48802388	48802414	coding	Gnb2l1	HAVANA	G2421.1	27	AATACTCTGGGTGTCTGCAAGTACACG	8	48802388	0.808414	2	5	46	0.625	0.69897	1	0.5	0.75	4	3	0	5	chr11:48802388-48802414
chr11	+	48803457	48803476	coding	Gnb2l1	HAVANA	G2423.1	20	CAACCCTATCATCGTCTCCT	16	48803471	0.676955	2	11	85	0.6875	0.740363	0.875	0.333333	0.75	6	4	1	11	chr11:48803457-48803476
chr6	+	67017678	67017706	3'utr	Gng12	HAVANA	G14280.1	29	TAACTAAAACACCCTTCTCTCGGAATAAT	12	67017705	0.853634	5	9	65	0.75	0.954243	0.75	0.666667	0.833333	6	3	0	9	chr6:67017678-67017706
chr10	+	121376642	121376678	coding	Gns	ENSEMBL	G1801.1	37	AATTCTAAATACTATAACTACACCCTCTCCATCAACG	59	121376642	0.824654	5	12	338	0.20339	1.07918	0.745763	0.387097	0.677966	31	47	0	12	chr10:121376642-121376678
chr15	+	12349990	12350019	3'utr	Golph3	ENSEMBL	G6063.1	30	CTTCTCGCCATATTGGCACCCTACCCCCTG	6	12350004	0.771336	2	3	25	1	0.778151	0.666667	0.666667	0.833333	3	0	0	6	chr15:12349990-12350019
chr15	+	12349496	12349525	coding	Golph3	ENSEMBL	G6062.1	30	ACACATCCTCTCACCAATAACAACATTAAG	9	12349496	0.682123	5	8	41	0.888889	0.90309	0.666667	0.125	0.222222	8	1	0	8	chr15:12349496-12349525
chr6	+	142396232	142396257	coding	Golt1b	HAVANA	G14549.1	26	TCCTCGGATCCCTCCTAAATCTACCT	5	142396232	0.748203	3	4	29	0.8	0.60206	0.6	0.25	0.4	4	1	0	4	chr6:142396232-142396257
chr2	+	70682993	70683014	coding	Gorasp2	HAVANA	G9659.1	22	TACCCCCATTACTCCTCTTAAG	13	70683000	0.651245	4	12	78	0.923077	0.778151	1	0.5	0.769231	6	0	1	12	chr2:70682993-70683014
chr2	+	70689232	70689254	coding	Gorasp2	HAVANA	G9660.1	23	CCTCTCCAACTTCAACCTCCCTG	14	70689241	0.73174	2	7	68	0.5	0.845098	0.928571	0.428571	0.714286	7	7	0	7	chr2:70689232-70689254
chr11	-	103683863	103683890	coding	Gosr2	HAVANA	G3371.1	28	AACTCCTCCCTCCACAACATTCACCACG	26	103683872	0.757434	3	14	110	0.653846	0.753328	0	0.4	0.653846	15	7	2	17	chr11:103683863-103683890
chr8	-	95872264	95872301	coding	Got2	HAVANA	G16999.1	38	CCCAAACCATCCTGGGGAAATCACACGCCCATCTTCAG	6	95872264	0.964577	2	2	14	0.833333	0.69897	0	0.25	0.5	4	1	0	5	chr8:95872264-95872301
chr5	-	138365519	138365594	processed_pseudogene	Got2-ps1	HAVANA	G14050.1	76	ATCTCGGCTCTACCACCATCCACTGCCGTCTTACCGCCCACCATGGCCCTCCTGCACTCCAGCCGCATCCTCTCCG	7	138365519	0.950355	5	6	32	0.857143	0.778151	0	0	0	7	1	0	6	chr5:138365519-138365594
chr15	+	99724711	99724731	3'utr	Gpd1	HAVANA	G6374.1	21	ATATTAAACTAACACATTAAG	7	99724726	0.699745	3	6	36	0.857143	0.778151	1	0.2	0.428571	5	1	0	6	chr15:99724711-99724731
chr15	+	99723354	99723393	3'utr	Gpd1	HAVANA	G6369.1	40	ACACCCGTCATCAGGACTGTCTCCAGGACTCCCCATCTAG	6	99723354	0.966544	4	5	27	1	0.778151	1	0.2	0.333333	5	0	0	6	chr15:99723354-99723393
chr15	+	99724145	99724219	3'utr	Gpd1	HAVANA	G6373.1	75	CCCCTCCTACTGCTGACCTTTCTTCTCAGGGTCCTCCCCACAAGGCCGCTTCTCTCTGCAGTCACCACCAACTTC	9	99724219	0.991153	5	6	62	0.666667	0.778151	0.888889	0.125	0.222222	8	3	0	6	chr15:99724145-99724219
chr15	+	99723784	99723815	3'utr	Gpd1	HAVANA	G6371.1	32	CTCTCAAACAACCCCACTCTAACTTCTCCTAG	25	99723809	0.672455	6	19	152	0.76	1.27875	0.72	0.307692	0.64	13	6	0	19	chr15:99723784-99723815
chr6	+	135083470	135083492	coding	Gprc5a	HAVANA	G14525.1	23	CACCTTATTCCACCCATTTTCAG	43	135083486	0.585124	8	34	306	0.790698	0.832509	0.860465	0.705882	0.883721	17	5	4	34	chr6:135083470-135083492
chr6	+	135084153	135084202	3'utr	Gprc5a	HAVANA	G14526.1	50	CCAATTCACCTAACCCACGGTGGGTTCTATGAGGATTTGCTCCATACCAA	6	135084153	0.99091	3	4	45	0.666667	0.60206	0.833333	0.5	0.666667	4	2	0	4	chr6:135084153-135084202
chr11	+	114864213	114864243	coding	Gprc5c	HAVANA	G2861.1	31	AAACACGGGGTCTTTGTGTTGCTCACCACTG	5	114864213	0.92298	4	5	26	1	0.69897	1	0.25	0.4	4	0	0	5	chr11:114864213-114864243
chr8	+	85503267	85503286	coding	Gpt2	HAVANA	G16445.1	20	TATCAAAAAACCATTCACTG	5	85503273	0.727156	2	5	20	1	0.69897	1	1	1	2	0	0	5	chr8:85503267-85503286
chr4	+	125504309	125504343	intron	Grik3	HAVANA	G12144.1	35	AATTATTCCACCGAGGTGGAAGCTGCCGTGAACCG	5	125504343	0.672145	3	4	28	0.8	0.60206	0.8	0	0	5	1	0	4	chr4:125504309-125504343
chr4	+	125504357	125504389	intron	Grik3	HAVANA	G12145.1	33	CACCTGCGGGCCTCCTACACCTACCTCTCTCTG	54	125504381	0.757669	4	27	309	0.5	0.954243	0.685185	0.428571	0.851852	14	25	2	27	chr4:125504357-125504389
chr15	+	76249032	76249079	coding	Grina	ENSEMBL	G6214.1	48	CTCTTCATCTTCGCCATCCTCTGCATCTTCATCCGGAACCGCATCCTG	18	76249072	0.796389	7	13	135	0.722222	0.636822	0.944444	0.333333	0.555556	12	3	2	13	chr15:76249032-76249079
chr15	+	76248135	76248167	coding	Grina	ENSEMBL	G6211.1	33	CCCAACCCCTATGGACAGCCACCACCCTTCCAG	6	76248155	0.671006	3	4	14	0.666667	0.60206	0.5	0.2	0.333333	5	2	0	4	chr15:76248135-76248167
chr15	+	76249780	76249813	3'utr	Grina	ENSEMBL	G6217.1	34	AGGGGCACGCAGGGCGGGGTCTCATTCTTGCGCT	14	76249780	0.967649	4	13	72	0.928571	0.812913	0.857143	0.375	0.642857	8	0	1	13	chr15:76249780-76249813
chr15	+	76249298	76249359	coding	Grina	ENSEMBL	G6215.1	62	AACCTGTACACGGACATCATCAACATCTTCCTATATATTCTCACCATCATTGGCCGTGCCAA	166	76249333	0.661055	11	66	1472	0.39759	0.778151	0.777108	0.516667	0.825301	60	90	10	66	chr15:76249298-76249359
chr15	+	76249426	76249456	3'utr	Grina	ENSEMBL	G6216.1	31	CCATCTGTGCTTCCCTCTCTCTGGTCCCCAG	6	76249456	0.780939	3	6	48	1	0.778151	1	0.666667	0.833333	3	0	0	6	chr15:76249426-76249456
chr5	-	88672712	88672732	coding	Grsf1	HAVANA	G13796.1	21	AATACATTTCCTCCTAAATAG	6	88672725	0.608875	3	5	37	0.833333	0.69897	0	0.25	0.5	4	1	0	5	chr5:88672712-88672732
chr7	-	25229546	25229567	coding	Gsk3a	HAVANA	G15656.1	22	TCCATCCAACCATCTCTCAATG	6	25229552	0.677976	2	5	31	0.833333	0.69897	0	0.666667	0.833333	3	1	0	5	chr7:25229546-25229567
chr16	+	38228702	38228724	coding	Gsk3b	HAVANA	G6968.1	23	CCACCATCCTTATCCCTCCACAT	10	38228710	0.611685	4	8	52	0.8	0.90309	0.9	0.142857	0.4	7	2	0	8	chr16:38228702-38228724
chr16	+	38220126	38220158	coding	Gsk3b	HAVANA	G6967.1	33	ACACACCTGCACTCTTCAACTTTACCACTCAAG	17	38220126	0.903634	6	15	101	0.882353	0.875061	0.705882	0.166667	0.411765	12	1	1	15	chr16:38220126-38220158
chr16	-	11229278	11229299	coding	Gspt1	HAVANA	G7170.1	22	CTTACCATTTATTCCATATCTG	7	11229291	0.640981	4	7	63	1	0.845098	0	0.2	0.428571	5	0	0	7	chr16:11229278-11229299
chr16	-	11220715	11220736	3'utr	Gspt1	HAVANA	G7169.1	22	ACAAACCTCTCCCCATACTTTG	5	11220721	0.647888	2	5	25	1	0.69897	0	1	1	2	0	0	5	chr16:11220715-11220736
chr8	+	33671563	33671592	coding	Gsr	HAVANA	G16277.1	30	AACACCATCTATCAAAATAATTTAACCAAG	6	33671592	0.673027	4	6	35	1	0.778151	0.666667	0.2	0.333333	5	0	0	6	chr8:33671563-33671592
chr8	+	33697252	33697272	coding	Gsr	HAVANA	G16279.1	21	CCATTCATCCTACCTCTTCAG	8	33697272	0.672651	4	7	49	0.875	0.845098	1	0.6	0.75	5	1	0	7	chr8:33697252-33697272
chr3	-	108012713	108012732	coding	Gstm1	HAVANA	G11648.1	20	CAACACCTATATTTTCAAAG	10	108012713	0.655968	4	7	53	0.7	0.845098	0	0.6	0.8	5	3	0	7	chr3:108012713-108012732
chr19	-	4037591	4037616	coding	Gstp1	ENSEMBL	G9079.1	26	ACCATACACCATTGTCTACTTCCCAG	7	4037604	0.621308	3	5	44	0.714286	0.69897	0	0.75	0.857143	4	2	0	5	chr19:4037591-4037616
chr19	-	4036687	4036718	coding	Gstp1	ENSEMBL	G9078.1	32	CAAATATGTCACCCTCATCTACACCAACTATG	40	4036697	0.768963	2	30	204	0.75	1.47712	0	0.714286	0.95	7	10	0	30	chr19:4036687-4036718
JH792830.1	-	22702	22733	coding	GSTP1	ENSEMBL	G19049.1	32	CAAATATGTCACCCTCATCTACACCAACTATG	11	22707	0.759791	5	9	59	0.818182	0.653213	0	0.222222	0.363636	9	1	1	9	JH792830.1:22702-22733
JH792830.1	-	23149	23172	coding	GSTP1	ENSEMBL	G19050.1	24	ACCTCACCCTTTACCAATCTAATG	17	23162	0.59968	2	12	98	0.705882	1.07918	0	1	1	4	5	0	12	JH792830.1:23149-23172
chr2	-	28579519	28579542	coding	Gtf3c5	HAVANA	G10212.1	24	ATCTCCACAATTTACAAATTCCAG	10	28579524	0.736621	4	10	60	1	1	0	0.5	0.8	4	0	0	10	chr2:28579519-28579542
chr13	-	8989092	8989111	coding	Gtpbp4	ENSEMBL	G4894.1	20	CATTTACCACCAAATCTCTG	5	8989098	0.596622	3	5	25	1	0.69897	0	0.666667	0.8	3	0	0	5	chr13:8989092-8989111
chr13	-	8992739	8992766	coding	Gtpbp4	ENSEMBL	G4895.1	28	TTATTCATAAACATTATCAAATTCATCG	26	8992744	0.6821	6	21	201	0.807692	1.32222	0	0.5	0.730769	14	5	0	21	chr13:8992739-8992766
chr15	-	93259123	93259148	coding	Gxylt1	HAVANA	G6689.1	26	TACCCTATCACCTTCCCAGGTGACAG	5	93259134	0.796162	2	5	25	1	0.69897	0	0.25	0.4	4	0	0	5	chr15:93259123-93259148
chr2	+	152681051	152681083	coding	H13	HAVANA	G9949.1	33	ATATTCTCCCAGGAGTACATCAACCTCTTGCTG	61	152681079	0.770976	7	20	406	0.327869	0.60206	0.491803	0.354839	0.672131	31	37	4	20	chr2:152681051-152681083
chr2	+	152681090	152681112	coding	H13	HAVANA	G9950.1	23	TATTTCTTCGTGCTGGGGATCCT	8	152681095	0.663378	2	3	45	0.625	0.69897	0.625	0.333333	0.5	6	3	0	5	chr2:152681090-152681112
chr17	+	35266213	35266251	coding	H2-D1	HAVANA	G7611.1	39	ATGGTGATCGTTGCTGTTCTGGGTGTCCTTGGAGCTATG	20	35266242	0.702207	3	11	144	0.6	0.60206	0.85	0.285714	0.5	14	6	2	12	chr17:35266213-35266251
chr17	+	35267193	35267219	3'utr	H2-D1	HAVANA	G7612.1	27	ATGGCTCAGCGCTGACTGCTCTTCCAA	5	35267208	0.704611	2	4	27	0.8	0.60206	0.2	0	0	5	1	0	4	chr17:35267193-35267219
chr17	-	33996182	33996207	3'utr	H2-K1	HAVANA	G7956.1	26	ACCTGCAACTCCTCACTTCCACACTG	99	33996189	0.668577	4	68	430	0.69697	0.935759	0	0.470588	0.909091	17	23	7	69	chr17:33996182-33996207
chr17	-	33996231	33996254	3'utr	H2-K1	HAVANA	G7957.1	24	CCAAACACTGAGGGACATCTGTAG	11	33996231	0.740746	3	8	28	0.727273	0.90309	0	0.8	0.909091	5	3	0	8	chr17:33996231-33996254
chr17	+	35473495	35473550	coding	H2-Q10	HAVANA	G7621.1	56	CTTCCACTGACTCTATCATGTCACACATTGCTGATCTGCTGTGGCCATCATTAAAG	12	35473550	0.990076	4	9	81	0.75	0.653213	1	0.25	0.5	8	2	1	9	chr17:35473495-35473550
chr17	+	35474321	35474370	3'utr	H2-Q10	ENSEMBL	G7622.1	50	CATTGCTTGCTCCCTTCTACAGTCAGCCTTCCAACTCCAGCCAAACACTG	12	35474346	0.765555	5	9	67	0.75	0.954243	0.916667	0.1	0.25	10	3	0	9	chr17:35474321-35474370
chr17	+	35394360	35394389	transcribed_unprocessed_pseudogene	H2-Q5	HAVANA	G7618.1	30	CACACTCGCTGCGGTATTTCCACACCGCTG	5	35394360	0.763748	3	4	18	0.8	0.60206	0.6	0.25	0.4	4	1	0	4	chr17:35394360-35394389
chr13	-	56089785	56089823	coding	H2afy	HAVANA	G5099.1	39	CCGGCTTTGAGGTGGAGGCCATAATCAATCCTACCAATG	11	56089809	0.650641	5	10	53	0.909091	0.69897	0	0.25	0.454545	8	0	1	10	chr13:56089785-56089823
chr13	-	56074290	56074319	coding	H2afy	HAVANA	G5098.1	30	TCCTCCTCCATCAAAACTGTGTACTTCATG	5	56074319	0.767014	3	4	33	0.8	0.60206	0	0.25	0.4	4	1	0	4	chr13:56074290-56074319
chr3	+	137866476	137866495	3'utr	H2afz	HAVANA	G11305.1	20	ACTCTAAATATTCCTAACAG	6	137866487	0.66784	2	6	30	1	0.778151	1	1	1	2	0	0	6	chr3:137866476-137866495
chr4	-	149982531	149982577	coding	H6pd	HAVANA	G12962.1	47	CGGGAGCAAGACGCCTACTCCACCCTCCTGTCGCACATCTTCCACTG	10	149982577	0.978407	4	6	43	0.7	0.845098	0	0.25	0.4	8	3	0	7	chr4:149982531-149982577
chr4	-	149996102	149996127	coding	H6pd	HAVANA	G12966.1	26	AATCCCTCTCCTGTCCCAAGGACTTG	9	149996102	0.958241	2	6	41	0.666667	0.778151	0	0.666667	0.888889	3	3	0	6	chr4:149996102-149996127
chr4	-	149980973	149981024	3'utr	H6pd	HAVANA	G12954.1	52	CACCCACTGTCCTCAGTATTCCCCATTACCCCTCAGCCTCTCCCTCTCTACA	18	149981006	0.754623	3	9	99	0.5	0.954243	0	0.333333	0.555556	12	9	0	9	chr4:149980973-149981024
chr4	-	149980085	149980134	3'utr	H6pd	HAVANA	G12949.1	50	CCCACGTGCCACCACTCACATTCCACCCAGGAGGCGGGTTTTAGTGCCAA	8	149980085	0.921484	3	6	24	0.75	0.778151	0	0.4	0.625	5	2	0	6	chr4:149980085-149980134
chr4	-	149982470	149982492	coding	H6pd	HAVANA	G12961.1	23	CCTCCTGGGTCTTCTGGACCCCG	5	149982470	0.760377	3	4	26	0.8	0.60206	0	0.25	0.4	4	1	0	4	chr4:149982470-149982492
chr4	-	149981975	149982007	coding	H6pd	HAVANA	G12958.1	33	CACGTCAGGGTACCCTACTACAACATCCACCCG	35	149981975	0.74584	4	26	114	0.742857	0.937852	0	0.352941	0.685714	17	7	2	26	chr4:149981975-149982007
chr4	-	149981505	149981537	3'utr	H6pd	HAVANA	G12956.1	33	TCACTCTCAGCCTTCCTCTTTAGCTGCCCACTG	10	149981533	0.842159	5	10	67	1	1	0	0.25	0.4	8	0	0	10	chr4:149981505-149981537
chr4	-	149981081	149981139	3'utr	H6pd	HAVANA	G12955.1	59	ACACAATCCTGAGCCTGCACCGGGCGCCTTGCCTCTTCTGGTATCCCATCATCCCTCTG	16	149981081	0.915551	4	15	55	0.9375	1.17609	0	0.555556	0.75	9	1	0	15	chr4:149981081-149981139
chr4	-	149980575	149980594	3'utr	H6pd	HAVANA	G12950.1	20	CACATACAGTTTTCATTTAG	6	149980575	0.762428	2	4	29	0.666667	0.60206	0	0.5	0.666667	4	2	0	4	chr4:149980575-149980594
chr4	-	149995944	149995980	coding	H6pd	HAVANA	G12965.1	37	ATGGGCTCTGGGAGGCAGGCAGGATCTTCTACTTCAG	14	149995944	0.736192	5	10	81	0.714286	0.69897	0.142857	0.0833333	0.214286	12	3	1	10	chr4:149995944-149995980
chr4	-	149980897	149980938	3'utr	H6pd	HAVANA	G12953.1	42	ATCTAGAGACCGGGGCTCCCTTTCCCACTAAGAACTGTTATG	5	149980938	0.964911	3	5	30	1	0.69897	0	0	0	5	0	0	5	chr4:149980897-149980938
chr4	-	149981792	149981842	coding	H6pd	HAVANA	G12957.1	51	CACACAGCTTCTCTGTTCCCACAGTCCCCCACAGGCCTGGATGGTGATCAG	12	149981815	0.889711	4	10	57	0.833333	1	0	0.375	0.583333	8	2	0	10	chr4:149981792-149981842
chr7	-	30942399	30942449	3'utr	Hamp	ENSEMBL	G15715.1	51	ACCCCTGCAGCCCCTCAACCCCATTATTTATTCCTGCCCTCCCCACCAATG	55	30942428	0.732233	7	19	321	0.345455	0.977724	0	0.32	0.690909	25	35	1	19	chr7:30942399-30942449
chr7	-	30943897	30943921	coding	Hamp	ENSEMBL	G15716.1	25	CAGCACCACCTATCTCCATCAACAG	43	30943908	0.570222	3	39	129	0.930233	1.12494	0	0.333333	0.767442	15	1	2	40	chr7:30943897-30943921
chr2	+	71421702	71421723	coding	Hat1	ENSEMBL	G9664.1	22	ATACTACATTTCATTTCCTACA	11	71421716	0.641483	5	8	91	0.727273	0.90309	0.727273	0.666667	0.818182	6	3	0	8	chr2:71421702-71421723
chr12	-	31930977	31931000	coding	Hbp1	HAVANA	G4059.1	24	ACTTCACACCTATGGACTCTTCTG	8	31930986	0.696069	3	7	54	0.875	0.845098	0	0.5	0.75	4	1	0	7	chr12:31930977-31931000
chr3	+	87913143	87913163	coding	Hdgf	HAVANA	G11074.1	21	TCTTTTTTTTTGGGACCCATG	5	87913163	0.768537	3	4	51	0.8	0.60206	1	0.25	0.4	4	1	0	4	chr3:87913143-87913163
chr3	+	87915852	87915871	3'utr	Hdgf	HAVANA	G11077.1	20	ACCGGGTTGGCTTTCTCTTT	13	87915864	0.648121	3	7	110	0.538462	0.845098	0.846154	0.5	0.769231	6	6	0	7	chr3:87915852-87915871
chr1	-	93431371	93431439	coding	Hdlbp	ENSEMBL	G993.1	69	AACTAAAAACTGCAACCAAAATCCAGATCCCACGCCCAGATGACCCCAGTAATCAGATCAAGATCACTG	533	93431397	0.979509	8	357	1088	0.669794	0.820274	0	0.555556	0.947467	63	123	53	357	chr1:93431371-93431439
chr1	-	93437215	93437242	coding	Hdlbp	ENSEMBL	G995.1	28	CAAAAATCTGCCTTGAGATCATGCAGAG	14	93437237	0.634403	3	12	68	0.857143	0.60206	0	0.444444	0.642857	9	0	2	12	chr1:93437215-93437242
chr1	-	93417202	93417221	coding	Hdlbp	ENSEMBL	G979.1	20	ACTGTGTGGAGGCAGCCAAG	5	93417202	0.903892	2	4	11	0.8	0.60206	0	0.333333	0.6	3	1	0	4	chr1:93417202-93417221
chr1	-	93423772	93423792	coding	Hdlbp	ENSEMBL	G986.1	21	AAATTCGTGACAAATTCCCAG	21	93423783	0.719782	3	17	88	0.809524	0.628389	0	0.25	0.714286	8	1	3	17	chr1:93423772-93423792
chr1	-	93421379	93421399	coding	Hdlbp	ENSEMBL	G984.1	21	ATCTTCAAACAGTTTCACAAG	59	93421389	0.72041	2	35	319	0.59322	0.765917	0.0169492	0.2	0.864407	10	19	5	35	chr1:93421379-93421399
chr1	-	93431041	93431063	coding	Hdlbp	ENSEMBL	G991.1	23	AATCAACATCCCTCCACCCAGTG	10	93431044	0.937912	2	10	21	1	1	0	0.333333	0.8	3	0	0	10	chr1:93431041-93431063
chr1	-	93429390	93429435	coding	Hdlbp	ENSEMBL	G989.1	46	TTTCATCATTGGTAAGAAAGGGCAGAACCTGGCCAAAATCACTCAG	23	93429417	0.963284	4	18	68	0.782609	0.954243	0	0.266667	0.521739	15	4	1	18	chr1:93429390-93429435
chr1	-	93417260	93417294	coding	Hdlbp	ENSEMBL	G980.1	35	TATGGCGGGGTGATGGTCAGCTTCCCACGCTCTGG	16	93417271	0.604984	6	14	70	0.875	0.669007	0.1875	0.142857	0.25	14	0	2	14	chr1:93417260-93417294
chr1	-	93412476	93412495	coding	Hdlbp	ENSEMBL	G977.1	20	TTTTAAGCTGAGTGTCACTG	23	93412481	0.667535	5	20	161	0.913043	1.02119	0	0.5	0.826087	8	1	1	21	chr1:93412476-93412495
chr1	-	93417629	93417658	coding	Hdlbp	ENSEMBL	G981.1	30	CCAAGCCAGAATACCACAAATTCCTCATTG	601	93417629	0.844333	4	596	2993	0.991681	1.9971	0	0.5	0.988353	14	0	5	596	chr1:93417629-93417658
chr13	+	12401565	12401589	coding	Heatr1	ENSEMBL	G4447.1	25	CCAAACTCTTTCCATACATCCAAAA	15	12401574	0.614617	3	14	76	0.933333	0.845098	0.4	0.571429	0.8	7	0	1	14	chr13:12401565-12401589
chr2	-	181232679	181232700	coding	Helz2	ENSEMBL	G10800.1	22	CCCAATTCACTACCATTCCCTG	5	181232700	0.630784	2	5	25	1	0.69897	0	1	1	2	0	0	5	chr2:181232679-181232700
chr15	+	74820616	74820637	coding	Hemt1	ENSEMBL	G6203.1	22	ATACCTCTATCAACAATACCAG	43	74820637	0.799259	4	42	172	0.976744	1.62325	0.860465	0.625	0.930233	8	1	0	42	chr15:74820616-74820637
chr15	+	74821314	74821335	coding	Hemt1	ENSEMBL	G6204.1	22	TAACACCTTCTCATGTCCAAAG	5	74821335	0.784448	2	5	25	1	0.69897	1	1	1	2	0	0	5	chr15:74821314-74821335
chr8	+	94392446	94392477	coding	Herpud1	HAVANA	G16494.1	32	TTTTCCTCAGCATCCTTTACTTCTACTCCTCG	6	94392446	0.974967	5	6	53	1	0.778151	1	0.2	0.333333	5	0	0	6	chr8:94392446-94392477
chr9	-	25108870	25108892	coding	Herpud2	ENSEMBL	G17721.1	23	CTTTTTTACTTCACTAATACCAG	12	25108892	0.638843	4	8	101	0.666667	0.60206	0	0.25	0.5	8	3	1	8	chr9:25108870-25108892
chr9	+	59559424	59559443	coding	Hexa	ENSEMBL	G17369.1	20	ACACTCCTGGCCACACTTTG	6	59559424	0.641364	5	6	24	1	0.778151	1	0.2	0.333333	5	0	0	6	chr9:59559424-59559443
chr8	-	25957299	25957332	coding	Hgsnat	ENSEMBL	G16761.1	34	AACTTCAATTTTCCTATCAATGACTTCTATCCTG	28	25957322	0.673363	4	23	236	0.821429	0.884607	0	0.181818	0.678571	11	3	2	23	chr8:25957299-25957332
chr19	+	37435028	37435050	coding	Hhex	HAVANA	G8958.1	23	GTCCCCCAACTCCTCCTTCACCA	6	37435050	0.642866	3	6	24	1	0.778151	0.666667	0.2	0.333333	5	0	0	6	chr19:37435028-37435050
chr3	-	116648546	116648566	coding	Hiat1	HAVANA	G11668.1	21	TTCCCTAAACATACATTTCTG	9	116648550	0.728094	2	5	59	0.555556	0.69897	0	0.8	0.888889	5	4	0	5	chr3:116648546-116648566
chr13	-	65087102	65087141	coding	Hiatl1	ENSEMBL	G5138.1	40	AAACATTTCCTCAACACACATTCCTCATGAATGGGCTCAT	54	65087123	0.701522	4	37	338	0.685185	0.966142	0	0.47619	0.796296	21	14	3	37	chr13:65087102-65087141
chr6	-	52630236	52630255	coding	Hibadh	HAVANA	G14754.1	20	CTATCCACTCATCCTCTATG	6	52630250	0.712991	3	6	36	1	0.778151	0	0.666667	0.833333	3	0	0	6	chr6:52630236-52630255
chr12	+	73939551	73939571	coding	Hif1a	HAVANA	G3758.1	21	ATTTTCTCCCTTCAACAAACA	30	73939571	0.737744	6	26	184	0.866667	0.937852	0.633333	0.285714	0.666667	14	2	2	26	chr12:73939551-73939571
chr11	+	54870295	54870315	coding	Hint1	HAVANA	G2458.1	21	TCTATCACATTCACCTCCATG	6	54870315	0.669741	3	5	37	1	0.778151	1	0.5	0.666667	4	0	0	6	chr11:54870295-54870315
chr11	+	54869911	54869935	coding	Hint1	HAVANA	G2457.1	25	CATATATCCCAGATTTCTGTAGCAG	21	54869923	0.688726	5	18	148	0.857143	0.778151	0.809524	0.25	0.571429	12	1	2	18	chr11:54869911-54869935
chr6	-	38737426	38737448	coding	Hipk2	HAVANA	G14700.1	23	CAAAACACCTTTCATCACTCACG	8	38737448	0.767817	2	5	35	0.625	0.69897	0	0.75	0.875	4	3	0	5	chr6:38737426-38737448
chr2	-	104429963	104429986	coding	Hipk3	HAVANA	G10457.1	24	TTACCATCCCCAACCATTCATCAG	6	104429963	0.659013	3	6	30	1	0.778151	0	0.5	0.666667	4	0	0	6	chr2:104429963-104429986
chr2	-	104429923	104429956	coding	Hipk3	HAVANA	G10456.1	34	TACAAACCAATCTTCCCTCCACATTCTTACATTG	10	104429930	0.685051	4	8	93	0.8	0.90309	0	0.428571	0.6	7	2	0	8	chr2:104429923-104429956
chr6	+	87921610	87921642	coding	Hmces	HAVANA	G14344.1	33	CAACCATACTTCATCTATTTTCCTCAAATCAAG	12	87921610	0.658205	8	10	113	0.833333	1	0.833333	0.0909091	0.166667	11	2	0	10	chr6:87921610-87921642
chr17	+	27563343	27563368	3'utr	Hmga1	HAVANA	G7555.1	26	ATACCCACTATTGCTGCTGCTACCAG	5	27563351	0.683356	2	3	26	0.8	0.60206	0.8	0.25	0.4	4	1	0	4	chr17:27563343-27563368
chr17	+	27562953	27562974	3'utr	Hmga1	HAVANA	G7553.1	22	TATCACCGGGTGGGTTTCTCAG	7	27562970	0.61475	4	6	38	0.857143	0.778151	0.714286	0.166667	0.285714	6	1	0	6	chr17:27562953-27562974
chr17	+	27563163	27563198	3'utr	Hmga1	HAVANA	G7554.1	36	CCTCCCCCAGTCCACTCTAGGCTGTTCCTTCCTCCC	9	27563163	0.898646	6	9	61	1	0.954243	0.222222	0	0	9	0	0	9	chr17:27563163-27563198
chr11	+	120764121	120764155	3'utr	Hmga1-rs1	HAVANA	G2907.1	35	TATTCTCTCCCCCACACAATACACTCGAGGGGAAG	16	120764155	0.647601	6	13	81	0.8125	1.11394	0.625	0.153846	0.3125	13	3	0	13	chr11:120764121-120764155
chr11	+	120763674	120763695	coding	Hmga1-rs1	HAVANA	G2903.1	22	TATCACCGGGTGGGTTTCTCAG	16	120763689	0.615034	4	12	96	0.75	0.778151	0.75	0.3	0.5625	10	3	1	12	chr11:120763674-120763695
chr11	+	120764064	120764088	3'utr	Hmga1-rs1	HAVANA	G2906.1	25	ATACCCACTATTGCTGCTGCTACCA	6	120764064	0.747219	3	4	36	0.666667	0.60206	0	0.5	0.666667	4	2	0	4	chr11:120764064-120764088
chr11	+	120763418	120763449	3'utr	Hmga1-rs1	HAVANA	G2902.1	32	ACAAGGCTAACTTCCCATTTAGCCGCAGCCCG	5	120763449	0.953319	2	5	25	1	0.69897	1	0.25	0.4	4	0	0	5	chr11:120763418-120763449
chr13	-	96666147	96666175	coding	Hmgcr	HAVANA	G5221.1	29	CCATCCTGTACATTTACTTCCAGTTCCAG	7	96666147	0.824825	3	7	49	1	0.845098	0	0.75	0.857143	4	0	0	7	chr13:96666147-96666175
chr13	-	96665867	96665895	coding	Hmgcr	HAVANA	G5220.1	29	ATTGCTGGCCTCTTCACAATTTTCTCAAG	31	96665874	0.660529	6	24	219	0.774194	1.38021	0	0.266667	0.645161	15	7	0	24	chr13:96665867-96665895
chr13	-	96658974	96659015	coding	Hmgcr	HAVANA	G5218.1	42	TCATTAAAAAATCCTATCACGTCTCCCGTCGTGACCTCAAAG	20	96658974	0.965426	6	16	101	0.8	0.726999	0	0.363636	0.65	11	2	2	16	chr13:96658974-96659015
chr13	+	119699741	119699764	coding	Hmgcs1	ENSEMBL	G4878.1	24	AAATCTACTTTCCTTCTCAATATG	6	119699750	0.656437	4	5	54	0.833333	0.69897	1	0.2	0.333333	5	1	0	5	chr13:119699741-119699764
chr8	+	75096923	75096944	coding	Hmox1	HAVANA	G16407.1	22	TCTATGCCCCACTCTACTTCCC	6	75096941	0.704171	3	6	36	1	0.778151	0.833333	0.5	0.666667	4	0	0	6	chr8:75096923-75096944
chr8	+	75100083	75100117	3'utr	Hmox1	HAVANA	G16411.1	35	AATCTTGCCTGGCTCTCTTCTCTTGGGCCTCTAAG	6	75100083	0.984219	4	6	49	1	0.778151	0.833333	0.2	0.333333	5	0	0	6	chr8:75100083-75100117
chr16	+	4764619	4764638	coding	Hmox2	HAVANA	G6774.1	20	CACTTTACTTCACATACTCA	15	4764630	0.616822	5	11	94	0.733333	1.04139	0.933333	0.571429	0.8	7	4	0	11	chr16:4764619-4764638
chr16	+	4764685	4764704	coding	Hmox2	HAVANA	G6775.1	20	CCCCCTTATATTTCCCCACG	10	4764704	0.729944	3	10	50	1	1	1	0.666667	0.9	3	0	0	10	chr16:4764685-4764704
chr2	+	163558955	163558982	coding	Hnf4a	ENSEMBL	G10005.1	28	ATCACCTCTCCCATCTCTGGGATCAATG	6	163558976	0.652414	3	5	38	0.833333	0.69897	1	0.2	0.333333	5	1	0	5	chr2:163558955-163558982
chr2	+	163551598	163551619	coding	Hnf4a	HAVANA	G10004.1	22	CCAACCTCAATTCATCCAACAG	6	163551609	0.617531	2	6	18	1	0.778151	1	0.333333	0.666667	3	0	0	6	chr2:163551598-163551619
chr6	-	51463061	51463094	3'utr	Hnrnpa2b1	ENSEMBL	G14746.1	34	ATGGATTGGATTATTTAATAACATTACCTTACTG	16	51463075	0.687674	6	14	164	0.875	0.845098	0	0.5	0.75	8	1	1	14	chr6:51463061-51463094
chr5	-	99962532	99962560	coding	Hnrnpd	HAVANA	G13834.1	29	CTACAAACCATACTAAATTATTCCATTTG	36	99962542	0.643577	8	31	313	0.861111	1.19033	0	0.411765	0.722222	17	4	1	31	chr5:99962532-99962560
chr11	+	50383179	50383200	coding	Hnrnph1	HAVANA	G2434.1	22	TTTTTTTCACCACTCAACCCTG	39	50383192	0.726834	3	5	320	0.128205	0.69897	0.974359	0.333333	0.846154	9	34	0	5	chr11:50383179-50383200
chrX	+	134605829	134605852	coding	Hnrnph2	HAVANA	G18569.1	24	TTTTTCTCACCTCTTAATCCCATG	11	134605836	0.633577	5	7	103	0.636364	0.845098	0.818182	0.222222	0.363636	9	4	0	7	chrX:134605829-134605852
chr7	+	28820217	28820251	coding	Hnrnpl	HAVANA	G15160.1	35	ACCGAGCCATTACTCACCTCAACAACAACTTCATG	23	28820245	0.762471	4	21	129	0.913043	1.32222	0.869565	0.222222	0.695652	9	2	0	21	chr7:28820217-28820251
chr17	-	33677316	33677339	coding	Hnrnpm	HAVANA	G7942.1	24	CCTTCATTACAAATATACCTTTTG	13	33677326	0.771674	5	11	116	0.846154	0.740363	0	0.25	0.538462	8	1	1	11	chr17:33677316-33677339
chr4	+	136332413	136332433	coding	Hnrnpr	HAVANA	G12256.1	21	TTATTCTCTATCATCAACCCG	6	136332422	0.649847	3	5	43	0.833333	0.69897	1	0.25	0.5	4	1	0	5	chr4:136332413-136332433
chr1	-	178329305	178329332	3'utr	Hnrnpu	HAVANA	G1278.1	28	ATACATATTTCTCCAAAACCTTCACAAG	42	178329324	0.590345	6	18	268	0.428571	0.954243	0	0.3	0.666667	20	23	1	18	chr1:178329305-178329332
chr1	-	178333070	178333100	coding	Hnrnpu	HAVANA	G1281.1	31	AATTTTCTTACGGGTATTCTCTGAAAGGAAT	8	178333087	0.812649	3	8	81	1	0.90309	0	0.333333	0.75	3	0	0	8	chr1:178333070-178333100
chr7	-	25734706	25734725	coding	Hnrnpul1	ENSEMBL	G15662.1	20	CCCTCTATCCTCATGTCCTG	12	25734712	0.748367	2	12	72	1	1.07918	0	0.5	0.916667	2	0	0	12	chr7:25734706-25734725
chr8	-	109577511	109577534	coding	Hp	ENSEMBL	G17056.1	24	CTCTGGGGTCAGCTTTTTGCTGTG	6	109577519	0.66989	4	5	46	0.833333	0.69897	0	0.2	0.333333	5	1	0	5	chr8:109577511-109577534
chr8	-	109575930	109575954	coding	Hp	ENSEMBL	G17055.1	25	ATCTCCCGCCACGGACTCACCACCG	7	109575954	0.665051	2	5	16	0.714286	0.69897	0	0.666667	0.857143	3	2	0	5	chr8:109575930-109575954
chr7	-	31098864	31098890	3'utr	Hpn	HAVANA	G15734.1	27	CTGGATCCAAGGACTTCTCTTCCACAG	12	31098864	0.824102	3	11	71	0.916667	1.04139	0.0833333	0.333333	0.666667	6	1	0	11	chr7:31098864-31098890
chr7	-	105591633	105591672	3'utr	Hpx	ENSEMBL	G15975.1	40	ATATGGCCCAGCCCACCTCTCCATTTTCATCCTAATAAAG	104	105591633	0.635516	9	52	788	0.5	0.716003	0	0.339623	0.663462	53	43	9	52	chr7:105591633-105591672
chr7	-	105599662	105599706	coding	Hpx	ENSEMBL	G15984.1	45	ATGCTGCGACCATGGATCACAATGGGACCATGCTGTTCTTTAAAG	11	105599696	0.800906	4	6	64	0.545455	0.778151	0	0.222222	0.363636	9	5	0	6	chr7:105599662-105599706
chr7	-	105592089	105592121	coding	Hpx	ENSEMBL	G15978.1	33	CCTTTTCCTGCCCTGGTTCTTCCAGGCTCTATG	10	105592103	0.69933	4	7	89	0.8	0.90309	0	0	0	10	2	0	8	chr7:105592089-105592121
chr7	-	105592332	105592399	coding	Hpx	ENSEMBL	G15980.1	68	CTCATCACTGGCCTCAGGGTCCTTCAACAGTAGATGCTGCCTTTTCCTGGGATGATAAAGTCTATCTG	32	105592332	0.975264	8	20	216	0.625	0.60206	0	0.4	0.625	20	8	4	20	chr7:105592332-105592399
chr1	+	36105109	36105130	3'utr	Hs6st1	HAVANA	G92.1	22	CATCTTCTTACCCTTTACAAAG	5	36105124	0.63369	3	5	35	1	0.69897	1	0.333333	0.6	3	0	0	5	chr1:36105109-36105130
chr1	+	36103771	36103792	coding	Hs6st1	HAVANA	G90.1	22	CTACAACCTATCTTTCATCCCC	21	36103792	0.750841	4	19	127	0.904762	0.977724	0.952381	0.571429	0.857143	7	1	1	19	chr1:36103771-36103792
chr2	-	94157756	94157788	coding	Hsd17b12	HAVANA	G10431.1	33	TACTCGCTCTTCAGGGCCTTCCAGGTGTGGTGC	7	94157788	0.830389	3	7	47	1	0.845098	0	0.166667	0.285714	6	0	0	7	chr2:94157756-94157788
chr2	-	94066420	94066447	coding	Hsd17b12	HAVANA	G10428.1	28	TATCCGGAATACTTTCTGGAAATTCCCG	9	94066425	0.709861	3	8	69	0.888889	0.60206	0	0.4	0.666667	5	0	1	8	chr2:94066420-94066447
chr2	-	94045361	94045381	coding	Hsd17b12	HAVANA	G10427.1	21	ACAATCTACTCTGCAACCAAG	8	94045379	0.69894	2	8	24	1	0.90309	0	0.666667	0.875	3	0	0	8	chr2:94045361-94045381
chr8	+	117758799	117758823	coding	Hsd17b2	ENSEMBL	G16633.1	25	AACCCCTCTTCCTTTTATTACCCAG	12	117758823	0.771244	3	10	94	0.833333	0.69897	0.75	0.1	0.25	10	1	1	10	chr8:117758799-117758823
chr18	+	50135219	50135251	intron	Hsd17b4	HAVANA	G8373.1	33	AAAATAACTGCTGTGGAGCTTCTAACTACACAG	19	50135251	0.890685	4	17	131	0.894737	0.929419	0.473684	0.454545	0.684211	11	1	1	17	chr18:50135219-50135251
chr7	+	127803205	127803264	3'utr	Hsd3b7	HAVANA	G15489.1	60	CAGGGCCAGGAACTGGAGACCACTGTGGCACATACTCCAGGTCCTGAGCCCCCAAATCTG	39	127803205	0.984273	5	19	151	0.487179	1.27875	0.358974	0.4	0.692308	20	20	0	19	chr7:127803205-127803264
chr12	-	110693075	110693113	coding	Hsp90aa1	HAVANA	G4392.1	39	TACTACACATCTGCTTCTGGGGACGAGATGGTTTCTCTG	7	110693075	0.972528	3	7	43	1	0.845098	0	0.4	0.571429	5	0	0	7	chr12:110693075-110693113
chr12	-	110694570	110694589	coding	Hsp90aa1	HAVANA	G4393.1	20	CTATCCCATTACTCTCTTTG	20	110694576	0.553625	3	12	168	0.6	1.07918	0	1	1	4	8	0	12	chr12:110694570-110694589
chr12	-	110695328	110695352	coding	Hsp90aa1	HAVANA	G4395.1	25	CACATCAATCTCATTCCCAGCAAAC	19	110695343	0.625673	3	18	75	0.947368	1.25527	0	0.5	0.894737	4	1	0	18	chr12:110695328-110695352
chr12	-	110695245	110695271	coding	Hsp90aa1	HAVANA	G4394.1	27	ATCAATAACCTTGGCACCATTGCCAAG	14	110695252	0.687463	4	12	71	0.857143	1.07918	0	0.625	0.785714	8	2	0	12	chr12:110695245-110695271
chr12	-	110692319	110692341	coding	Hsp90aa1	HAVANA	G4391.1	23	ACAACTCAACAATGGGTTACATG	20	110692325	0.695186	2	20	80	1	1.30103	0	0.5	0.95	2	0	0	20	chr12:110692319-110692341
chr17	-	45569760	45569787	coding	Hsp90ab1	HAVANA	G8041.1	28	CTCTTCATTCCCCGGCGGGCTCCCTTCG	107	45569778	0.642734	8	73	660	0.682243	0.74938	0	0.469388	0.757009	49	22	12	73	chr17:45569760-45569787
chr17	-	45573167	45573209	5'utr	Hsp90ab1	HAVANA	G8047.1	43	CCCACCACCCTGCTCTGTACTACTACTCGGCTTTCCCGTCAAG	10	45573209	0.871008	3	4	47	0.6	0.778151	0	0.428571	0.6	7	4	0	6	chr17:45573167-45573209
chr17	-	45569315	45569358	coding	Hsp90ab1	HAVANA	G8038.1	44	ACGCCGCCTCTCTGAGCTCCTTCGCTATCACACCTCTCAGTCTG	7	45569358	0.993572	3	3	29	0.571429	0.60206	0	0	0	7	3	0	4	chr17:45569315-45569358
chr17	-	45569470	45569489	coding	Hsp90ab1	HAVANA	G8039.1	20	CCTTCTCCAAAAATTTAAAG	40	45569477	0.695282	2	35	205	0.875	0.942008	0	0.8	0.975	5	2	3	35	chr17:45569470-45569489
chr17	-	45571515	45571546	coding	Hsp90ab1	HAVANA	G8045.1	32	ACATCATCCCCAACCCTCAGGAGCGCACGCTG	100	45571515	0.818256	2	80	221	0.8	1.90309	0	0.666667	0.99	3	20	0	80	chr17:45571515-45571546
chr17	-	45571790	45571842	coding	Hsp90ab1	HAVANA	G8046.1	53	CTCATGTCCCTCATCATCAACACTTTCTATTCAAACAAGGAGATTTTCCTCCG	148	45571790	0.991425	11	107	1156	0.722973	1.12629	0	0.405405	0.702703	74	34	7	107	chr17:45571790-45571842
chr17	-	45568434	45568471	coding	Hsp90ab1	HAVANA	G8037.1	38	CCCAGGCACTGCGAGACAACTCTACAATGGGCTACATG	11	45568455	0.729056	2	8	37	0.727273	0.60206	0	0.1	0.181818	10	2	1	8	chr17:45568434-45568471
chr17	-	45571117	45571140	coding	Hsp90ab1	HAVANA	G8043.1	24	TCGGATTCTACTCGGCCTATCTAG	9	45571117	0.860386	4	7	49	0.888889	0.60206	0.111111	0.142857	0.333333	7	0	1	8	chr17:45571117-45571140
chr10	-	86694360	86694387	coding	Hsp90b1	HAVANA	G2121.1	28	ACAAAATCTACTTCATGGCTGGGTCAAG	15	86694387	0.752466	5	11	87	0.733333	1.04139	0	0.272727	0.466667	11	4	0	11	chr10:86694360-86694387
chr10	-	86698598	86698619	coding	Hsp90b1	HAVANA	G2123.1	22	TTCATCAACTTTCCCATCTACG	59	86698609	0.701866	6	46	423	0.779661	0.662758	0	0.470588	0.847458	17	4	9	46	chr10:86698598-86698619
chr16	-	75757675	75757695	3'utr	Hspa13	HAVANA	G7367.1	21	TCACTCAAAAATTCCCAAAAG	6	75757684	0.706754	2	6	18	1	0.778151	0	0.5	0.833333	2	0	0	6	chr16:75757675-75757695
chr17	-	34970657	34970677	coding	Hspa1a	ENSEMBL	G7993.1	21	AACTCCACCATCCCCACCAAG	20	34970662	0.821779	2	18	22	0.9	0.954243	0	0.5	0.9	4	1	1	18	chr17:34970657-34970677
chr17	+	34978240	34978260	coding	Hspa1l	HAVANA	G7598.1	21	CAACTCCACCATCCCCACCAA	33	34978240	0.694309	2	15	51	0.454545	0.69897	0.787879	0.571429	0.909091	7	16	2	15	chr17:34978240-34978260
chr11	-	53265114	53265136	coding	Hspa4	HAVANA	G3060.1	23	TAATACTTTTACCTTAAAATTAG	7	53265119	0.606509	6	7	62	1	0.845098	0	0.166667	0.285714	6	0	0	7	chr11:53265114-53265136
chr11	-	53272046	53272065	coding	Hspa4	HAVANA	G3061.1	20	TACCATATCCAATATCTTTG	5	53272058	0.820339	2	5	35	1	0.69897	0	0.5	0.8	2	0	0	5	chr11:53272046-53272065
chr2	+	34775705	34775734	coding	Hspa5	HAVANA	G9556.1	30	AAACAAAAACAAAATCACAATTACCAATGA	98	34775705	0.876095	4	78	308	0.795918	0.850702	0.887755	0.387097	0.806122	31	10	10	78	chr2:34775705-34775734
chr9	+	40803284	40803312	coding	Hspa8	HAVANA	G17277.1	29	ACTTCTATACCTCCATTACCCGGGCTCGA	133	40803301	0.780566	4	95	846	0.714286	1.19957	0.962406	0.5625	0.947368	16	33	5	95	chr9:40803284-40803312
chr9	+	40803031	40803076	coding	Hspa8	HAVANA	G17276.1	46	TCAATCCTCACTATTGAGGATGGAATTTTTGAGGTCAAATCAACAG	32	40803076	0.910657	5	29	192	0.90625	1.16137	0.96875	0.25	0.8125	8	2	1	29	chr9:40803031-40803076
chr9	+	40804598	40804643	coding	Hspa8	HAVANA	G17282.1	46	TGGAAGATGAGAAACTTCAAGGCAAGATCAATGATGAGGACAAACA	8	40804598	0.851507	2	7	19	0.875	0.845098	0.75	0.25	0.625	4	1	0	7	chr9:40804598-40804643
chr18	-	34943256	34943285	coding	Hspa9	HAVANA	G8602.1	30	ACTGACATCAACTTGCCATACCTTACCATG	6	34943261	0.640868	4	6	38	1	0.778151	0	0.2	0.333333	5	0	0	6	chr18:34943256-34943285
chr18	-	34941871	34941894	coding	Hspa9	HAVANA	G8599.1	24	AACACCACTATTCCAACCAAAAAG	5	34941871	0.86882	3	4	11	0.8	0.60206	0	0.25	0.4	4	1	0	4	chr18:34941871-34941894
chr18	-	34951279	34951312	coding	Hspa9	HAVANA	G8605.1	34	CAAGCTGTCACCAATCCAAACAATACCTTCTATG	19	34951291	0.707349	4	14	114	0.736842	0.669007	0	0.454545	0.684211	11	3	2	14	chr18:34951279-34951312
chr18	-	34941896	34941915	coding	Hspa9	HAVANA	G8600.1	20	TTTACCAAACTTATTAATAG	12	34941906	0.642957	5	8	88	0.666667	0.60206	0	0.375	0.583333	8	3	1	8	chr18:34941896-34941915
chr1	-	55082058	55082079	coding	Hspd1	HAVANA	G830.1	22	TATTTTATTAACACATCAAAAG	5	55082070	0.602844	3	5	35	1	0.69897	0	0.333333	0.6	3	0	0	5	chr1:55082058-55082079
chrX	+	151853407	151853432	coding	Huwe1	HAVANA	G18612.1	26	TAATACACTACATTATATTCACATAG	6	151853426	0.733191	3	6	48	1	0.778151	1	0.333333	0.666667	3	0	0	6	chrX:151853407-151853432
chr5	-	134649937	134649967	scRNA	HY3	RepeatMasker	G14002.1	31	GTGGTGTTTACAACTAATTGATCACAACCAG	95	134649948	0.746084	2	79	592	0.831579	0.721536	0.0105263	0.833333	0.989474	6	2	14	79	chr5:134649937-134649967
chr9	+	107570889	107570915	coding	Hyal2	ENSEMBL	G17571.1	27	CTCTCTTTCCCTCTGTGTACCTGGACG	5	107570896	0.698152	2	5	43	1	0.69897	0.6	0.666667	0.8	3	0	0	5	chr9:107570889-107570915
chr9	+	44385248	44385271	coding	Hyou1	HAVANA	G17303.1	24	ATTTCAACTTCCACATCAACTACG	37	44385257	0.725551	4	31	216	0.837838	0.889302	0.891892	0.545455	0.864865	11	3	3	31	chr9:44385248-44385271
chr9	+	44388892	44388913	coding	Hyou1	HAVANA	G17304.1	22	ATAATCTCCTCAACCATTCCAG	26	44388913	0.798799	5	24	131	0.923077	1.38021	1	0.428571	0.846154	7	2	0	24	chr9:44388892-44388913
chr13	+	49690485	49690513	coding	Iars	HAVANA	G4642.1	29	ACAATGACTACAAAACACTATACCCACAG	6	49690513	0.747173	3	4	14	0.666667	0.60206	1	0.5	0.666667	4	2	0	4	chr13:49690485-49690513
chr9	+	21025757	21025778	coding	Icam1	ENSEMBL	G17213.1	22	ACCACGGAGCCAATTTCTCATG	8	21025757	0.974506	2	5	35	0.625	0.69897	1	0.666667	0.875	3	3	0	5	chr9:21025757-21025778
chr4	+	128216737	128216761	repeat	ID_B1	RepeatMasker	G12162.1	25	TGGAGTGATAGCTTAGTTGGTAGAG	103	128216749	0.715972	2	103	619	1	2.01284	0.038835	0.2	0.961165	5	0	0	103	chr4:128216737-128216761
chr12	-	65112996	65113017	repeat	ID_B1	RepeatMasker	G4135.1	22	GGTGGGTGTAGCTCAGTTGGCT	16	65113012	0.687859	3	14	84	0.875	0.669007	0.8125	0.571429	0.8125	7	0	2	14	chr12:65112996-65113017
chrX	-	151037251	151037274	repeat	ID_B1	RepeatMasker	G18952.1	24	GGGGGTGTAGCTCACTTGGGAGAG	9	151037258	0.709445	2	9	36	1	0.954243	1	0.5	0.666667	6	0	0	9	chrX:151037251-151037274
chr16	+	30425614	30425634	repeat	ID_B1	RepeatMasker	G6910.1	21	AATGTAGCTCAGTTGGTTAGA	376	30425614	0.91909	2	360	2272	0.957447	1.41017	0.00797872	0.454545	0.984043	11	3	13	360	chr16:30425614-30425634
chr11	+	115633856	115633879	repeat	ID_B1	RepeatMasker	G2869.1	24	GGTTACGTAGCTCAGTTGGTAGAG	7	115633858	0.64795	2	6	41	0.857143	0.778151	0.857143	0.166667	0.285714	6	1	0	6	chr11:115633856-115633879
chr4	+	132429126	132429151	repeat	ID_B1	RepeatMasker	G12195.1	26	TGGGCTTTAGCTCAGTTGGTAGAGTG	121	132429151	0.765728	3	72	787	0.595041	0.653213	0.735537	0.666667	0.942149	21	34	15	72	chr4:132429126-132429151
chr13	-	108198424	108198455	repeat	ID_B1	RepeatMasker	G5255.1	32	TTACAGCTTAGCTGGGAGAGCGCTTGCCTCGC	1571	108198448	0.755404	3	1386	6284	0.882241	0.898725	0.00318269	0.490196	0.98345	51	11	174	1386	chr13:108198424-108198455
chr8	+	83139618	83139641	repeat	ID_B1	RepeatMasker	G16429.1	24	GTAGCTCAGTTGGTAGAGTTCTGG	41	83139637	0.778946	2	41	282	1	1.61278	1	1	1	2	0	0	41	chr8:83139618-83139641
chr13	-	3858221	3858246	repeat	ID_B1	RepeatMasker	G4885.1	26	GGGGCCATAGCTCAGTTGGTAGAGTG	24	3858221	0.894714	2	18	109	0.75	0.954243	1	0.571429	0.875	7	5	1	18	chr13:3858221-3858246
chr10	+	63136376	63136404	repeat	ID_B1	RepeatMasker	G1564.1	29	GGGGGTGTAGCTCAGTTGGGAGAGCGGCT	805	63136392	0.741739	2	769	3287	0.95528	1.36741	0.203727	0.588235	0.982609	34	4	32	769	chr10:63136376-63136404
chr8	-	83241313	83241336	repeat	ID_B1	RepeatMasker	G16924.1	24	AGGCGTGTAGCTCAGCTGGTAGAG	108	83241336	0.855959	2	105	434	0.972222	1.41913	0	0.428571	0.962963	7	0	3	105	chr8:83241313-83241336
chr6	-	47972725	47972751	repeat	ID_B1	RepeatMasker	G14730.1	27	ATGGTGGGTGTAGCTCAGTTGGTAGAG	2888	47972743	0.797377	4	2657	16703	0.920014	1.33097	0.761427	0.628571	0.995499	35	108	123	2657	chr6:47972725-47972751
chr19	-	5121414	5121439	repeat	ID_B1	RepeatMasker	G9089.1	26	TGGGGTGTAGCTCAGTCTGTAGAGTG	38	5121439	0.959272	2	27	230	0.710526	0.732394	0.342105	0.583333	0.868421	12	7	4	27	chr19:5121414-5121439
chr14	-	49087107	49087136	repeat	ID_B1	RepeatMasker	G5779.1	30	AGGGTCACAGCTCAGCTGGGAGGGTGCTTG	66	49087136	0.991667	2	65	137	0.984848	1.51188	0.833333	0.75	0.969697	8	0	1	65	chr14:49087107-49087136
chr12	+	3341753	3341777	repeat	ID_B1	RepeatMasker	G3497.1	25	GGGGCTATAGCTCAGTTGGGAGAAT	105308	3341769	0.747961	4	105218	421323	0.999145	3.45389	0.190831	0.6	0.999924	20	54	36	105218	chr12:3341753-3341777
chr15	+	79340773	79340800	repeat	ID_B1	RepeatMasker	G6242.1	28	AGGGCTATAGTTCAGCTGGGAGAGGGCT	2601	79340784	0.672198	3	2454	10559	0.943483	1.22851	0.474817	0.553191	0.991926	47	3	144	2454	chr15:79340773-79340800
chr3	-	119476982	119477008	repeat	ID_B1	RepeatMasker	G11671.1	27	GATCTAGCTCAGTTGGGAGAGCGCTGT	12	119476982	0.851453	2	10	50	0.833333	1	0.0833333	0.5	0.75	6	2	0	10	chr3:119476982-119477008
chr12	-	85962529	85962550	repeat	ID4_	RepeatMasker	G4245.1	22	GGGGCTATAGCTCAGTGGGAGA	120	85962529	0.969548	2	113	367	0.941667	1.45102	1	0.714286	0.983333	7	4	3	113	chr12:85962529-85962550
chr5	+	99482491	99482510	repeat	ID4_	RepeatMasker	G13290.1	20	GGGTGTGTAGCTCAGCGGGA	40	99482491	0.849261	2	40	120	1	1.60206	0.025	0.666667	0.975	3	0	0	40	chr5:99482491-99482510
chr2	-	130279613	130279637	3'utr	Idh3b	HAVANA	G10541.1	25	CCCTTACTCCCTCCAATTTCAAAAG	5	130279613	0.855092	2	5	30	1	0.69897	0	0.5	0.8	2	0	0	5	chr2:130279613-130279637
chr7	-	140954968	140954991	coding	Ifitm2	ENSEMBL	G16144.1	24	ATTCTAGCTGCCCTGTGCTCCACG	16	140954991	0.708424	4	10	89	0.625	0.69897	0.0625	0.333333	0.625	9	5	1	10	chr7:140954968-140954991
chr7	-	140955035	140955059	coding	Ifitm2	ENSEMBL	G16145.1	25	ATCATTATTTTCTCTACCACCTCTG	9	140955058	0.795846	3	6	72	0.666667	0.778151	0	0.4	0.666667	5	3	0	6	chr7:140955035-140955059
chr7	-	141009607	141009644	3'utr	Ifitm3	HAVANA	G16147.1	38	TAACACTCATTTATCTATCCACAGTGGATTCAATAAAG	19	141009607	0.989192	7	14	128	0.736842	1.14613	0	0.5	0.736842	10	5	0	14	chr7:141009607-141009644
chr7	-	141009722	141009744	coding	Ifitm3	HAVANA	G16148.1	23	CTCAAAACCTTCACACTTAATAG	31	141009729	0.596736	5	29	157	0.935484	1.16137	0	0.416667	0.774194	12	1	1	29	chr7:141009722-141009744
chr10	+	19607388	19607412	intron	Ifngr1	HAVANA	G1423.1	25	CACTTAACTATTTATTTAATTATAG	5	19607388	0.653604	4	4	56	0.8	0.60206	1	0	0	5	1	0	4	chr10:19607388-19607412
chr16	+	91560023	91560054	coding	Ifngr2	HAVANA	G7105.1	32	TTCCCTCGTCATACACTTCTCCCCTCCCTTTG	12	91560040	0.649854	7	11	98	0.916667	0.740363	0.916667	0.333333	0.5	9	0	1	11	chr16:91560023-91560054
chr16	+	91563197	91563217	3'utr	Ifngr2	HAVANA	G7106.1	21	CTTCTCTTAAACACTAAAAAG	5	91563204	0.649671	2	5	25	1	0.69897	1	0.5	0.8	2	0	0	5	chr16:91563197-91563217
chr16	+	91558021	91558041	coding	Ifngr2	HAVANA	G7104.1	21	CGAGGGAACCTCACTTCCAAG	5	91558021	0.773238	2	3	12	1	0.69897	0.8	0.666667	0.8	3	0	0	5	chr16:91558021-91558041
chrX	+	100505232	100505251	coding	Igbp1	HAVANA	G18512.1	20	AAACCCTTCATCCTCACTCG	5	100505242	0.59884	3	5	20	1	0.69897	1	0.666667	0.8	3	0	0	5	chrX:100505232-100505251
chr10	+	87864785	87864813	coding	Igf1	HAVANA	G1700.2	29	CTCACCTTCACCAGCTCCACCACAGCTGG	30	87864793	0.730317	2	12	95	0.4	1.07918	0.5	0.388889	0.633333	18	18	0	12	chr10:87864785-87864813
chr10	+	87859262	87859284	5'utr	Igf1	HAVANA	G1698.1	23	CTCTAACATCTCCCATCTCTCTG	22	87859264	0.788763	5	14	158	0.636364	0.845098	0.636364	0.307692	0.590909	13	7	1	14	chr10:87859262-87859284
chr10	+	87931158	87931183	3'utr	Igf1	HAVANA	G1702.1	26	TTCCCTTATCTTCACCTCTTCCCACG	12	87931183	0.700649	3	6	107	0.5	0.778151	1	0.8	0.916667	5	6	0	6	chr10:87931158-87931183
chr10	+	87859350	87859388	coding	Igf1	HAVANA	G1699.1	39	ATGGGGAAAATCAGCAGCCTTCCAACTCAATTATTTAAG	38	87859350	0.98734	7	31	269	0.815789	0.889302	0.973684	0.416667	0.815789	12	4	3	31	chr10:87859350-87859388
chr10	+	87864749	87864780	coding	Igf1	HAVANA	G1700.1	32	TCGTCTTCACACCTCTTCTACCTGGCGCTCTG	120	87864767	0.648694	7	89	858	0.741667	0.718941	0.95	0.378378	0.808333	37	15	16	89	chr10:87864749-87864780
chr17	-	12686721	12686745	coding	Igf2r	HAVANA	G7839.1	25	TTTCTTCCACCATCTTCTTCCACTG	5	12686735	0.659972	4	4	50	0.8	0.60206	0	0	0	5	1	0	4	chr17:12686721-12686745
chr17	-	12695305	12695329	coding	Igf2r	HAVANA	G7840.1	25	ACACCTCACTCATCACATTTCACTG	10	12695312	0.652908	4	4	58	0.4	0.60206	0	0.333333	0.6	6	6	0	4	chr17:12695305-12695329
chr17	-	12702210	12702239	coding	Igf2r	HAVANA	G7842.1	30	CTCCACAACCATCTATTTCTACTGTGACCG	5	12702221	0.635714	4	5	36	1	0.69897	0	0.25	0.4	4	0	0	5	chr17:12702210-12702239
chr11	+	7202241	7202278	3'utr	Igfbp1	HAVANA	G2304.2	38	CTCTTCTCATCTCTGTACATGTAAATACTATATCTCAG	15	7202266	0.797503	3	11	111	0.8	0.778151	0.866667	0.428571	0.733333	7	2	1	12	chr11:7202241-7202278
chr11	+	7199810	7199832	coding	Igfbp1	HAVANA	G2300.1	23	CTTCCACCTGATGGCCCCATCCC	22	7199832	0.834858	3	13	89	0.590909	1.11394	0.954545	0.666667	0.863636	9	9	0	13	chr11:7199810-7199832
chr11	+	7202377	7202409	3'utr	Igfbp1	HAVANA	G2305.1	33	CCCACACTCGGAGATTTCCTCATCGTCTCACAC	7	7202377	0.990178	3	4	43	0.571429	0.60206	0.857143	0.5	0.714286	4	3	0	4	chr11:7202377-7202409
chr11	+	7200839	7200858	coding	Igfbp1	HAVANA	G2302.1	20	AAATCTACAAATTTTATCTG	118	7200850	0.625175	4	108	834	0.915254	1.5563	0.991525	0.555556	0.966102	9	8	2	108	chr11:7200839-7200858
chr11	+	7198108	7198181	coding	Igfbp1	HAVANA	G2296.1	74	CCCCGAGATTTCTCGGCCTGCAGGCTGTGGCTGCTGCCCGACATGTGCCTTGCCGATGGGTGCTGCCTGCGGTG	24	7198108	0.876437	4	16	136	0.875	1.32222	1	0.285714	0.583333	14	3	0	21	chr11:7198108-7198181
chr11	+	7202130	7202149	3'utr	Igfbp1	HAVANA	G2303.1	20	TTTTTATACTCCACATACTG	45	7202143	0.688165	5	36	369	0.8	0.778151	1	1	1	7	4	5	36	chr11:7202130-7202149
chr11	+	7199844	7199906	coding	Igfbp1	HAVANA	G2301.1	63	CCCATCCTGTGGAACGCCATCAGCACCTATAGCAGCATGCGGGCCCGGGAGATCGCCGACCTC	11	7199896	0.885127	4	8	20	0.727273	0.60206	0.818182	0.1	0.181818	10	2	1	8	chr11:7199844-7199906
chr11	+	7197901	7197946	5'utr	Igfbp1	HAVANA	G2294.1	46	CCACTGAGCAACTGCTGCCTGTCCAGAGTCTCATCCACAGCCTGCT	7	7197901	0.955837	2	7	33	1	0.845098	0.714286	0.5	0.714286	4	0	0	7	chr11:7197901-7197946
chr16	+	39025085	39025115	coding	Igsf11	HAVANA	G6973.1	31	CCTTGGCCTCAACACACTCATTCCTACACAG	8	39025106	0.659343	2	8	36	1	0.90309	0.75	0.6	0.75	5	0	0	8	chr16:39025085-39025115
chr16	+	91411933	91411956	coding	Il10rb	HAVANA	G7100.1	24	ACTTCTCTCATCTTTCTAAATACG	6	91411953	0.736339	3	4	46	0.666667	0.60206	1	0.2	0.333333	5	2	0	4	chr16:91411933-91411956
chrX	+	36169164	36169204	3'utr	Il13ra1	HAVANA	G18395.1	41	ACAAAGACAAGGGGACAATGACCATCAATTCATCTAATCAG	5	36169164	0.964453	3	5	26	1	0.69897	1	0.25	0.4	4	0	0	5	chrX:36169164-36169204
chrX	+	36155550	36155574	coding	Il13ra1	HAVANA	G18394.1	25	ATCATTATATTTCCTCCAATTCCTG	6	36155569	0.721084	4	5	60	0.833333	0.69897	1	0.2	0.333333	5	1	0	5	chrX:36155550-36155574
chrX	+	36152026	36152052	coding	Il13ra1	HAVANA	G18392.1	27	CAAAACTCCACCTTCTACACCACCATG	19	36152043	0.615367	4	18	77	0.947368	1.25527	1	0.5	0.842105	6	1	0	18	chrX:36152026-36152052
chrX	+	36152087	36152107	coding	Il13ra1	HAVANA	G18393.1	21	TCATAATCCTCCTTTTTTACC	6	36152094	0.609747	4	6	54	1	0.778151	0.666667	0.2	0.333333	5	0	0	6	chrX:36152087-36152107
chrX	+	36169415	36169436	3'utr	Il13ra1	HAVANA	G18396.1	22	CATTATCATTATCCACTTCAAT	8	36169427	0.645318	6	8	64	1	0.90309	0.875	0.166667	0.375	6	0	0	8	chrX:36169415-36169436
chrX	+	36144020	36144055	coding	Il13ra1	HAVANA	G18391.1	36	ATCCTCCACATATTAAACATCTTCTCCTCAAAAATG	15	36144032	0.638429	6	11	123	0.733333	1.04139	0.666667	0.363636	0.533333	11	4	0	11	chrX:36144020-36144055
chr1	+	40312371	40312390	coding	Il1r1	ENSEMBL	G113.1	20	CCTATATTCTTTATCCCAAG	7	40312383	0.588706	5	7	49	1	0.845098	1	0.2	0.428571	5	0	0	7	chr1:40312371-40312390
chr1	+	40294906	40294925	coding	Il1r1	ENSEMBL	G111.1	20	TAATACAATTTATCACAATA	6	40294914	0.621214	3	6	36	1	0.778151	0.833333	0.25	0.5	4	0	0	6	chr1:40294906-40294925
chr13	+	112488506	112488533	coding	Il6st	HAVANA	G4859.1	28	AAACCCACCCCACCATATAATTTATCAG	25	112488506	0.96845	6	22	126	0.88	1.04139	0.72	0.416667	0.72	12	2	1	22	chr13:112488506-112488533
chr13	+	112498854	112498885	coding	Il6st	ENSEMBL	G4861.1	32	ATGGGCCGGAATTCACTTTTACAACACCAAAG	12	112498885	0.942268	4	9	63	0.75	0.653213	0.666667	0.222222	0.416667	9	2	1	9	chr13:112498854-112498885
chr13	+	112497825	112497844	coding	Il6st	HAVANA	G4860.1	20	AAACTACTCCATATCTTACA	17	112497844	0.602299	4	14	88	0.823529	0.669007	0.941176	0.666667	0.882353	6	1	2	14	chr13:112497825-112497844
chr6	+	71846414	71846437	coding	Immt	HAVANA	G14294.1	24	ACAAACTCTTTGGGATGGTTCTTG	5	71846414	0.760869	3	4	39	0.8	0.60206	0.8	0	0	5	1	0	4	chr6:71846414-71846437
chr8	-	3198194	3198218	coding	Insr	HAVANA	G16699.1	25	CAAACACAACCTCACCATCACTCAG	10	3198218	0.652781	3	10	20	1	1	0	1	1	4	0	0	10	chr8:3198194-3198218
chr8	-	3174821	3174845	coding	Insr	HAVANA	G16697.1	25	ACAGCCACCACACTCACACTTCCAG	18	3174845	0.874484	2	13	41	0.722222	1.11394	0	0.6	0.888889	5	5	0	13	chr8:3174821-3174845
chr8	-	3198167	3198186	coding	Insr	HAVANA	G16698.1	20	TCTTCTTCCATTACAACCCG	7	3198167	0.669007	4	7	42	1	0.845098	0	0.4	0.571429	5	0	0	7	chr8:3198167-3198186
chr14	-	62705862	62705884	coding	Ints6	ENSEMBL	G5853.1	23	TCATTTCATACCTCAAAAAATTG	5	62705865	0.75826	3	5	35	1	0.69897	0	0.333333	0.6	3	0	0	5	chr14:62705862-62705884
chr14	+	120923503	120923523	coding	Ipo5	ENSEMBL	G5633.1	21	CTACTGCTGCCTTCATACTTG	5	120923523	0.846215	2	5	35	1	0.69897	1	0.5	0.8	2	0	0	5	chr14:120923503-120923523
chr14	+	120946098	120946119	coding	Ipo5	ENSEMBL	G5637.1	22	CCCAAACAATACCAATCTACCG	7	120946119	0.762074	2	7	14	1	0.845098	1	1	1	2	0	0	7	chr14:120946098-120946119
chr14	+	120942686	120942707	coding	Ipo5	ENSEMBL	G5636.1	22	ATATTTTACACTCAATATTCAG	9	120942706	0.798525	3	9	72	1	0.954243	1	0.333333	0.777778	3	0	0	9	chr14:120942686-120942707
chr7	+	110051115	110051135	coding	Ipo7	ENSEMBL	G15414.1	21	TATTATAATCCACACCTACTG	11	110051124	0.671366	4	10	67	0.909091	1	1	0.6	0.818182	5	1	0	10	chr7:110051115-110051135
chr7	+	110046995	110047014	coding	Ipo7	ENSEMBL	G15413.1	20	TACATCACTCCATTTATCAG	11	110047010	0.632788	3	11	66	1	1.04139	1	0.5	0.818182	4	0	0	11	chr7:110046995-110047014
chr7	-	80713169	80713191	3'utr	Iqgap1	ENSEMBL	G15889.1	23	CACTTACCATCCCTTCCACAAAG	5	80713169	0.608631	4	5	20	1	0.69897	0	0.25	0.4	4	0	0	5	chr7:80713169-80713191
chr8	-	85836390	85836421	coding	Itfg1	ENSEMBL	G16956.1	32	CTCACATACTTTCCCCAAAATCATACCAACAG	9	85836409	0.66976	3	4	52	0.444444	0.60206	0	0.285714	0.444444	7	5	0	4	chr8:85836390-85836421
chr8	-	85764296	85764337	coding	Itfg1	ENSEMBL	G16955.1	42	AACAACCAACCACAATACCAATCCCACTCACACTTCACATTG	10	85764337	0.979859	2	5	37	0.5	0.69897	0	0.285714	0.5	7	5	0	5	chr8:85764296-85764337
chr11	-	95053731	95053757	coding	Itga3	HAVANA	G3311.1	27	TCAACCCTCTCAACCTTACTCTCTCTG	20	95053740	0.619363	5	14	154	0.7	0.669007	0	0.307692	0.55	13	4	2	14	chr11:95053731-95053757
chr11	-	95052485	95052512	coding	Itga3	HAVANA	G3310.1	28	CTTCCAGACACCTCCAACATTACCAATG	29	95052492	0.688763	2	22	97	0.758621	0.643453	0	0.333333	0.793103	9	3	4	22	chr11:95052485-95052512
chr11	-	95045542	95045596	3'utr	Itga3	HAVANA	G3309.1	55	ACAAACCTTCCGGCGCTCCCTTCCTTCCTATTTATCATAAATTATGACTCCGACA	13	95045542	0.870637	6	8	116	0.615385	0.60206	0	0.3	0.461538	10	4	1	8	chr11:95045542-95045596
chr2	+	83765829	83765851	coding	Itgav	HAVANA	G9708.1	23	CATCAAATATAATAACCAATTAG	19	83765844	0.617896	4	19	93	1	1.27875	0.842105	0.375	0.736842	8	0	0	19	chr2:83765829-83765851
chr2	+	83803874	83803895	3'utr	Itgav	HAVANA	G9714.1	22	ATACCATCAAAATTCTTTCCTG	9	83803891	0.625265	4	6	65	0.666667	0.778151	1	0.4	0.666667	5	3	0	6	chr2:83803874-83803895
chr2	+	83788927	83788964	coding	Itgav	HAVANA	G9710.1	38	AATTTAGAGACAAGCTCACTCCCATCACCATTTTCATG	51	83788932	0.713543	8	44	351	0.862745	1.34242	0.843137	0.470588	0.823529	17	6	1	44	chr2:83788927-83788964
chr2	+	83802066	83802086	coding	Itgav	HAVANA	G9713.1	21	ATCTCTTCAACTCTACACTAG	33	83802083	0.71213	4	27	204	0.818182	1.13033	1	0.833333	0.969697	6	5	1	27	chr2:83802066-83802086
chr2	+	83796140	83796166	coding	Itgav	HAVANA	G9712.1	27	CCTTACAAATACAACAACAACACTCTG	26	83796153	0.816855	3	11	91	0.5	0.636822	0.615385	0.25	0.538462	16	11	2	13	chr2:83796140-83796166
chr8	+	128724259	128724281	coding	Itgb1	HAVANA	G16692.1	23	CTCCCACTTCAATCTCACCAAAG	39	128724281	0.573804	5	33	159	0.846154	1.04139	0.820513	0.666667	0.871795	15	4	2	33	chr8:128724259-128724281
chr8	+	128716255	128716278	coding	Itgb1	HAVANA	G16689.1	24	TATATACAATGAGCCATTACTATG	34	128716270	0.607228	5	28	234	0.823529	0.748188	0.852941	0.375	0.705882	16	2	4	28	chr8:128716255-128716278
chr8	+	128720041	128720065	coding	Itgb1	HAVANA	G16690.1	25	TAACAATAAATTACAAATCCTATTG	50	128720052	0.762866	5	42	352	0.84	0.924279	0.82	0.642857	0.9	14	4	4	42	chr8:128720041-128720065
chr8	+	128720327	128720349	coding	Itgb1	HAVANA	G16691.1	23	AAACCATTAAAATTAAACCTCTG	16	128720339	0.642346	5	15	80	0.9375	1.17609	0.9375	0.428571	0.75	7	1	0	15	chr8:128720327-128720349
chr14	-	30921869	30921891	coding	Itih3	HAVANA	G5721.1	23	CCTTCATCACCAACTTCACCTTG	12	30921882	0.593478	3	7	65	0.583333	0.845098	0	0.8	0.916667	5	5	0	7	chr14:30921869-30921891
chr10	+	67220251	67220292	coding	Jmjd1c	HAVANA	G1570.1	42	TCAAACTCCATTACCTACCATTAACACTCACCCTCTCACTAG	42	67220260	0.733654	6	11	236	0.261905	0.740363	0.809524	0.227273	0.595238	22	30	1	11	chr10:67220251-67220292
chr17	+	25829679	25829698	coding	Jmjd8	ENSEMBL	G7543.1	20	CCAACACCTACTCCTACCAG	7	25829689	0.595647	2	7	14	1	0.845098	1	0.5	0.857143	2	0	0	7	chr17:25829679-25829698
chr4	-	95052056	95052076	5'utr	Jun	ENSEMBL	G12685.1	21	TCTTCATTTTCTCACCAACTG	7	95052063	0.707497	4	6	55	0.857143	0.778151	0	0.4	0.571429	5	1	0	6	chr4:95052056-95052076
chr11	-	100374102	100374122	coding	Jup	HAVANA	G3350.1	21	CTCACCAATTCCCTCTTCAAG	5	100374115	0.705207	3	5	25	1	0.69897	0	0.666667	0.8	3	0	0	5	chr11:100374102-100374122
chr6	-	56789376	56789397	coding	Kbtbd2	HAVANA	G14761.1	22	AATACAATCATGTCCACTCAAG	6	56789387	0.660736	2	6	24	1	0.778151	0	0.333333	0.666667	3	0	0	6	chr6:56789376-56789397
chr14	-	20144656	20144678	coding	Kcnk5	ENSEMBL	G5680.1	23	CTTCATCACCATCTCCACCATTG	28	20144656	0.793069	4	14	176	0.5	1.14613	0	0.384615	0.714286	13	14	0	14	chr14:20144656-20144678
chr7	+	24373411	24373434	intron	Kcnn4	ENSEMBL	G15123.1	24	TGGGCAGTAGCTCAATTGGTAGAG	150	24373434	0.941769	2	146	606	0.973333	1.46538	0.893333	0.333333	0.96	9	0	4	146	chr7:24373411-24373434
chr9	+	53390618	53390651	coding	Kdelc2	ENSEMBL	G17354.1	34	TTCATTACACAATTCTCAATAACCACATCTACCG	11	53390639	0.697197	5	7	61	0.636364	0.845098	0.727273	0.375	0.545455	8	4	0	7	chr9:53390618-53390651
chr7	+	45883268	45883308	3'utr	Kdelr1	HAVANA	G15216.1	41	ACTTTTTTCTCTTCTACCTGGCCCTGATTTTTTATAAACTG	25	45883274	0.707938	10	12	281	0.48	0.778151	0.84	0.210526	0.4	19	12	1	12	chr7:45883268-45883308
chr7	+	45881618	45881654	coding	Kdelr1	HAVANA	G15213.1	37	TCTACCGTACACTCTATCTCTTCAATTGGATCTGGCG	104	45881638	0.657267	9	82	863	0.788462	0.767686	0.961538	0.56	0.894231	25	9	13	82	chr7:45881618-45881654
chr7	+	45881500	45881530	coding	Kdelr1	HAVANA	G15212.1	31	ATCCTCTGGACCTTCTCCATCTACCTGGAGT	8	45881530	0.752716	5	5	59	0.625	0.69897	0.875	0.166667	0.375	6	3	0	5	chr7:45881500-45881530
chr7	+	45873821	45873852	coding	Kdelr1	HAVANA	G15209.1	32	TTCACCAACTACATTTCACTCTACAACACCTG	128	45873836	0.654269	6	92	859	0.71875	0.963788	0.75	0.568627	0.828125	51	27	9	92	chr7:45873821-45873852
chr5	+	143421003	143421044	3'utr	Kdelr2	ENSEMBL	G13543.1	42	CTTCTGTCTACTGCATCCTGCCTTATCTTTTTTATTACTATG	32	143421037	0.750808	6	12	309	0.375	1.07918	0.375	0.333333	0.6875	15	20	0	12	chr5:143421003-143421044
chr5	+	143403855	143403892	5'utr	Kdelr2	ENSEMBL	G13536.1	38	CCCGCTCCCGCCATCTTTCGCCGCTTCCTCTCTCCGGG	9	143403885	0.715576	4	5	51	0.555556	0.69897	0.888889	0.125	0.222222	8	4	0	5	chr5:143403855-143403892
chr5	+	143419440	143419490	coding	Kdelr2	ENSEMBL	G13540.1	51	ATCTTATGGACCTTCTCCATCTACCTGGAGTCCGTGGCCATCCTTCCACAG	17	143419488	0.759358	6	12	100	0.764706	0.636822	0.588235	0.153846	0.352941	13	2	2	13	chr5:143419440-143419490
chr5	+	143418162	143418191	coding	Kdelr2	ENSEMBL	G13539.1	30	TAGGAGGCCTCTCATTTCTAGTCAATCATG	16	143418187	0.72917	6	14	82	0.875	0.845098	0.9375	0.5	0.75	8	1	1	14	chr5:143418162-143418191
chr19	-	4324920	4324946	coding	Kdm2a	HAVANA	G9084.1	27	CTACTTCCATGCTGCAGCTCATCCACG	14	4324942	0.689327	4	10	55	0.769231	1	0	0.428571	0.692308	7	3	0	10	chr19:4324920-4324946
chr1	+	134627321	134627352	coding	Kdm5b	HAVANA	G409.1	32	AACCTCATATTTACACTCTCCCTTCTCTACTG	13	134627336	0.634278	4	8	112	0.615385	0.90309	1	0.181818	0.307692	11	5	0	8	chr1:134627321-134627352
chr17	-	57023346	57023368	coding	Khsrp	ENSEMBL	G8109.1	23	CCTACTACTCTCACTACTACCAG	10	57023346	0.719736	4	8	52	0.8	0.60206	0	0.25	0.4	8	1	1	8	chr17:57023346-57023368
chr13	-	106993246	106993265	coding	Kif2a	HAVANA	G5249.1	20	CATCTTTTCACTTAACCCTG	16	106993252	0.720098	4	13	115	0.8125	0.636822	0	0.285714	0.6875	7	1	2	13	chr13:106993246-106993265
chr7	-	63890086	63890121	3'utr	Klf13	HAVANA	G15826.1	36	CATTCTTCCCCTTCTCCCACGAACTCTGGGGCCCAG	7	63890086	0.97874	5	7	44	1	0.845098	0	0.166667	0.285714	6	0	0	7	chr7:63890086-63890121
chr13	+	5864850	5864877	coding	Klf6	ENSEMBL	G4420.1	28	ACCTGTGGACCAAATTCATTCTAGCTCG	6	5864863	0.667617	3	5	34	0.833333	0.69897	0.5	0.2	0.333333	5	1	0	5	chr13:5864850-5864877
chr13	+	5865137	5865167	coding	Klf6	ENSEMBL	G4422.1	31	GAATCTTCTCAACTATGGGGCTGTGGGCCAG	10	5865158	0.676146	5	9	64	0.9	0.954243	0.9	0.25	0.4	8	1	0	9	chr13:5865137-5865167
chr13	+	5865072	5865125	coding	Klf6	ENSEMBL	G4421.1	54	TCAATTCAGGAAATCTGAGTTCCTCCGTCATTTCCACACCTCCATCTTCTCCAG	81	5865072	0.993209	9	53	647	0.654321	0.645095	0.691358	0.382979	0.641975	47	17	11	53	chr13:5865072-5865125
chr13	+	5869750	5869776	3'utr	Klf6	ENSEMBL	G4424.1	27	AATGAGTCTGGCTGGGCTGGTATTTCG	6	5869750	0.845222	4	6	46	1	0.778151	0.666667	0.2	0.333333	5	0	0	6	chr13:5869750-5869776
chr12	+	69305799	69305818	coding	Klhdc2	HAVANA	G3736.1	20	ATCTTCACTATCTTAATCTG	7	69305812	0.666838	4	5	58	0.714286	0.69897	1	0.4	0.571429	5	2	0	5	chr12:69305799-69305818
chr8	-	64740688	64740711	3'utr	Klhl2	ENSEMBL	G16865.1	24	CAGTCCCTCCACTGTGGTCTTTAG	6	64740709	0.791133	2	6	42	1	0.778151	0	0.666667	0.833333	3	0	0	6	chr8:64740688-64740711
chr7	+	75867061	75867081	coding	Klhl25	ENSEMBL	G15301.1	21	CCCTACTCTCTCATTCCCACG	11	75867077	0.73424	3	11	55	1	1.04139	1	0.333333	0.818182	3	0	0	11	chr7:75867061-75867081
chr4	-	88721501	88721521	coding	Klhl9	HAVANA	G12671.1	21	CTAACACCTACAATCTTATAG	10	88721501	0.616868	3	5	55	0.5	0.69897	0	0.75	0.9	4	5	0	5	chr4:88721501-88721521
chr15	-	98834741	98834762	coding	Kmt2d	HAVANA	G6725.1	22	ACAAAATTATTATCATCTCCAG	5	98834753	0.601605	3	5	28	1	0.69897	0	0.333333	0.6	3	0	0	5	chr15:98834741-98834762
chr16	-	23027117	23027157	coding	Kng2	HAVANA	G7223.1	41	ATGGCTCTGCAACCTTTTATTCCTTCAATTATCAAATCAAG	7	23027117	0.842667	4	7	66	1	0.845098	0	0.166667	0.285714	6	0	0	7	chr16:23027117-23027157
chr14	-	61372972	61372999	coding	Kpna3	ENSEMBL	G5845.1	28	TTCCCAAACCTCTTGTCACACCCAAAAG	6	61372972	0.976882	3	5	26	0.833333	0.69897	0	0.5	0.666667	4	1	0	5	chr14:61372972-61372999
chr14	-	61385146	61385167	coding	Kpna3	ENSEMBL	G5847.1	22	ACTCCTCCATTCCCCACATCAG	8	61385155	0.76065	2	8	32	1	0.90309	0	1	1	2	0	0	8	chr14:61385146-61385167
chr3	-	69085700	69085721	coding	Kpna4	HAVANA	G11493.1	22	CACTCCTCACTCATCCCAAAGA	10	69085711	0.623162	2	8	32	0.8	0.60206	0	0.4	0.7	5	1	1	8	chr3:69085700-69085721
chr11	-	97177264	97177293	coding	Kpnb1	HAVANA	G3325.1	30	TCCAATGTCTGTGATGAGGAAATGGATTTG	15	97177289	0.644817	3	9	97	0.6	0.653213	0	0.444444	0.666667	9	5	1	9	chr11:97177264-97177293
chr15	+	102028235	102028273	5'utr	Krt18	ENSEMBL	G6391.1	39	AACTCCTGTTCTGGTCTCTCGCTTCGCTCTCCTCTCCAG	7	102028273	0.853766	2	5	66	0.714286	0.69897	0.714286	0.166667	0.285714	6	2	0	5	chr15:102028235-102028273
chr15	+	102030937	102030971	coding	Krt18	ENSEMBL	G6398.1	35	ATCAGGGACGCTGAGACCACACTCACGGAGCTGAG	43	102030963	0.815285	2	32	55	0.744186	0.60206	0.976744	0.428571	0.906977	7	4	7	32	chr15:102030937-102030971
chr15	+	102028631	102028650	coding	Krt18	ENSEMBL	G6395.1	20	ACTGGGGCCACTACTTCAAG	58	102028642	0.631612	3	43	187	0.741379	0.934498	0.965517	0.6	0.931034	10	11	4	43	chr15:102028631-102028650
chr15	+	102030661	102030698	coding	Krt18	ENSEMBL	G6396.1	38	ACTGTGGAAGTGGATGCCCCCAAATCTCAGGACCTCAG	25	102030670	0.763945	5	16	80	0.64	0.726999	0.8	0.357143	0.64	14	7	2	16	chr15:102030661-102030698
chr15	+	102028282	102028329	coding	Krt18	ENSEMBL	G6392.1	48	AGCTTCACAACTCGCTCCACCACCTTCTCCACCAACTACCGGTCCCTG	447	102028318	0.769974	10	176	2031	0.393736	0.740363	0.550336	0.410256	0.845638	117	240	31	176	chr15:102028282-102028329
chr15	-	101997028	101997054	coding	Krt8	ENSEMBL	G6751.1	27	TTCTGCCGGGGGATCCAACACTTTCAG	16	101997035	0.561328	6	16	60	1	1.20412	0	0.375	0.6875	8	0	0	16	chr15:101997028-101997054
chr15	-	101996722	101996788	3'utr	Krt8	ENSEMBL	G6750.1	67	ATATCCCAATGGCTTCTGCCTCCCATCCAAACCCAATTCAGTTGTATTTTCTAAAATAAAGCCTCAG	166	101996754	0.771646	6	153	537	0.921687	1.40654	0	0.368421	0.927711	19	8	5	153	chr15:101996722-101996788
chr15	-	102001482	102001532	coding	Krt8	ENSEMBL	G6754.1	51	TTTGAGAGCTACATCAACAACCTCCGCCGGCAGCTGGAAGCCCTGGGCCAG	11	102001482	0.882775	3	9	28	0.818182	0.653213	0	0.125	0.363636	8	1	1	9	chr15:102001482-102001532
chr15	-	101999436	101999460	coding	Krt8	ENSEMBL	G6753.1	25	ATCAACTTCCTCCGGCAGATCCATG	8	101999436	0.754097	4	8	40	1	0.90309	0	0.5	0.75	4	0	0	8	chr15:101999436-101999460
chr15	-	102004029	102004054	coding	Krt8	ENSEMBL	G6756.1	26	CGGGGCTGGTGTCGGGGGCATCACAG	9	102004029	0.84166	2	4	30	0.444444	0.60206	0	0.125	0.222222	8	5	0	4	chr15:102004029-102004054
chr15	-	102003952	102003980	coding	Krt8	ENSEMBL	G6755.1	29	ACCCCAACATCCAGGCTGTGCGCACTCAG	12	102003961	0.736203	2	10	34	0.833333	0.69897	0	0.25	0.75	4	1	1	10	chr15:102003952-102003980
chr15	-	102004219	102004287	coding	Krt8	ENSEMBL	G6757.2	69	CTCTCGAACCTCCGTCTTCAGCTCACTGCCTTCGCTCCAGACTTCACCATGTCCATCAGGGTGACTCAG	80	102004243	0.732463	13	60	435	0.75	0.875061	0.0125	0.333333	0.6	48	13	7	60	chr15:102004219-102004287
chr4	+	108848841	108848874	coding	Kti12	HAVANA	G12057.1	34	CCTCCGTCGCCAGTTTATTTCCTACACCAAAATG	5	108848841	0.977358	3	5	37	1	0.69897	1	0.666667	0.8	3	0	0	5	chr4:108848841-108848874
chr14	+	47670158	47670177	coding	Ktn1	ENSEMBL	G5404.1	20	CAACTACTTACATTCCTTTG	14	47670167	0.63968	3	10	102	0.714286	1	1	1	1	4	4	0	10	chr14:47670158-47670177
chr18	+	3639106	3639128	repeat	L1_Mus1	RepeatMasker	G8223.1	23	ATTTTCCCTAAACATAAACTCAT	22	3639116	0.745225	5	20	156	0.909091	1.30103	0.818182	0.375	0.772727	8	2	0	20	chr18:3639106-3639128
chr3	-	91380657	91380676	repeat	L1_Mus2	RepeatMasker	G11561.1	20	AAACTGGACATGGTACTCCA	9	91380663	0.610234	2	9	27	1	0.954243	0	1	1	3	0	0	9	chr3:91380657-91380676
chrX	-	74352443	74352465	coding	Lage3	HAVANA	G18821.1	23	ACTTTCCATCATCAACTTTCTTG	5	74352448	0.653959	4	5	45	1	0.69897	0	0.25	0.4	4	0	0	5	chrX:74352443-74352465
chr1	-	153219424	153219453	3'utr	Lamc1	HAVANA	G1156.1	30	CTCACCACCTTAACATTTTGGTCACAGTTG	6	153219446	0.717215	3	6	48	1	0.778151	0	0.5	0.666667	4	0	0	6	chr1:153219424-153219453
chr1	-	153252053	153252095	coding	Lamc1	HAVANA	G1160.1	43	AACTATACCGTTCCACTGGACATGGTGGCCACTGTACCAACTG	5	153252053	0.967029	2	5	26	1	0.69897	0	0.666667	0.8	3	0	0	5	chr1:153252053-153252095
chr1	-	153332138	153332161	coding	Lamc1	HAVANA	G1162.1	24	TACCCCAACTCCATCAACCTCACG	16	153332138	0.72903	2	13	51	0.8125	0.636822	0	0.428571	0.75	7	1	2	13	chr1:153332138-153332161
chr8	+	13167275	13167309	coding	Lamp1	ENSEMBL	G16219.2	35	ACACTCAACTTCACAAAAAATACAACACGTTACAG	122	13167304	0.76663	4	70	351	0.57377	1.14613	0.909836	0.333333	0.852459	27	48	4	70	chr8:13167275-13167309
chr8	+	13165907	13165926	coding	Lamp1	ENSEMBL	G16217.1	20	TATAATGGCCAGCTTCTCTG	7	13165914	0.733628	3	7	42	1	0.845098	1	1	1	3	0	0	7	chr8:13165907-13165926
chrX	-	38440191	38440211	coding	Lamp2	HAVANA	G18739.1	21	CATCTCATTATTCAATTCATG	91	38440198	0.613795	7	84	735	0.923077	1.62325	0	0.75	0.967033	12	6	1	84	chrX:38440191-38440211
chrX	-	38431013	38431037	coding	Lamp2	HAVANA	G18737.2	25	CCTTTCATTTTTAACATCAACCCTG	22	38431025	0.690761	5	12	151	0.545455	0.60206	0	0.2	0.454545	15	8	2	12	chrX:38431013-38431037
chrX	-	38424307	38424327	coding	Lamp2	HAVANA	G18735.1	21	ATCAACACCTTTAACCTAAAG	6	38424318	0.618373	3	4	26	0.666667	0.60206	0	0.5	0.666667	4	2	0	4	chrX:38424307-38424327
chrX	-	38424404	38424431	coding	Lamp2	HAVANA	G18736.1	28	CTTTCAACATTTCCAACAAGAACCTTAG	96	38424404	0.970533	4	74	504	0.770833	0.869232	0	0.6	0.958333	10	13	9	74	chrX:38424404-38424431
chr12	+	8936726	8936745	coding	Laptm4a	HAVANA	G3593.1	20	CTACAAATACATCAACAACA	28	8936735	0.599762	2	20	64	0.714286	0.69897	0.857143	1	1	6	5	3	20	chr12:8936726-8936745
chr12	+	8938298	8938329	3'utr	Laptm4a	HAVANA	G3594.1	32	TCTTGTCTGAGCATTTATTTTCAAACACTAAG	15	8938298	0.96539	5	14	111	0.933333	1.14613	1	0.5	0.8	6	1	0	14	chr12:8938298-8938329
chr12	+	8931665	8931694	coding	Laptm4a	HAVANA	G3590.1	30	AGGTGACTCATCCAAATTCCATGCCAGCTG	12	8931681	0.701479	3	8	55	0.666667	0.90309	0.75	0.571429	0.75	7	4	0	8	chr12:8931665-8931694
chr15	+	100005299	100005333	coding	Larp4	ENSEMBL	G6378.1	35	CTACAAATTTCCCTCCTTTACCTGGAAGCTCATCG	16	100005333	0.93481	3	14	128	0.875	1.14613	0.875	0.25	0.625	8	2	0	14	chr15:100005299-100005333
chr13	+	9123921	9123940	coding	Larp4b	ENSEMBL	G4433.1	20	CAAACCACTTCTCAAACAAG	14	9123921	0.532616	3	13	27	1	1.14613	1	0.75	0.928571	4	0	0	14	chr13:9123921-9123940
chr1	-	181816974	181817017	coding	Lbr	ENSEMBL	G1307.1	44	TTTCAACCACCTCCTGCCATACTTCTACATTATCTACTTCACCG	33	181817008	0.762369	8	20	269	0.606061	1	0	0.304348	0.515152	23	12	1	20	chr1:181816974-181817017
chr2	-	121138578	121138600	coding	Lcmt2	HAVANA	G10501.1	23	TACTTATTTCAACCCCCACACAG	5	121138578	0.955283	2	5	25	1	0.69897	0	0.333333	0.6	3	0	0	5	chr2:121138578-121138600
chr2	-	32385731	32385823	coding	Lcn2	HAVANA	G10235.2	93	TATCCTCAGGTACAGAGCTACAATGTGCAAGTGGCCACCACGGACTACAACCAGTTCGCCATGGTATTTTTCCGAAAGACTTCTGAAAACAAG	44	32385791	0.68224	9	23	194	0.522727	0.884607	0	0.470588	0.795455	17	19	2	23	chr2:32385731-32385823
chr2	-	32387065	32387084	coding	Lcn2	HAVANA	G10238.1	20	CACCATCTATGAGCTACAAG	5	32387070	0.677347	2	5	15	1	0.69897	0	1	1	2	0	0	5	chr2:32387065-32387084
chr2	-	32385706	32385730	coding	Lcn2	HAVANA	G10235.1	25	CAATACTTCAAAATTACCCTGTATG	2990	32385716	0.748212	7	2644	15323	0.884281	1.1481	0	0.666667	0.994983	45	159	187	2644	chr2:32385706-32385730
chr2	-	32384845	32384865	coding	Lcn2	HAVANA	G10233.1	21	AATGGGTGGTGAGTGTGGCTG	16	32384864	0.697574	4	11	77	0.75	1.07918	0	0.444444	0.6875	9	4	0	12	chr2:32384845-32384865
chr2	-	32387678	32387704	coding	Lcn2	HAVANA	G10240.3	27	TCATGTGTCTGGGCCTTGCCCTGCTTG	19	32387695	0.642718	5	15	132	0.894737	1.23045	0	0.75	0.894737	8	2	0	17	chr2:32387678-32387704
chr2	-	32387028	32387054	coding	Lcn2	HAVANA	G10237.1	27	CTACAATGTCACCTCCATCCTGGTCAG	52	32387046	0.743994	5	44	284	0.846154	1.64345	0	0.478261	0.769231	23	8	0	44	chr2:32387028-32387054
chr2	-	32384633	32384768	3'utr	Lcn2	HAVANA	G10232.1	136	CCACCTGGCTGCCCCACCAGCCACCATACCAAGGAGCATCTGGAGCCTCTTCTTATTTGGCCAGCACTCCCCATCCACCTGTCTTAACACCACCAATGGCGTCCCCTTTCTGCTGAATAAATACATGCCCCCACTT	116	32384633	0.992497	20	57	651	0.491379	0.714482	0	0.24359	0.491379	78	49	10	57	chr2:32384633-32384768
chr2	-	32384777	32384808	3'utr	Lcn2	HAVANA	G10232.2	32	CCTGTCTGTCTGCCACTCCATCTTTCCTGTTG	14	32384787	0.64844	5	10	115	0.714286	0.69897	0	0.181818	0.357143	11	3	1	10	chr2:32384777-32384808
chr2	-	32385419	32385483	coding	Lcn2	HAVANA	G10234.1	65	TTTCACCCGCTTTGCCAAGTCTCTGGGCCTCAAGGACGACAACATCATCTTCTCTGTCCCCACCG	305	32385419	0.903544	11	238	1877	0.780328	1.09782	0.00327869	0.483333	0.898361	60	49	18	238	chr2:32385419-32385483
chr2	-	32387643	32387674	coding	Lcn2	HAVANA	G10240.2	32	TCCTGCAGAGCCAGGCCCAGGACTCAACTCAG	54	32387658	0.814601	4	35	101	0.648148	1.06695	0.0185185	0.5	0.796296	22	17	2	35	chr2:32387643-32387674
chr2	-	32387590	32387636	coding	Lcn2	HAVANA	G10240.1	47	ATCCCTGCCCCATCTCTGCTCACTGTCCCCCTGCAGCCAGACTTCCG	67	32387590	0.964407	7	49	387	0.731343	0.912045	0	0.37931	0.731343	29	13	5	49	chr2:32387590-32387636
chr2	-	32387120	32387164	coding	Lcn2	HAVANA	G10239.1	45	TTCCGGGGCAGGTGGTACGTTGTGGGCCTGGCAGGCAATGCGGTC	38	32387164	0.932238	5	27	167	0.710526	0.829304	0.0526316	0.538462	0.842105	13	8	3	27	chr2:32387120-32387164
chr14	+	75204626	75204646	coding	Lcp1	HAVANA	G5532.1	21	CTCACACCATTCACCATTCAG	8	75204646	0.796432	3	7	31	0.875	0.845098	0.875	0.5	0.75	4	1	0	7	chr14:75204626-75204646
chr19	-	46034612	46034637	coding	Ldb1	HAVANA	G9325.1	26	TCCAATTCCACTCTCAACTACCTCCG	6	46034631	0.688359	4	6	36	1	0.778151	0	0.5	0.666667	4	0	0	6	chr19:46034612-46034637
chr7	+	46850195	46850233	coding	Ldha	HAVANA	G15224.1	39	AACTCCAAGCTGGTCATTATCACCGCGGGGGCCCGTCAG	6	46850233	0.955516	5	6	26	1	0.778151	0.833333	0.2	0.333333	5	0	0	6	chr7:46850195-46850233
chr7	+	46855392	46855451	3'utr	Ldha	HAVANA	G15228.1	60	CATTGCTGCCCTGCACCAAACATGCCTAGGCCGACGAGTTCCCAGTTAAGTCGTATAACC	5	46855392	0.984077	3	3	26	0.8	0.60206	0.8	0	0	5	1	0	4	chr7:46855392-46855451
chr7	+	46845866	46845889	5'utr	Ldha	HAVANA	G15223.1	24	CTCGGGCCACGCTGCTTCTCCTCG	5	46845866	0.968837	3	4	18	0.8	0.60206	0.4	0.25	0.4	4	1	0	4	chr7:46845866-46845889
chr9	+	21747158	21747189	coding	Ldlr	ENSEMBL	G17227.1	32	CCCTCCTTGTCCTTGGGGCCGTCCTGCTGTGG	7	21747158	0.742101	4	6	46	0.857143	0.778151	0.714286	0.166667	0.285714	6	1	0	6	chr9:21747158-21747189
chr9	+	21748801	21748847	3'utr	Ldlr	ENSEMBL	G17230.1	47	ACAAGCCCAAGTCGCCATTCTCCCTTAATATTTATCAAGTGCCTGAG	16	21748801	0.991181	8	11	116	0.6875	1.04139	0.875	0.142857	0.25	14	5	0	11	chr9:21748801-21748847
chr9	+	21742687	21742711	coding	Ldlr	ENSEMBL	G17224.1	25	ATTCCAAACTCCACTCTATCTCCAG	127	21742711	0.73416	7	100	778	0.787402	1	0.889764	0.708333	0.944882	24	18	9	100	chr9:21742687-21742711
chr9	+	21733606	21733665	coding	Ldlr	ENSEMBL	G17221.1	60	CCAGGCCACCACTTGTGGCCCCGCCCACTTCCGCTGCAACTCATCCATATGCATCCCCAG	14	21733606	0.985842	4	8	56	0.571429	0.90309	0.785714	0.4	0.571429	10	6	0	8	chr9:21733606-21733665
chr4	+	119245059	119245086	coding	Lepre1	HAVANA	G12115.1	28	CCCCTCTATTTCTCTTATTCCCACCTCG	21	119245078	0.750167	5	17	167	0.809524	1.23045	1	0.230769	0.52381	13	4	0	17	chr4:119245059-119245086
chr4	+	119237949	119237980	coding	Lepre1	HAVANA	G12114.1	32	ACTTCCTCCCTTCACACTATAATTACCTACAG	9	119237980	0.61917	4	5	68	0.555556	0.69897	1	0.333333	0.555556	6	4	0	5	chr4:119237949-119237980
chr11	-	118393501	118393531	coding	Lgals3bp	HAVANA	G3460.1	31	CCTTTACACCTCTTCCACCTGGAGTAGCTTG	11	118393501	0.880061	4	9	72	0.818182	0.653213	0	0.222222	0.363636	9	1	1	9	chr11:118393501-118393531
chr11	-	118392767	118392789	3'utr	Lgals3bp	HAVANA	G3458.1	23	TCACTCATCAAAAATCATTAAAG	5	118392776	0.790632	2	5	25	1	0.69897	0	0.5	0.8	2	0	0	5	chr11:118392767-118392789
chr12	-	102400180	102400224	coding	Lgmn	HAVANA	G4290.1	45	TCATCTTATGCCTGCTACTACGACGAGGAGAGGGGCACTTACCTG	8	102400180	0.975944	3	5	46	0.625	0.69897	0	0.6	0.75	5	3	0	5	chr12:102400180-102400224
chr2	+	110011836	110011860	coding	Lgr4	HAVANA	G9777.1	25	CCATTATCTACACTAAACTCTACTG	13	110011852	0.680688	7	12	92	0.923077	0.778151	1	0.222222	0.461538	9	0	1	12	chr2:110011836-110011860
chr15	+	7173480	7173499	coding	Lifr	ENSEMBL	G6047.1	20	AAATCCATAACTTCACCCTG	5	7173491	0.613098	2	4	21	0.8	0.60206	1	0.333333	0.6	3	1	0	4	chr15:7173480-7173499
chr15	+	7177484	7177504	coding	Lifr	ENSEMBL	G6048.1	21	ACAAATTAAATCCATACACTG	13	7177498	0.758635	2	12	53	0.923077	0.778151	1	0.666667	0.923077	3	0	1	12	chr15:7177484-7177504
chr15	+	7164559	7164596	coding	Lifr	ENSEMBL	G6045.1	38	ATTTGTCTGCTGACTTCTTCACCTCCTCCTTACTACTG	25	7164559	0.982598	5	21	222	0.84	0.845098	0.72	0.307692	0.64	13	2	2	21	chr15:7164559-7164596
chr15	+	7169208	7169229	coding	Lifr	ENSEMBL	G6046.1	22	CACAAACATCATTTTCATCACA	8	7169218	0.605869	2	8	40	1	0.90309	0.5	0.5	0.75	4	0	0	8	chr15:7169208-7169229
chr8	-	9973751	9973773	coding	Lig4	ENSEMBL	G16727.1	23	TTCCTCACAAACTTCACAAACTG	8	9973759	0.638735	2	7	35	0.875	0.845098	0	0.75	0.875	4	1	0	7	chr8:9973751-9973773
chr18	+	31941859	31941881	coding	Lims2	ENSEMBL	G8289.1	23	CACAGTGCTTCCGGCCATTTCCC	9	31941878	0.64943	4	6	48	0.666667	0.778151	0.555556	0.125	0.222222	8	3	0	6	chr18:31941859-31941881
chr16	-	10961019	10961043	coding	Litaf	HAVANA	G7165.1	25	CTGGCTGCTGCTTCATCCCGTTCTG	5	10961023	0.797717	2	5	37	1	0.69897	0	0.666667	0.8	3	0	0	5	chr16:10961019-10961043
chr1	+	24744879	24744907	coding	Lmbrd1	ENSEMBL	G78.1	29	ATTACATTCTTATAACAATTATTATTATG	9	24744879	0.712114	3	6	95	0.666667	0.778151	0.888889	0.6	0.777778	5	3	0	6	chr1:24744879-24744907
chr1	+	24762211	24762231	coding	Lmbrd1	ENSEMBL	G79.1	21	AACATACATTTTCCTCCACAA	5	24762211	0.555742	3	5	25	1	0.69897	0.6	0.25	0.4	4	0	0	5	chr1:24762211-24762231
chr1	+	24728549	24728585	coding	Lmbrd1	ENSEMBL	G77.1	37	TACGGCATGTCGGCATTACCTTTAAACCTAATCAAAG	10	24728585	0.808898	5	8	77	0.8	0.60206	0.6	0	0	10	1	1	8	chr1:24728549-24728585
chr15	-	89353243	89353266	coding	Lmf2	ENSEMBL	G6676.1	24	TCTACTACTTTGGCCTGGAGGTTG	5	89353256	0.607431	4	5	35	1	0.69897	0	0	0	5	0	0	5	chr15:89353243-89353266
chr15	-	89353545	89353566	coding	Lmf2	ENSEMBL	G6677.1	22	CAACTACAATTTCTTCAACCTG	21	89353558	0.60464	5	18	123	0.857143	1.25527	0	0.857143	0.952381	7	3	0	18	chr15:89353545-89353566
chr17	-	17528860	17528887	3'utr	Lnpep	ENSEMBL	G7850.1	28	AACCTTACAAATCATACCCTCTTCTCTG	8	17528873	0.76064	3	7	63	0.875	0.845098	0	0.166667	0.375	6	1	0	7	chr17:17528860-17528887
chr17	-	17578575	17578598	coding	Lnpep	ENSEMBL	G7854.1	24	CAAATATATCTAACTCTTATTATG	15	17578588	0.588515	7	14	135	0.933333	0.845098	0	0.444444	0.666667	9	0	1	14	chr17:17578575-17578598
chr17	-	17530492	17530523	coding	Lnpep	ENSEMBL	G7851.1	32	TTGCTGGATCTACTCACTTATTTTCAACAAAG	24	17530506	0.629468	8	19	203	0.791667	0.676694	0	0.352941	0.541667	17	2	3	19	chr17:17530492-17530523
chr17	-	17566730	17566757	coding	Lnpep	ENSEMBL	G7853.1	28	TCTCATCCAATATCATCATCTGTTCAGT	22	17566748	0.709428	6	16	160	0.727273	0.60206	0	0.333333	0.545455	15	3	3	16	chr17:17566730-17566757
chr13	+	73501357	73501379	coding	Lpcat1	HAVANA	G4740.1	23	ACACCATCACATGGACGTGGCAA	6	73501357	0.512269	3	6	12	1	0.778151	0.666667	1	1	3	0	0	6	chr13:73501357-73501379
chr6	+	124698119	124698155	coding	Lpcat3	HAVANA	G14476.1	37	CTACCTCATCCATCTCTTCCACACCTTCACGGGCCTC	50	124698146	0.628361	8	27	309	0.56	0.669007	0.74	0.205882	0.46	34	17	5	28	chr6:124698119-124698155
chr6	+	124702542	124702565	coding	Lpcat3	HAVANA	G14479.1	24	CCTCTTTCAACATCAATACCAATG	6	124702558	0.758092	3	4	38	0.666667	0.60206	1	0.5	0.666667	4	2	0	4	chr6:124702542-124702565
chr1	+	191719581	191719602	coding	Lpgat1	HAVANA	G639.1	22	AATGGTGGCTTCCTGGGGCTGG	5	191719581	0.817033	2	5	19	1	0.69897	0.4	1	1	2	0	0	5	chr1:191719581-191719602
chr1	+	191778750	191778771	3'utr	Lpgat1	HAVANA	G641.1	22	ATACACTCTACCATACATTTAC	15	191778771	0.67718	5	13	92	0.866667	0.812913	0.8	0.444444	0.666667	9	1	1	13	chr1:191778750-191778771
chr17	-	56120162	56120190	coding	Lrg1	ENSEMBL	G8097.1	29	TCCAATAACTCTCTGTCCAGCACGCCCCC	11	56120162	0.957262	3	11	52	1	1.04139	0	0.25	0.727273	4	0	0	11	chr17:56120162-56120190
chr6	-	94609869	94609893	coding	Lrig1	HAVANA	G14873.1	25	CCATCATTCACTAAAATACCCCATG	6	94609876	0.743116	2	6	30	1	0.778151	0	1	1	2	0	0	6	chr6:94609869-94609893
chr15	-	39878546	39878571	coding	Lrp12	HAVANA	G6499.1	26	CACCTTCAATTCTCCCAACTACCCCG	6	39878560	0.607921	4	4	27	0.666667	0.60206	0	0	0	6	2	0	4	chr15:39878546-39878571
chr19	-	3620034	3620053	coding	Lrp5	HAVANA	G9073.1	20	TCCAACAATCACATCTACTG	6	3620038	0.665397	2	6	24	1	0.778151	0	0.5	0.833333	2	0	0	6	chr19:3620034-3620053
chr4	+	116079427	116079454	coding	Lrrc41	HAVANA	G12072.1	28	CTCAATATATATTACTTGGAGAGGATTG	8	116079439	0.632161	3	4	59	0.5	0.60206	1	0.2	0.5	5	4	0	4	chr4:116079427-116079454
chr4	+	116092939	116092987	coding	Lrrc41	HAVANA	G12077.1	49	CCTCCGTGCCCTGCATCTCAGTGACCTTTTCTCACCACTGCCCATCCTG	20	116092939	0.982187	8	18	130	0.9	0.954243	0.7	0.333333	0.5	15	1	1	18	chr4:116092939-116092987
chr4	+	116089171	116089206	coding	Lrrc41	HAVANA	G12075.1	36	CCTCTGCCTCCTCTTCCACATCATCCAAACGGGCTC	46	116089190	0.629264	5	32	227	0.695652	0.90309	0.782609	0.454545	0.73913	22	11	3	32	chr4:116089171-116089206
chr4	+	116088807	116088836	coding	Lrrc41	HAVANA	G12074.1	30	TCAGCCCTTTTCATCCTTATTCTTACCATG	20	116088826	0.630029	7	14	189	0.7	0.845098	0.7	0.25	0.4	16	5	1	14	chr4:116088807-116088836
chr4	+	116089538	116089563	coding	Lrrc41	HAVANA	G12076.1	26	ATCACTGGAGAGCCTTACACTTTCCT	17	116089538	0.973591	4	15	91	0.882353	0.875061	0.941176	0.428571	0.764706	7	1	1	15	chr4:116089538-116089563
chr16	+	37882124	37882144	3'utr	Lrrc58	HAVANA	G6955.1	21	AAATATACTTTAACCAATTAG	9	37882127	0.695128	4	8	55	0.888889	0.60206	1	0.2	0.555556	5	0	1	8	chr16:37882124-37882144
chr16	+	37886738	37886776	3'utr	Lrrc58	HAVANA	G6965.1	39	CTGGGAAGCTGTTCACATCGCTCCTTATACAGGAGCCAG	8	37886776	0.961435	2	8	50	1	0.90309	0.625	0.166667	0.375	6	0	0	8	chr16:37886738-37886776
chr16	+	37883448	37883522	3'utr	Lrrc58	HAVANA	G6960.1	75	CAGAAGGAGATTACTGCTCTGGCTCCTAGCACCATGAAGATCAAGATCATTGCTCCTCCTGAGCGCAAGTACTCT	45	37883481	0.922181	10	37	240	0.822222	1.09108	0.844444	0.421053	0.755556	19	6	2	37	chr16:37883448-37883522
chr16	+	37868614	37868651	coding	Lrrc58	HAVANA	G6951.1	38	CTCTCCTGCGGCTGCTGCTGCCCTACAACCGCCTGACG	13	37868639	0.816962	3	11	48	0.846154	1.04139	0.769231	0.714286	0.846154	7	2	0	11	chr16:37868614-37868651
chr16	+	37883339	37883362	3'utr	Lrrc58	HAVANA	G6959.1	24	AAACTACATTCAATTCCATCATGA	1087	37883352	0.645041	5	988	6585	0.908924	1.08094	0.941122	0.657143	0.98896	35	18	81	988	chr16:37883339-37883362
chr16	+	37878471	37878498	coding	Lrrc58	HAVANA	G6954.1	28	ATCCGAAGTATTTCTTACACTCCCTATG	23	37878488	0.645401	6	19	190	0.826087	0.977724	1	0.666667	0.869565	9	3	1	19	chr16:37878471-37878498
chr16	+	37883229	37883263	3'utr	Lrrc58	HAVANA	G6958.1	35	CTATGAGCTGCCTGACGGCCAGGTCATCACTATTG	7	37883229	0.964053	4	6	33	0.857143	0.778151	0.857143	0.4	0.571429	5	1	0	6	chr16:37883229-37883263
chr16	+	37883024	37883056	3'utr	Lrrc58	HAVANA	G6957.1	33	TCCCTCACGCCATCCTGCGTCTGGACCTGGCTG	8	37883024	0.978182	3	5	38	0.625	0.69897	0.875	0.166667	0.375	6	3	0	5	chr16:37883024-37883056
chr16	+	37878339	37878377	coding	Lrrc58	HAVANA	G6952.1	39	CCTCGAGAGATCCTTAATCTTATTCACCTGGAAGAGCTG	26	37878363	0.662423	5	24	204	0.923077	1.38021	0.923077	0.4	0.769231	10	2	0	24	chr16:37878339-37878377
chr11	+	94643601	94643626	3'utr	Lrrc59	HAVANA	G2728.1	26	TTCTGCTGGACACAACCTCTTTTTAG	5	94643626	0.679075	4	5	38	1	0.69897	1	0.25	0.4	4	0	0	5	chr11:94643601-94643626
chr11	+	94643891	94643919	3'utr	Lrrc59	HAVANA	G2729.1	29	TCATAAACCCTTTCTTTCATTCCTCCCTG	9	94643909	0.628064	3	5	98	0.666667	0.778151	0.888889	0.125	0.222222	8	3	0	6	chr11:94643891-94643919
chr2	+	30256655	30256693	coding	Lrrc8a	HAVANA	G9522.1	39	AACCTGCGGGCCCTGCACATCAAGTTCACGGACATCAAG	6	30256655	0.893212	3	6	15	1	0.778151	0.833333	0.2	0.333333	5	0	0	6	chr2:30256655-30256693
chr2	+	30256156	30256182	coding	Lrrc8a	HAVANA	G9520.1	27	CTTGGTCATCTTCTATGGCCTCATCTG	7	30256166	0.613855	3	4	54	0.571429	0.60206	0.428571	0	0	7	3	0	4	chr2:30256156-30256182
chr2	+	30255261	30255280	coding	Lrrc8a	HAVANA	G9516.1	20	ATTACATCTCCATCGTCATG	6	30255279	0.770375	3	6	36	1	0.778151	1	0.25	0.5	4	0	0	6	chr2:30255261-30255280
chr2	+	30257201	30257253	coding	Lrrc8a	HAVANA	G9524.1	53	AAAATCCCCACCCAGCTCTTCTACTGCCGCAAGCTGCGCTACCTGGACCTCAG	8	30257220	0.989859	2	4	28	0.5	0.60206	0.625	0.142857	0.25	7	4	0	4	chr2:30257201-30257253
chr2	+	30256990	30257010	coding	Lrrc8a	HAVANA	G9523.1	21	CATCCCTCACTCCATCTTTAG	40	30257004	0.624584	5	22	258	0.55	0.740363	0.975	0.454545	0.85	11	15	3	22	chr2:30256990-30257010
chr2	+	30255563	30255591	coding	Lrrc8a	HAVANA	G9518.1	29	CTTCTGCACACCCTCATCTTCCTGGCCTG	19	30255584	0.702635	4	15	114	0.789474	1.17609	0.894737	0.333333	0.578947	12	4	0	15	chr2:30255563-30255591
chr2	+	30256314	30256339	coding	Lrrc8a	HAVANA	G9521.1	26	ACCAGTATGACCCTCTCTACTCAAAG	14	30256335	0.745592	2	11	61	0.857143	1.07918	0.785714	0.222222	0.5	9	2	0	12	chr2:30256314-30256339
chr2	+	30255403	30255442	coding	Lrrc8a	HAVANA	G9517.1	40	CCCAGAGCCCACTTACCCCAACTCCACAGTCCTGCCGACG	100	30255431	0.560361	4	88	230	0.88	1.04139	0.91	0.4	0.88	20	5	7	88	chr2:30255403-30255442
chr2	+	30262523	30262549	3'utr	Lrrc8a	HAVANA	G9526.1	27	TGTTCACCTTTTTCTTTTTAGGTGATG	14	30262540	0.675742	6	14	183	1	1.14613	1	0.5	0.714286	8	0	0	14	chr2:30262523-30262549
chr5	+	105812218	105812259	coding	Lrrc8d	HAVANA	G13309.1	42	TACTTTCCATACCTTGCCCTTATACACACCATCATCCTTATG	22	105812245	0.711689	6	18	169	0.818182	0.954243	0.772727	0.142857	0.454545	14	3	1	18	chr5:105812218-105812259
chr5	+	105813818	105813841	coding	Lrrc8d	HAVANA	G13311.1	24	CCATCCCACCCTCCATTACCCATG	35	105813836	0.660792	2	21	152	0.685714	0.90309	0.914286	0.444444	0.857143	9	9	2	24	chr5:105813818-105813841
chr7	-	30958252	30958284	coding	Lsr	HAVANA	G15720.1	33	ACTTGCCACATTCCCGAGATCCCCACTATTATG	16	30958265	0.721181	5	12	97	0.75	0.778151	0	0.153846	0.3125	13	3	1	12	chr7:30958252-30958284
chr7	-	30958157	30958194	coding	Lsr	HAVANA	G15719.1	38	ATCCTCGGGATGCTGGCTTCAGGTCACGGGACCCTCAG	12	30958168	0.95938	4	12	66	1	1.07918	0	0.428571	0.666667	7	0	0	12	chr7:30958157-30958194
chr7	-	30973080	30973105	coding	Lsr	HAVANA	G15729.1	26	TCTTTTTCTCATCATTTACTGCCCAG	173	30973091	0.750936	7	138	1935	0.797688	0.797456	0	0.454545	0.930636	22	14	21	138	chr7:30973080-30973105
chr7	-	30971964	30971998	coding	Lsr	HAVANA	G15727.1	35	CAACCCCGGCTACAACCCCTATGTGGAGTGCCAGG	5	30971964	0.927121	3	4	13	0.8	0.60206	0	0	0	5	1	0	4	chr7:30971964-30971998
chr7	-	30962117	30962165	coding	Lsr	HAVANA	G15725.1	49	TCCCCACACCTGCTGCTGCTATGTCAGATGTCCCTGCTGCCCAGACAAG	11	30962117	0.965241	3	4	50	0.545455	0.778151	0.0909091	0.428571	0.636364	7	5	0	6	chr7:30962117-30962165
chr7	-	30958390	30958413	coding	Lsr	HAVANA	G15721.1	24	ACATCAACCGGCCTGGCTCCACTG	9	30958413	0.868282	3	8	27	0.888889	0.60206	0	0.333333	0.555556	6	0	1	8	chr7:30958390-30958413
chr7	-	30972096	30972133	coding	Lsr	HAVANA	G15728.1	38	CACCTACCAGATGAGCAATACCCTCACAGCCCCTATCG	13	30972133	0.962265	3	8	43	0.692308	0.954243	0	0.285714	0.615385	7	4	0	9	chr7:30972096-30972133
chr7	-	30959158	30959225	coding	Lsr	HAVANA	G15724.1	68	CCACCTCCGCCTGCCATGATTCCCATGCGTCCTCCCTATGGGTACCCTGGAGACTTTGACAGGACCAG	15	30959158	0.989197	4	8	53	0.533333	0.90309	0	0.25	0.4	12	7	0	8	chr7:30959158-30959225
chr7	-	30959232	30959265	coding	Lsr	HAVANA	G15724.2	34	CCCCAGCATCTATACCCACCTCTCTCCTGCCAAG	340	30959251	0.631393	7	217	2088	0.638235	0.71321	0	0.521127	0.9	71	82	41	217	chr7:30959232-30959265
chrM	+	2025	2068	rRNA	LSU-rRNA_Hsa	RepeatMasker	G18185.4	44	CAAAGGTAGCATAATCACTTGTTCCTTAATTAGGGACTAGCATG	94	2056	0.837445	7	61	760	0.648936	0.940232	0.723404	0.304348	0.659574	46	27	6	61	chrM:2025-2068
chr16	+	35981590	35981651	rRNA	LSU-rRNA_Hsa	RepeatMasker	G6944.1	62	CGCTGCGGGATGAACCGAACGCTGGGTTAAGGCGCCCGATGCCGACGCTCATCAGACCCCAG	25017	35981607	0.981694	5	16751	77715	0.669585	1.46437	0.875165	0.497881	0.990526	472	7692	574	16751	chr16:35981590-35981651
chr13	+	23539703	23539729	rRNA	LSU-rRNA_Hsa	RepeatMasker	G4559.1	27	ATTTTCAGTATGAATACAAACTGTGAA	8	23539714	0.802005	2	8	63	1	0.90309	0.375	0.4	0.625	5	0	0	8	chr13:23539703-23539729
chr2	+	17097539	17097558	rRNA	LSU-rRNA_Hsa	RepeatMasker	G9419.1	20	CGGGTTCAACCCTGCGGGGG	17	17097546	0.573239	2	17	34	1	1.23045	1	1	1	2	0	0	17	chr2:17097539-17097558
chr2	-	73012826	73012855	rRNA	LSU-rRNA_Hsa	RepeatMasker	G10341.1	30	CCGCTCCTGGGGAGCCTGGCGGGTGCCGGC	29	73012840	0.783981	2	29	83	1	1.4624	0.0344828	0.625	0.896552	8	0	0	29	chr2:73012826-73012855
chr19	-	49685687	49685719	rRNA	LSU-rRNA_Hsa	RepeatMasker	G9335.1	33	TTTAATTAAAACAAAGCATTGTGAAGGCCTGCG	44	49685695	0.772398	3	35	240	0.795455	0.640978	0	0.368421	0.727273	19	2	7	35	chr19:49685687-49685719
chr13	-	54190146	54190184	rRNA	LSU-rRNA_Hsa	RepeatMasker	G5086.1	39	GAGAGGGGCCCGTGCCTTGGAAAGTGTCGCGGTTCCGGC	185	54190161	0.834035	4	169	778	0.913514	1.44974	0.2	0.587302	0.859459	63	11	5	169	chr13:54190146-54190184
chr6	+	141065798	141065821	rRNA	LSU-rRNA_Hsa	RepeatMasker	G14544.1	24	CTGAAGACCCACTCCCTGGCGCTG	16	141065821	0.761981	2	13	33	0.866667	0.636822	0.866667	0.375	0.666667	8	0	2	13	chr6:141065798-141065821
chr11	-	109011950	109012034	rRNA	LSU-rRNA_Hsa	RepeatMasker	G3404.2	85	GTCCTGAGAGATGGGTGAGTGCCGTTCCGAAGGGATGGGCGATGGCCTCCGTTGCCCTCGGCCGATTGAAGGGGAGTCGGGTTCA	1065	109012000	0.99947	6	803	4001	0.753991	0.656742	0.244131	0.559846	0.892958	259	86	176	803	chr11:109011950-109012034
chr13	-	44869572	44869661	rRNA	LSU-rRNA_Hsa	RepeatMasker	G5039.1	90	AACTGGCGCTGCGGGATGAACCGAACGCCGGGTTAAGGCGCCCGATGTCGACGCTCATCAGACCCCAGAAAAGGTGTTGGTTGATATAGA	13223	44869609	0.908747	9	8286	41236	0.626635	1.15642	0.00839446	0.440722	0.983589	388	4360	577	8286	chr13:44869572-44869661
chrX	-	79918580	79918606	rRNA	LSU-rRNA_Hsa	RepeatMasker	G18839.1	27	GCCCTTCCTGTGGATCGTCTCAGCTGC	48	79918589	0.708423	2	48	323	1	1.68124	0.145833	0.466667	0.833333	15	0	0	48	chrX:79918580-79918606
chr12	+	45195652	45195682	rRNA	LSU-rRNA_Hsa	RepeatMasker	G3687.1	31	CTCCTGGGGAGCCTGGCGGGTGCCGGTGCGG	7	45195663	0.904089	2	7	16	1	0.845098	0.857143	0.4	0.571429	5	0	0	7	chr12:45195652-45195682
chrX	+	4136299	4136367	rRNA	LSU-rRNA_Hsa	RepeatMasker	G18321.1	69	CCTAGGGCGTGGGCCCGGGTGGAGCCGCTGCAGGTGCAGATCTTGGTGGTAGTAGCAAATATTCAAACG	26199	4136327	0.99111	13	16746	78226	0.639185	1.42114	0.814878	0.498148	0.989656	540	8819	634	16746	chrX:4136299-4136367
chr2	-	73012887	73012923	rRNA	LSU-rRNA_Hsa	RepeatMasker	G10342.1	37	GCGGTGGCGACTCTGGACGCGAGCTGGGCCCTTCCCA	4392	73012923	0.996481	2	4340	9939	0.98816	2.02471	0.439663	0.767241	0.993852	116	12	40	4340	chr2:73012887-73012923
chr14	+	50062203	50062233	rRNA	LSU-rRNA_Hsa	RepeatMasker	G5412.1	31	CGACTGGCTCCGGGATGGCTGGGAAGGCCCG	15	50062203	0.767327	3	14	27	0.933333	0.845098	0.8	0.428571	0.733333	7	0	1	14	chr14:50062203-50062233
chr1	+	131573833	131573873	rRNA	LSU-rRNA_Hsa	RepeatMasker	G382.1	41	TGATCGAGGCCCAGCCCGTGGACGGTGTGAGGCTGGTAGCG	695	131573866	0.957354	4	145	1863	0.214388	0.681825	0.328058	0.514451	0.879137	173	516	30	149	chr1:131573833-131573873
chr3	+	62159409	62159435	rRNA	LSU-rRNA_Hsa	RepeatMasker	G10992.1	27	GCGCGCGGGTGGGGCCGGGGGTGGGGC	12875	62159410	0.994033	2	12804	12918	0.994485	2.61598	0.852583	0.605263	0.998835	38	41	30	12804	chr3:62159409-62159435
chr6	-	125313045	125313064	coding	Ltbr	HAVANA	G14990.1	20	CCCCCATAATTCCTATAATG	5	125313049	0.603493	3	5	25	1	0.69897	0	0.333333	0.6	3	0	0	5	chr6:125313045-125313064
chr6	-	125307400	125307425	coding	Ltbr	HAVANA	G14989.1	26	CAACATCTACATATACAATGGGCCAG	5	125307400	0.650196	2	4	21	0.8	0.60206	0	0	0	5	1	0	4	chr6:125307400-125307425
chr17	+	26269692	26269714	processed_pseudogene	Luc7l	HAVANA	G7545.1	23	CACCTCCTTCAGGTTACTTCATG	5	26269692	0.980901	2	3	28	1	0.69897	1	0.666667	0.8	3	0	0	5	chr17:26269692-26269714
chr17	+	26270157	26270192	intron	Luc7l	HAVANA	G7546.1	36	TTGGGTGAACGGCTGTTTCCTCTTATCCAAGCCATG	16	26270185	0.602224	6	10	125	0.625	0.69897	0.5625	0.333333	0.5	12	5	1	10	chr17:26270157-26270192
chr14	-	90918371	90918394	repeat	Lx	RepeatMasker	G5969.1	24	GGGTGCGTGGGTCGGGGGGCGGGG	23	90918387	0.686386	2	23	46	1	1.36173	0.26087	0.8	0.956522	5	0	0	23	chr14:90918371-90918394
chr15	-	74762768	74762788	coding	Ly6d	ENSEMBL	G6580.1	21	CCCGTCCAACTTCTACTTCTG	5	74762771	0.615338	3	4	31	0.8	0.60206	0	0.25	0.4	4	1	0	4	chr15:74762768-74762788
chr15	+	74958814	74958842	3'utr	Ly6e	ENSEMBL	G6207.1	29	TCTAGTTCCCCCTCCACACTCTCTCAACG	35	74958832	0.612368	6	29	184	0.828571	0.763428	0.742857	0.277778	0.628571	18	2	4	29	chr15:74958814-74958842
chr15	+	74956668	74956704	intron	Ly6e	ENSEMBL	G6205.1	37	ATACCAAAACTTCACCTCCTCTATACCCCGTTCCTCT	12	74956696	0.837994	5	11	74	0.916667	1.04139	0.75	0.222222	0.416667	9	1	0	11	chr15:74956668-74956704
chr15	+	74958904	74958933	3'utr	Ly6e	ENSEMBL	G6208.1	30	CTTCCAGAGCCAATCCTATAACCTCCCTTG	19	74958923	0.674371	6	15	107	0.789474	0.875061	0.894737	0.4	0.684211	10	3	1	15	chr15:74958904-74958933
chr1	+	16709498	16709521	coding	Ly96	ENSEMBL	G41.1	24	TTTGAATTTCACCATCATTCACCG	7	16709507	0.707988	3	7	38	1	0.845098	1	0.666667	0.857143	3	0	0	7	chr1:16709498-16709521
chr1	+	16700799	16700834	coding	Ly96	ENSEMBL	G39.1	36	AAACTTAAAATATTTATATTTCAACCTATTCATCAG	5	16700799	0.988557	3	4	54	0.8	0.60206	1	0.25	0.4	4	1	0	4	chr1:16700799-16700834
chr13	-	35991409	35991446	intron	Lyrm4	ENSEMBL	G5016.1	38	CCCCAGCTCGGTCCTCGGCATCTCCTTCCATCTGCCCG	11	35991409	0.916869	2	8	55	0.727273	0.60206	0	0.2	0.636364	5	2	1	8	chr13:35991409-35991446
chr6	+	122317105	122317138	3'utr	M6pr	HAVANA	G14464.1	34	TGGCCAGCCTTTTCTTCCTCATCTCCCTCTACTG	10	122317135	0.705265	5	9	108	0.9	0.954243	0.9	0.125	0.3	8	1	0	9	chr6:122317105-122317138
chr6	+	122317186	122317212	3'utr	M6pr	HAVANA	G14465.1	27	CTTTTTATACTTTCCCCAATCATAAAG	7	122317212	0.815818	4	6	71	0.857143	0.778151	1	0.4	0.571429	5	1	0	6	chr6:122317186-122317212
chr3	+	99501039	99501062	processed_pseudogene	M6pr-ps	HAVANA	G11203.1	24	TCCAGGATTGCTTCTACCTCTTTG	9	99501062	0.780133	2	6	75	0.666667	0.778151	0.777778	0.4	0.666667	5	3	0	6	chr3:99501039-99501062
chr4	-	123509928	123509954	coding	Macf1	HAVANA	G12791.1	27	CCCTCTACTTTAACCACTACTCACCTG	9	123509942	0.589172	3	6	58	0.666667	0.778151	0	0.142857	0.333333	7	3	0	6	chr4:123509928-123509954
chr4	-	123509881	123509903	coding	Macf1	HAVANA	G12790.1	23	ACTCATTCTTCTTCTACCTCCTG	5	123509889	0.714316	2	4	45	0.8	0.60206	0	0.666667	0.8	3	1	0	4	chr4:123509881-123509903
chr8	-	31161805	31161828	coding	Mak16	ENSEMBL	G16776.1	24	ACATCTACAACTTCCCCATCCATG	11	31161817	0.775636	2	9	55	0.818182	0.653213	0	0.5	0.818182	4	1	1	9	chr8:31161805-31161828
chr19	-	5797999	5798030	lincRNA	Malat1	HAVANA	G9097.1	32	ACACTTTTCCCCCACATTTCCAAATATGCATG	6	5798015	0.782425	3	5	49	0.833333	0.69897	0	0.5	0.666667	4	1	0	5	chr19:5797999-5798030
chr19	-	5800354	5800377	lincRNA	Malat1	HAVANA	G9099.1	24	TAAAATCCTAAACACTTTTACTTG	5	5800362	0.672839	3	5	40	1	0.69897	0	0.666667	0.8	3	0	0	5	chr19:5800354-5800377
chr19	-	5797171	5797203	lincRNA	Malat1	HAVANA	G9096.1	33	ACATCTATCTATTCAAGGGGCCAGAGAATCCAG	5	5797171	0.977467	3	4	28	0.8	0.60206	0	0.25	0.4	4	1	0	4	chr19:5797171-5797203
chr19	-	5800839	5800879	lincRNA	Malat1	HAVANA	G9100.1	41	TATGTAGGCCTTTGCGGGTGTTGTAGGTTTTTCTTTTTCAG	5	5800839	0.987197	2	4	40	1	0.69897	0	0.333333	0.6	3	0	0	5	chr19:5800839-5800879
chr11	-	50257057	50257082	3'utr	Maml1	HAVANA	G3050.1	26	CTTTCCTCCTCCACATCATCCCCACG	6	50257082	0.713511	2	4	38	0.666667	0.60206	0	0.2	0.333333	5	2	0	4	chr11:50257057-50257082
chr10	-	54074800	54074854	coding	Man1a	HAVANA	G1969.1	55	CTTCGGGGCAATCTTCTTCCTGCCTGACTCCTCCAAGCTGCTCAGCGGGGTCCTG	9	54074806	0.725588	5	7	64	0.777778	0.845098	0	0.125	0.222222	8	2	0	7	chr10:54074800-54074854
chr10	-	53907374	53907397	3'utr	Man1a	HAVANA	G1967.1	24	CATACCTTAATAATTCCTTTTCTG	11	53907378	0.59299	7	10	110	0.909091	1	0	0.125	0.363636	8	1	0	10	chr10:53907374-53907397
chr3	-	100652539	100652558	coding	Man1a2	HAVANA	G11608.1	20	CCATTCCACTAACATATTCG	7	100652540	0.705875	2	7	35	1	0.845098	0	0.5	0.857143	2	0	0	7	chr3:100652539-100652558
chr2	+	25350376	25350395	coding	Man1b1	HAVANA	G9477.1	20	CTATTCTTCTATCAACAACG	8	25350384	0.591015	2	6	50	0.75	0.778151	1	1	1	3	2	0	6	chr2:25350376-25350395
chr17	+	64679799	64679818	coding	Man2a1	HAVANA	G7717.1	20	CATTTCTTCTCATTTTAAAG	13	64679818	0.596843	7	9	121	0.692308	0.653213	0.923077	0.333333	0.538462	9	3	1	9	chr17:64679799-64679818
chr17	+	64659015	64659037	coding	Man2a1	HAVANA	G7715.1	23	CAATCAAAAAACACTTCTCTTTG	15	64659026	0.693901	6	14	91	0.933333	0.845098	1	0.285714	0.666667	7	0	1	14	chr17:64659015-64659037
chr17	+	64754011	64754044	3'utr	Man2a1	HAVANA	G7720.1	34	ACTTTAAACCTCCACTTACCTCTTACCATTCCAG	12	64754011	0.737171	5	8	102	0.666667	0.90309	1	0.571429	0.75	7	4	0	8	chr17:64754011-64754044
chr17	+	64753104	64753124	3'utr	Man2a1	HAVANA	G7719.1	21	TTTTCATACTCTTTTCCAATG	5	64753124	0.697432	5	5	50	1	0.69897	1	0	0	5	0	0	5	chr17:64753104-64753124
chr17	+	64601788	64601807	coding	Man2a1	HAVANA	G7713.1	20	TAATCTTCTCACTCTACCTG	8	64601793	0.646249	2	6	58	0.75	0.778151	0.875	0.666667	0.875	3	2	0	6	chr17:64601788-64601807
chr7	-	80363499	80363518	coding	Man2a2	ENSEMBL	G15866.1	20	CCTCCCGGCCTTTCTACAAG	5	80363509	0.701046	3	4	21	0.8	0.60206	0	0.25	0.4	4	1	0	4	chr7:80363499-80363518
chr8	+	85090937	85090962	coding	Man2b1	ENSEMBL	G16443.1	26	TCCACGTTCTCTACTCCACCCCTACG	7	85090949	0.5792	4	5	38	0.714286	0.69897	1	0.4	0.571429	5	2	0	5	chr8:85090937-85090962
chr9	-	106888824	106888843	3'utr	Manf	HAVANA	G18069.1	20	ACAATTTACTTCCTTCTTTG	7	106888833	0.678389	4	6	64	0.857143	0.778151	0	0.4	0.571429	5	1	0	6	chr9:106888824-106888843
chr8	+	70914733	70914776	coding	Map1s	ENSEMBL	G16394.1	44	CTACCGCCTCGTGCCCGGCAGCCCCTCAACACCACCAATCCCAG	5	70914771	0.856442	2	5	8	1	0.69897	0.6	0.666667	0.8	3	0	0	5	chr8:70914733-70914776
chr9	-	64191619	64191646	coding	Map2k1	HAVANA	G17895.1	28	ACTCCAGGGGACTCACTACTCTGTGCAG	6	64191630	0.677502	2	5	26	0.833333	0.69897	0	0.5	0.666667	4	1	0	5	chr9:64191619-64191646
chr18	+	32196933	32196958	coding	Map3k2	ENSEMBL	G8292.1	26	CAAAACCTTCATCACCAAAAAAACAG	5	32196958	0.880194	2	4	11	0.8	0.60206	0.8	0.333333	0.6	3	1	0	4	chr18:32196933-32196958
chr9	+	109999773	109999801	coding	Map4	HAVANA	G17583.1	29	TATCCCATCTTCTAAACCAACACTCCTAG	23	109999791	0.659328	4	9	123	0.391304	0.653213	0.782609	0.285714	0.565217	14	13	1	9	chr9:109999773-109999801
chr4	-	126242174	126242200	coding	Map7d1	HAVANA	G12808.1	27	AATCCCACAGGGCAGATCTCACCTCAG	5	126242174	0.917253	2	4	6	0.8	0.60206	0	0.25	0.4	4	1	0	4	chr4:126242174-126242200
chr9	-	75388077	75388107	coding	Mapk6	HAVANA	G17947.1	31	CTTCCCCTCAAATCCCTCACAAGACATACAG	5	75388077	0.952921	2	4	18	0.8	0.60206	0	0.25	0.4	4	1	0	4	chr9:75388077-75388107
chr1	-	131057592	131057614	coding	Mapkapk2	ENSEMBL	G1096.1	23	AACCTCTTATATACTTCCAAAAG	5	131057604	0.631485	2	5	30	1	0.69897	0	0.5	0.8	2	0	0	5	chr1:131057592-131057614
chr1	-	131056429	131056452	coding	Mapkapk2	ENSEMBL	G1094.1	24	AATTTCCTAACCCGGAGTGGTCAG	5	131056452	0.612046	4	5	24	1	0.69897	0	0	0	5	0	0	5	chr1:131056429-131056452
chr5	-	121531641	121531670	coding	Mapkapk5	HAVANA	G13924.1	30	ATATCCTCCTTTTTACTCCAAACACCATAG	9	121531654	0.652143	3	6	62	0.666667	0.778151	0	0.125	0.222222	8	3	0	6	chr5:121531641-121531670
chr19	+	37220443	37220470	coding	March5	HAVANA	G8957.1	28	CAAATACTCAAATAAACTACAAATCTTG	6	37220460	0.798632	3	5	34	0.833333	0.69897	1	0.2	0.333333	5	1	0	5	chr19:37220443-37220470
chr15	-	31462022	31462050	coding	March6	ENSEMBL	G6476.1	29	TTCACCGGCGGATTTACCCATTTTTATTG	5	31462022	0.699433	3	4	49	0.8	0.60206	0	0.25	0.4	4	1	0	4	chr15:31462022-31462050
chr15	-	31509765	31509784	coding	March6	ENSEMBL	G6480.1	20	AAACCTCTTTATCATCCTTG	6	31509770	0.662221	4	6	42	1	0.778151	0	0.25	0.5	4	0	0	6	chr15:31509765-31509784
chr15	-	31478296	31478319	coding	March6	ENSEMBL	G6477.1	24	CCGGCCTTTAAATTTCCCACTCAG	13	31478304	0.717066	3	10	81	0.769231	0.69897	0	0.666667	0.846154	6	2	1	10	chr15:31478296-31478319
chr11	-	40680056	40680079	coding	Mat2b	HAVANA	G3021.1	24	AATCTCTCTGGCCTTTCCTCATCG	9	40680056	0.877165	3	8	73	0.888889	0.60206	0	0.5	0.777778	4	0	1	8	chr11:40680056-40680079
chr2	+	131240355	131240384	coding	Mavs	HAVANA	G9877.1	30	ACACACTCTGGGGACTCTTCAATAATCTCC	5	131240376	0.724104	2	4	35	0.8	0.60206	0.4	0.666667	0.8	3	1	0	4	chr2:131240355-131240384
chr7	-	127022934	127022959	3'utr	Maz	ENSEMBL	G16105.1	26	TCTCCTCTTCCCACCAACTCCTCACG	7	127022944	0.640306	3	6	40	0.857143	0.778151	0	0.75	0.857143	4	1	0	6	chr7:127022934-127022959
chr18	+	70617958	70617980	coding	Mbd2	HAVANA	G8439.1	23	CTTAACACATCTCAACCCCTCTG	10	70617966	0.73309	3	7	47	0.7	0.845098	1	0.5	0.8	4	3	0	7	chr18:70617958-70617980
chrX	-	157593773	157593792	coding	Mbtps2	HAVANA	G18965.1	20	CAAACTTCAATTTTTAATCG	8	157593781	0.60386	3	8	56	1	0.90309	0	1	1	3	0	0	8	chrX:157593773-157593792
chr17	-	87255829	87255859	3'utr	Mcfd2	HAVANA	G8203.1	31	AAACAACTTATTTCCGTCTACTGCTCAGCAC	6	87255859	0.724479	3	4	47	0.666667	0.60206	0	0	0	6	2	0	4	chr17:87255829-87255859
chr17	-	87257219	87257244	coding	Mcfd2	HAVANA	G8204.1	26	AACTGCAGCTCCATTACTTCAAAATG	6	87257227	0.656626	3	6	36	1	0.778151	0	0.666667	0.833333	3	0	0	6	chr17:87257219-87257244
chr3	+	95661172	95661202	3'utr	Mcl1	ENSEMBL	G11155.1	31	TCACAAAGCTCAATAAATATCCATTACTCTG	9	95661187	0.71023	3	8	57	0.888889	0.90309	0.666667	0.4	0.666667	5	1	0	8	chr3:95661172-95661202
chr1	-	20812961	20812981	coding	Mcm3	ENSEMBL	G707.1	21	ACATCAATATTCTTCTAATAG	5	20812972	0.622774	3	5	35	1	0.69897	0	0.333333	0.6	3	0	0	5	chr1:20812961-20812981
chr17	+	35853349	35853371	coding	Mdc1	HAVANA	G7624.1	23	AATTCCATCCATCCACCTCCACA	5	35853356	0.707704	2	4	21	0.8	0.60206	0.8	0.333333	0.6	3	1	0	4	chr17:35853349-35853371
chr10	-	117690730	117690752	coding	Mdm2	HAVANA	G2208.1	23	AATCCTCCCCTTCCATCACACTG	12	117690735	0.620501	5	10	60	0.833333	0.69897	0	0.375	0.583333	8	1	1	10	chr10:117690730-117690752
chr3	+	88156394	88156425	coding	Mef2d	HAVANA	G11080.1	32	ATCGCGCTCATCATCTTCAACCACTCCAACAA	8	88156411	0.663542	2	6	43	0.75	0.778151	0.625	0.4	0.625	5	2	0	6	chr3:88156394-88156425
chr19	+	6338317	6338336	coding	Men1	HAVANA	G8830.1	20	AACACATCTACCCCTACATG	6	6338317	0.746312	2	5	19	0.833333	0.69897	1	0.666667	0.833333	3	1	0	5	chr19:6338317-6338336
chr6	+	17492002	17492023	coding	Met	ENSEMBL	G14145.1	22	CAACCATTTTATTTACTTTCTG	12	17492013	0.617487	7	9	109	0.833333	1	1	0.2	0.333333	10	2	0	10	chr6:17492002-17492023
chr6	+	17534169	17534190	coding	Met	HAVANA	G14148.1	22	AGGCACCTTACTCACTCTTACT	29	17534185	0.630471	6	25	175	0.862069	1.09691	0.862069	0.5	0.827586	10	3	1	25	chr6:17534169-17534190
chr6	+	17492049	17492082	coding	Met	HAVANA	G14146.1	34	CTCAGACTTTTCATACAAGAATAATCAGGTTCTG	5	17492082	0.770922	3	4	26	0.8	0.60206	0.6	0.25	0.4	4	1	0	4	chr6:17492049-17492082
chr6	+	17571686	17571706	coding	Met	ENSEMBL	G14149.1	21	ATATCCTCAATCTTCTCCACG	5	17571697	0.679899	2	5	30	1	0.69897	1	0.5	0.8	2	0	0	5	chr6:17571686-17571706
chr10	-	128960819	128960843	coding	Mettl7b	ENSEMBL	G2263.1	25	CAAAACCTACTTCCCTTACTTCATG	12	128960832	0.607478	5	9	87	0.75	0.954243	0	0.5	0.75	6	3	0	9	chr10:128960819-128960843
chr7	+	121076532	121076556	3'utr	Mettl9	ENSEMBL	G15454.1	25	TATTTTTAATCAACTCTTTACTCAG	5	121076549	0.751706	2	4	53	0.8	0.60206	1	0.25	0.4	4	1	0	4	chr7:121076532-121076556
chr1	+	82731255	82731274	coding	Mff	HAVANA	G254.1	20	ACCACTTCCAACTCCTCAAA	5	82731264	0.607188	2	5	15	1	0.69897	0.8	0.666667	0.8	3	0	0	5	chr1:82731255-82731274
chr7	-	79134007	79134041	3'utr	Mfge8	ENSEMBL	G15859.1	35	CCCATCCCTCTCTGCACACCACACATTCCTCCATG	17	79134020	0.77444	2	10	80	0.588235	0.69897	0	0.5	0.764706	8	6	1	10	chr7:79134007-79134041
chr5	-	34636093	34636123	coding	Mfsd10	HAVANA	G13669.1	31	TCTCATCGGCTCGGCCTTCTCCCTCCTGCAG	5	34636107	0.748871	2	4	34	0.8	0.60206	0.2	0	0	5	1	0	4	chr5:34636093-34636123
chr4	-	122952076	122952127	coding	Mfsd2a	HAVANA	G12784.1	52	ATCATCTTCTCCACTCCCCTGGCCATCATTGCTTACTTCCTCATCTGGTTTG	35	122952076	0.99045	8	22	232	0.628571	0.643453	0	0.277778	0.628571	18	9	4	22	chr4:122952076-122952127
chr4	-	122959270	122959293	coding	Mfsd2a	HAVANA	G12785.1	24	ATCTACCTATTGGATGTGGCTAAG	9	122959285	0.634403	3	8	64	0.888889	0.60206	0	0.5	0.777778	4	0	1	8	chr4:122959270-122959293
chr1	-	52708500	52708520	coding	Mfsd6	HAVANA	G826.1	21	CTACAACCACTTCAACAATAG	5	52708510	0.681447	2	4	16	0.8	0.60206	0	0.666667	0.8	3	1	0	4	chr1:52708500-52708520
chr2	+	119903340	119903361	coding	Mga	ENSEMBL	G9804.1	22	TTCATACTTTTACTTTCCCCCA	14	119903355	0.643316	6	13	127	0.928571	1.11394	0.928571	0.375	0.642857	8	1	0	13	chr2:119903340-119903361
chr2	+	119903195	119903230	coding	Mga	ENSEMBL	G9803.1	36	TCTTTCTATAAACTCAAACTTACTAACAATACACTG	7	119903219	0.743212	2	4	45	0.571429	0.60206	0.571429	0	0	7	3	0	4	chr2:119903195-119903230
chr2	+	119932621	119932641	coding	Mga	HAVANA	G9808.1	21	TCTCCATCCTCATCATTTCAG	6	119932640	0.737299	2	4	35	0.666667	0.60206	0.666667	0.25	0.5	4	2	0	4	chr2:119932621-119932641
chr2	+	119923625	119923668	coding	Mga	HAVANA	G9806.1	44	CAATCTACCATTTCCCCTTCTACCTCTCACTCTGTGAAGCCTCA	12	119923625	0.861819	4	8	118	0.666667	0.60206	0.833333	0.222222	0.416667	9	3	1	8	chr2:119923625-119923668
chr6	+	138156253	138156291	coding	Mgst1	HAVANA	G14542.1	39	ATCTACCACACCATTGCTTACTTGACTCCCCTTCCTCAG	9	138156253	0.991223	4	5	51	0.555556	0.69897	0.555556	0	0	9	4	0	5	chr6:138156253-138156291
chr10	+	80157388	80157440	3'utr	Midn	HAVANA	G1646.1	53	TCTCTTTCCTCCCTCCACACACCCACTTATTTCCTTAACCTTCTTTCCCAATG	14	80157393	0.667901	4	5	120	0.357143	0.69897	0.428571	0.3	0.5	10	9	0	5	chr10:80157388-80157440
chr10	+	80156824	80156844	3'utr	Midn	HAVANA	G1645.1	21	CCCACTCTATTCCCTTACCAT	10	80156838	0.641548	4	9	61	0.9	0.653213	0.7	0.5	0.7	6	0	1	9	chr10:80156824-80156844
chr1	+	161037358	161037379	snoRNA	Mir5117	ENSEMBL	G495.1	22	CTGTTAGTGATGATCAATAAAG	29	161037372	0.774616	2	22	162	0.758621	1.04139	1	0.571429	0.896552	7	6	1	22	chr1:161037358-161037379
chr4	-	43492826	43492876	Rmrp	misc_RNA	ENSEMBL	G12496.1	51	CAGCGGGGCGTCATCCGTCAGCTCACATAGTGACGCAGGCAGTGCGACCTG	96	43492854	0.807614	4	47	510	0.489583	0.827	0.0208333	0.282609	0.65625	46	43	6	47	chr4:43492826-43492876
chr4	-	43492921	43492970	Rmrp	misc_RNA	ENSEMBL	G12497.1	50	AGAGAGTGCCGCGTGCACACGCGCGTAGACTTCCCCCGCAAGTCACTGTT	103	43492936	0.820515	5	25	409	0.245098	0.69897	0.186275	0.423077	0.705882	52	73	4	25	chr4:43492921-43492970
chr6	+	31398928	31398953	coding	Mkln1	HAVANA	G14179.1	26	CTCCTTCTCCTCCACCTACCTTCCCG	6	31398944	0.804378	3	5	43	0.833333	0.69897	1	0.25	0.5	4	1	0	5	chr6:31398928-31398953
chr6	+	124935768	124935789	3'utr	Mlf2	ENSEMBL	G14486.1	22	TTTCCATCTTCACCCCTCACTG	7	124935771	0.661273	3	6	49	0.857143	0.778151	1	0.25	0.571429	4	1	0	6	chr6:124935768-124935789
chr14	+	54440341	54440360	coding	Mmp14	ENSEMBL	G5437.1	20	TCTTCACATACTTCTACAAG	27	54440352	0.677052	4	24	165	0.888889	1.38021	1	0.6	0.925926	5	3	0	24	chr14:54440341-54440360
chr14	+	54441008	54441047	3'utr	Mmp14	ENSEMBL	G5438.1	40	CTTCTTTTCCATCCCCCTAACTACATACCTTAAATCTCTG	25	54441018	0.7103	7	14	209	0.56	0.669007	0.6	0.210526	0.4	19	9	2	14	chr14:54441008-54441047
chr18	+	89837299	89837341	repeat	MMVL30-int	RepeatMasker	G8507.1	43	ATACAGCCAGCTGTGAGAGCTGTACTCCCTTCCCTGCCCCACG	16	89837299	0.950416	2	16	69	1	1.20412	0.9375	0.5	0.875	4	0	0	16	chr18:89837299-89837341
chr19	-	4063207	4063231	repeat	MMVL30-int	RepeatMasker	G9081.1	25	CTATCCTCAATCACACTACTGCCTG	17	4063217	0.778662	2	17	89	1	1.23045	0	1	1	3	0	0	17	chr19:4063207-4063231
chr11	-	86813774	86813833	repeat	MMVL30-int	RepeatMasker	G3266.1	60	TTCTTACTCAGAGATTGGGACCCTAAAAAAGACCTGTGGCATACTTGTATAAAAAATTAG	10	86813787	0.740607	4	9	71	0.9	0.954243	0	0.285714	0.5	7	1	0	9	chr11:86813774-86813833
chr2	+	75641902	75641932	repeat	MMVL30-int	RepeatMasker	G9682.1	31	ACTGGCACAGGCTTACTTGGTGCCCCTTCCC	7	75641922	0.662039	4	5	44	0.714286	0.69897	0.571429	0.166667	0.285714	6	2	0	5	chr2:75641902-75641932
chr17	+	18899426	18899447	repeat	MMVL30-int	RepeatMasker	G7486.1	22	TACTCCCTTCCCTGCCCCACGT	17	18899429	0.546752	3	4	84	0.235294	0.60206	0.882353	0.4	0.823529	5	13	0	4	chr17:18899426-18899447
chr2	+	75641225	75641275	repeat	MMVL30-int	RepeatMasker	G9681.1	51	ACTTCAGCCCACAAAGCCAAACTTGTGGCTTTAATACAAGCTCTGTAAATG	11	75641225	0.985642	4	8	71	0.727273	0.90309	0.545455	0.375	0.545455	8	3	0	8	chr2:75641225-75641275
chr11	-	86813907	86813936	repeat	MMVL30-int	RepeatMasker	G3267.1	30	AACAATCTTACATGGCCTTAGATGCTCTTG	9	86813907	0.809887	3	5	55	0.555556	0.69897	0	0.285714	0.444444	7	4	0	5	chr11:86813907-86813936
chr2	+	75641954	75642010	repeat	MMVL30-int	RepeatMasker	G9683.1	57	AATACTCCCTCTTGATTCGGTTTTACTCTTTTCAAGATCCTTTATGGGGCTCCTATG	25	75641986	0.668053	9	16	288	0.64	1.20412	0.68	0.222222	0.44	18	9	0	16	chr2:75641954-75642010
chr12	+	19121474	19121498	repeat	MMVL30-int	RepeatMasker	G3627.1	25	ACTTACTTGGTACTCCTTTCCCTTG	5	19121498	0.765222	3	4	49	0.8	0.60206	0.8	0.25	0.4	4	1	0	4	chr12:19121474-19121498
chr18	+	89838713	89838742	repeat	MMVL30-int	RepeatMasker	G8508.1	30	CTCCCCCTGCTATCCTCAATCACACTACTG	15	89838724	0.714628	2	10	80	0.666667	0.69897	0.866667	0.25	0.6	8	4	1	10	chr18:89838713-89838742
chr11	-	86812975	86813022	repeat	MMVL30-int	RepeatMasker	G3265.1	48	AAAAAATATGTGTATAAATACCTTCTGATTTTTGTGAACGTTCTCAAG	6	86812975	0.993064	3	5	62	0.833333	0.69897	0	0.2	0.333333	5	1	0	5	chr11:86812975-86813022
chrX	-	144275130	144275152	repeat	MMVL30-int	RepeatMasker	G18942.1	23	CTTTAATACAAGCTCTGTAAATG	11	144275149	0.677168	3	11	76	1	1.04139	0	0.666667	0.909091	3	0	0	11	chrX:144275130-144275152
chr2	+	86020552	86020580	repeat	MMVL30-int	RepeatMasker	G9722.1	29	CGGGTTCCCAGGCAGCTTCTCATTCCCCT	5	86020552	0.676366	3	5	32	1	0.69897	0.4	0.666667	0.8	3	0	0	5	chr2:86020552-86020580
chr13	+	55188173	55188195	repeat	MMVL30-int	RepeatMasker	G4667.1	23	AAATAATAAATAAAACTCTAAAG	9	55188187	0.713799	2	7	38	0.777778	0.845098	1	1	1	3	2	0	7	chr13:55188173-55188195
chr6	+	83334186	83334205	coding	Mob1a	HAVANA	G14325.1	20	AAACTCTTTTTCCTTCTAAG	12	83334205	0.699302	4	11	97	0.916667	0.740363	1	0.4	0.75	5	0	1	11	chr6:83334186-83334205
chr5	+	88749637	88749658	coding	Mob1b	HAVANA	G13238.1	22	ACATTATTTCCATCAAAAATTG	8	88749646	0.680635	2	7	57	0.875	0.845098	1	0.666667	0.875	3	1	0	7	chr5:88749637-88749658
chr5	+	88753280	88753302	coding	Mob1b	HAVANA	G13239.1	23	CACATCTCAATACATCTTTCAAG	18	88753300	0.603432	5	16	108	0.888889	1.20412	0.722222	0.363636	0.611111	11	2	0	16	chr5:88753280-88753302
chr4	-	34985960	34985982	coding	Mob3b	HAVANA	G12474.1	23	CTACAAACACTTCTATTACTTCG	7	34985975	0.632642	4	6	39	0.857143	0.778151	0	0.166667	0.285714	6	1	0	6	chr4:34985960-34985982
chr4	-	34953863	34953883	3'utr	Mob3b	HAVANA	G12473.1	21	ACATCTTTTACCCACTTCTCG	5	34953869	0.759339	2	5	35	1	0.69897	0	0.5	0.8	2	0	0	5	chr4:34953863-34953883
chr6	+	83117479	83117506	coding	Mogs	HAVANA	G14320.1	28	TTTCCACCTGTCCCTCTTTTCTCTGGGG	7	83117506	0.796689	3	4	66	0.857143	0.778151	1	0.4	0.571429	5	1	0	6	chr6:83117479-83117506
chr16	+	93841383	93841402	coding	Morc3	ENSEMBL	G7122.1	20	TTTTTACATACAAATTCTAC	5	93841400	0.665833	4	5	40	1	0.69897	0.8	0.25	0.4	4	0	0	5	chr16:93841383-93841402
chr11	-	69658566	69658589	coding	Mpdu1	HAVANA	G3133.1	24	CATCACCAACAACTTCCCCTTCAG	21	69658578	0.671681	5	19	86	0.904762	0.801632	0	0.625	0.857143	8	0	2	19	chr11:69658566-69658589
chr11	-	69657088	69657117	3'utr	Mpdu1	HAVANA	G3131.1	30	CACCCTCCATTCCTCTAACTGCAGCCTCCT	7	69657088	0.764144	3	7	37	1	0.845098	0	0.5	0.714286	4	0	0	7	chr11:69657088-69657117
chr11	-	69657158	69657184	3'utr	Mpdu1	HAVANA	G3132.1	27	AACAATTCCATTTCCACTCATCCTCAG	27	69657172	0.58895	7	19	188	0.703704	0.977724	0	0.466667	0.703704	15	7	1	19	chr11:69657158-69657184
chr9	+	45074982	45075003	3'utr	Mpzl3		G17314.1	22	ACTTCCCTTCTTAATACACTCT	5	45074999	0.749641	3	4	37	0.8	0.60206	0.8	0	0	5	1	0	4	chr9:45074982-45075003
chr10	-	95496838	95496865	coding	Mrpl42	ENSEMBL	G2154.1	28	TCACAAATCCACATACTCTTCTCTTCCG	7	95496848	0.597625	4	6	52	0.857143	0.778151	0	0.166667	0.285714	6	1	0	6	chr10:95496838-95496865
chr4	-	49514139	49514161	3'utr	Mrpl50	HAVANA	G12533.1	23	TCATTCATTCTTATTCTCACTAG	6	49514153	0.59825	3	6	60	1	0.778151	0	0.5	0.666667	4	0	0	6	chr4:49514139-49514161
chr6	+	125193377	125193399	coding	Mrpl51	HAVANA	G14492.1	23	CTATCTCTACAAACACTTTAACC	11	125193389	0.568324	5	8	67	0.727273	0.60206	0.636364	0.222222	0.363636	9	2	1	8	chr6:125193377-125193399
chr3	-	95862700	95862721	3'utr	Mrps21	HAVANA	G11585.1	22	TCCAACTCCTTTCTTTATCCAG	6	95862704	0.593553	2	5	48	0.833333	0.69897	0	0.666667	0.833333	3	1	0	5	chr3:95862700-95862721
chr13	-	118385341	118385361	coding	Mrps30	HAVANA	G5282.1	21	ACTTTTACTGGTTGCGTGGTG	6	118385361	0.707268	4	6	48	1	0.778151	0	0.25	0.5	4	0	0	6	chr13:118385341-118385361
chr17	+	87990473	87990501	coding	Msh6	ENSEMBL	G7792.1	29	ACTATTACTTTCCTCTATAAATTCATTAA	6	87990494	0.774571	3	6	52	1	0.778151	0.666667	0.5	0.666667	4	0	0	6	chr17:87990473-87990501
chrX	+	96166776	96166803	3'utr	Msn	HAVANA	G18505.1	28	AAACTTAATCTCCCCACTCATACCCTCG	5	96166795	0.774836	2	3	20	0.8	0.60206	0.6	0	0	5	1	0	4	chrX:96166776-96166803
chrM	+	7991	8069	coding	mt-Atp6	ENSEMBL	G18208.2	79	CCATCATTATATTTCCTTCAATCCTATTCCCATCCTCAAAACGCCTAATCAACAACCGTCTCCATTCTTTCCAACACTG	2550	8061	0.817744	23	725	20869	0.284314	0.962711	0.657255	0.516949	0.932941	354	1747	78	725	chrM:7991-8069
chrM	+	7946	7972	coding	mt-Atp6	ENSEMBL	G18208.1	27	CCTCATTCATTACCCCAACAATAATAG	53	7972	0.815021	5	17	318	0.320755	0.628389	0.716981	0.26087	0.679245	23	33	3	17	chrM:7946-7972
chrM	+	8427	8455	coding	mt-Atp6	ENSEMBL	G18210.1	29	ACACTTATTAATACACCTAATCGGAGGAG	36	8438	0.797573	5	30	199	0.833333	1.17609	0.861111	0.285714	0.722222	14	5	1	30	chrM:8427-8455
chrM	+	8492	8533	coding	mt-Atp6	ENSEMBL	G18210.2	42	CTACCATTACATTTATTATTTTACTTCTACTCACAATTCTAG	102	8520	0.555757	10	47	1082	0.460784	1.07004	0.872549	0.511628	0.794118	43	52	3	47	chrM:8492-8533
chrM	+	8075	8098	coding	mt-Atp6	ENSEMBL	G18208.3	24	TTAAACTTATTATCAAACAAATAA	14	8083	0.77573	3	5	80	0.357143	0.69897	0.428571	0.4	0.571429	10	9	0	5	chrM:8075-8098
chrM	+	7792	7846	coding	mt-Atp8	ENSEMBL	G18207.1	55	ATTTATCACAATTATCTCATCAATAATTACCCTATTTATCTTATTTCAACTAAAA	32	7814	0.559986	5	8	337	0.25	0.90309	0.4375	0.25	0.4375	24	24	0	8	chrM:7792-7846
chrM	+	7848	7904	coding	mt-Atp8	ENSEMBL	G18207.2	57	TCTCATCACAAACATTCCCACTGGCACCTTCACCAAAATCACTAACAACCATAAAAG	114	7904	0.758703	10	46	532	0.403509	1.18564	0.72807	0.302326	0.736842	43	66	2	46	chrM:7848-7904
chrM	+	6397	6444	coding	mt-Co1	ENSEMBL	G18200.12	48	TTTTATCCAACTCATCCCTTGACATCGTGCTTCACGATACATACTATG	217	6408	0.738352	9	139	1693	0.640553	1.29792	0.829493	0.454545	0.889401	44	72	6	139	chrM:6397-6444
chrM	+	5801	5840	coding	mt-Co1	ENSEMBL	G18200.6	40	TTTAGGTGCAATTAATTTTATTACCACTATTATCAACATG	125	5803	0.680762	12	63	1182	0.504	0.653213	0.792	0.285714	0.6	70	49	13	63	chrM:5801-5840
chrM	+	5301	5403	coding	mt-Co1	ENSEMBL	G18199.1	103	TCTAATGCTTACTCAGCCATTTTACCTATGTTCATTAATCGTTGATTATTCTCAACCAATCACAAAGATATCGGAACCCTCTATCTACTATTCGGAGCCTGAG	312	5361	0.829341	21	214	1916	0.692308	1.25527	0.823718	0.300971	0.769231	103	85	11	216	chrM:5301-5403
chrM	+	6685	6731	coding	mt-Co1	ENSEMBL	G18200.16	47	TCTCTTCTATAGGATCATTTATTTCACTAACAGCTGTTCTCATCATG	106	6707	0.666316	9	41	784	0.40566	0.934498	0.603774	0.3	0.669811	50	59	4	43	chrM:6685-6731
chrM	+	6508	6543	coding	mt-Co1	ENSEMBL	G18200.14	36	TTCACTGATTCCCATTATTTTCAGGCTTCACCCTAG	58	6529	0.636799	5	17	372	0.293103	0.753328	0.534483	0.344828	0.672414	29	39	2	17	chrM:6508-6543
chrM	+	6782	6843	coding	mt-Co1	ENSEMBL	G18200.17	62	ATCGTATGCTTCAACAAATTTAGAATGACTTCATGGCTGCCCTCCACCATATCACACATTCG	191	6841	0.779211	9	69	1022	0.361257	0.884607	0.675393	0.217391	0.717277	69	114	8	69	chrM:6782-6843
chrM	+	5630	5679	coding	mt-Co1	ENSEMBL	G18200.3	50	TTTTTGACTCCTACCACCATCATTTCTCCTTCTCCTAGCATCATCAATAG	719	5662	0.620287	13	423	6879	0.588317	1.14922	0.837274	0.430556	0.885953	144	267	29	423	chrM:5630-5679
chrM	+	6549	6620	coding	mt-Co1	ENSEMBL	G18200.15	72	ACATGAGCAAAAGCCCACTTCGCCATCATATTCGTAGGAGTAAACATAACATTCTTCCCTCAACATTTCCTG	1417	6575	0.566848	16	407	11819	0.287227	0.728781	0.700776	0.450216	0.910374	231	935	75	407	chrM:6549-6620
chrM	+	5749	5792	coding	mt-Co1	ENSEMBL	G18200.5	44	CATCAGTAGACCTAACAATTTTCTCCCTTCATTTAGCTGGAGTG	103	5782	0.583191	13	50	901	0.485437	0.744727	0.669903	0.254545	0.601942	55	45	8	50	chrM:5749-5792
chrM	+	6865	6930	coding	mt-Co1	ENSEMBL	G18200.18	66	TAAAATAAGAAAGGAAGGAATCGAACCCCCTAAAATTGGTTTCAAGCCAATCTCATATCCTATATG	77	6893	0.990776	6	57	425	0.766234	1.46982	0.857143	0.368421	0.844156	19	17	1	59	chrM:6865-6930
chrM	+	5931	6091	coding	mt-Co1	ENSEMBL	G18200.8	161	CTAGCCGCAGGCATTACTATACTACTAACAGACCGCAACCTAAACACAACTTTCTTTGATCCCGCTGGAGGAGGGGACCCAATTCTCTACCAGCATCTGTTCTGATTCTTTGGGCACCCAGAAGTTTATATTCTTATCCTCCCAGGATTTGGAATTATTTC	867	6020	0.836811	32	527	5356	0.61015	1.2763	0.845444	0.262295	0.844291	183	311	27	529	chrM:5931-6091
chrM	+	7485	7541	coding	mt-Co2	ENSEMBL	G18206.1	57	ACGTCCTCCACTCATGAGCAGTCCCCTCCCTAGGACTTAAAACTGATGCCATCCCAG	12	7511	0.894462	2	3	56	0.333333	0.60206	0.333333	0.0909091	0.166667	11	8	0	4	chrM:7485-7541
chrM	+	7368	7391	coding	mt-Co2	ENSEMBL	G18204.1	24	ATTCATATATAATCCCAACAAACG	11	7391	0.901703	4	9	55	0.818182	0.954243	0.727273	0.285714	0.545455	7	2	0	9	chrM:7368-7391
chrM	+	7142	7173	coding	mt-Co2	ENSEMBL	G18202.1	32	CTAATATTAACAACAAAACTAACACATACAAG	28	7158	0.597013	5	11	128	0.392857	0.740363	0.5	0.388889	0.607143	18	16	1	11	chrM:7142-7173
chrM	+	9091	9144	coding	mt-Co3	ENSEMBL	G18213.2	54	CCCTACTAATTACCATTATACTAGGACTTTACTTCACCATCCTCCAAGCTTCAG	94	9135	0.763876	11	69	624	0.734043	1.36173	0.829787	0.5	0.819149	34	23	2	69	chrM:9091-9144
chrM	+	8966	9012	coding	mt-Co3	ENSEMBL	G18213.1	47	AATTTCACCACTTAACCCTCTAGAAGTCCCACTACTTAATACTTCAG	91	8987	0.740714	10	53	561	0.582418	1.24715	0.89011	0.538462	0.868132	26	36	2	53	chrM:8966-9012
chrM	+	9145	9230	coding	mt-Co3	ENSEMBL	G18213.3	86	AATACTTTGAAACATCATTCTCCATTTCAGATGGTATCTATGGTTCTACATTCTTCATGGCTACTGGATTCCATGGACTCCATGTA	31	9162	0.7569	7	19	220	0.612903	0.801632	0.612903	0.333333	0.612903	18	10	2	19	chrM:9145-9230
chrM	+	8708	8777	coding	mt-Co3	ENSEMBL	G18212.2	70	ATTTCACTATAATTCAATTACACTATTAACCCTTGGCCTACTCACCAATATCCTCACAATATATCAATGA	118	8767	0.785216	13	49	936	0.415254	0.912045	0.677966	0.384615	0.661017	65	64	5	49	chrM:8708-8777
chrM	+	15022	15048	coding	mt-Cytb	ENSEMBL	G18242.1	27	CCTTAATCTTATCTATCCTAATTTTAG	29	15039	0.686621	8	20	339	0.689655	1.30103	0.862069	0.357143	0.689655	14	9	0	20	chrM:15022-15048
chrM	+	14728	14748	coding	mt-Cytb	ENSEMBL	G18239.3	21	TTCACCTCCTCTTCCTCCACG	65	14748	0.832128	4	27	418	0.415385	0.732394	0.938462	0.428571	0.876923	14	34	4	27	chrM:14728-14748
chrM	+	14208	14233	coding	mt-Cytb	ENSEMBL	G18237.1	26	CCTGCCCCATCCAACATTTCATCATG	27	14227	0.705259	7	14	140	0.518519	0.669007	0.777778	0.3125	0.592593	16	11	2	14	chrM:14208-14233
chrM	+	14578	14598	coding	mt-Cytb	ENSEMBL	G18239.1	21	TTATTACAAACCTCCTATCAG	47	14589	0.86274	6	33	281	0.702128	1.51851	0.893617	0.5	0.851064	14	14	0	33	chrM:14578-14598
chrM	+	14920	14955	coding	mt-Cytb	ENSEMBL	G18241.1	36	CTAATCCACTAAACACCCCACCCCATATTAAACCCG	45	14934	0.644544	5	22	179	0.488889	0.865301	0.377778	0.272727	0.466667	33	21	2	22	chrM:14920-14955
chrM	+	14683	14721	coding	mt-Cytb	ENSEMBL	G18239.2	39	CTTTCCACTTCATCTTACCATTTATTATCGCGGCCCTAG	188	14703	0.562325	13	89	2236	0.473404	1.10429	0.75	0.319444	0.739362	72	93	6	89	chrM:14683-14721
chrM	+	14837	14871	coding	mt-Cytb	ENSEMBL	G18240.1	35	TATCCTAATCATATTCTTAATTCTCATAACCCTAG	153	14871	0.867177	10	83	1390	0.542484	1.31702	0.895425	0.454545	0.843137	44	67	3	83	chrM:14837-14871
chrM	+	14791	14826	coding	mt-Cytb	ENSEMBL	G18239.4	36	ATAAAATTCCATTTCACCCCTACTATACAATCAAAG	52	14813	0.757599	8	28	337	0.538462	0.748188	0.75	0.235294	0.5	34	20	4	28	chrM:14791-14826
chrM	+	15115	15154	coding	mt-Cytb	ENSEMBL	G18243.1	40	TGTACTGAATCCTAGTAGCCAACCTACTTATCTTAACCTG	108	15115	0.997828	8	60	672	0.555556	0.778151	0.842593	0.419355	0.833333	31	39	9	60	chrM:15115-15154
chrM	+	14423	14457	coding	mt-Cytb	ENSEMBL	G18238.1	35	CTTATTCCTTCATGTCGGACGAGGCTTATATTATG	6	14423	0.986115	3	4	40	0.666667	0.60206	0.666667	0	0	6	2	0	4	chrM:14423-14457
chrM	+	15049	15077	coding	mt-Cytb	ENSEMBL	G18242.2	29	CCCTAATACCTTTCCTTCATACCTCAAAG	134	15061	0.630544	8	70	1021	0.522388	1.14613	0.686567	0.413043	0.798507	46	60	4	70	chrM:15049-15077
chrM	+	3593	3645	coding	mt-Nd1	ENSEMBL	G18188.9	53	TTACGATCAACTTATACATCTTCTATGAAAAAACTTTCTACCCCTAACACTAG	72	3633	0.680817	14	48	492	0.666667	0.982271	0.833333	0.419355	0.75	31	20	4	48	chrM:3593-3645
chrM	+	2905	2925	coding	mt-Nd1	ENSEMBL	G18187.4	21	CCATAAAATTATTTATAAAAG	8	2913	0.845682	2	4	25	0.5	0.60206	0.5	0.4	0.625	5	4	0	4	chrM:2905-2925
chrM	+	2752	2796	coding	mt-Nd1	ENSEMBL	G18187.2	45	TGTTCTTTATTAATATCCTAACACTCCTCGTCCCCATTCTAATCG	92	2783	0.659545	11	49	753	0.543478	0.853872	0.619565	0.425532	0.706522	47	36	6	50	chrM:2752-2796
chrM	+	2960	2994	coding	mt-Nd1	ENSEMBL	G18187.5	35	ATTTATTATTGCACCTACCCTATCACTCACACTAG	187	2980	0.793999	11	79	1032	0.540107	0.962929	0.86631	0.3	0.700535	80	76	10	101	chrM:2960-2994
chrM	+	3538	3571	coding	mt-Nd1	ENSEMBL	G18188.8	34	CTCTACTACTATCATCAACATTCCTATGGATCCG	183	3560	0.565405	10	105	1562	0.57377	0.979797	0.775956	0.409836	0.803279	61	68	10	105	chrM:3538-3571
chrM	+	3181	3258	coding	mt-Nd1	ENSEMBL	G18188.2	78	TAACCATAGCTATTATCCTTTTATCAGTTCTATTAATAAATGGATCCTACTCTCTACAAACACTTATTACAACCCAAG	291	3238	0.601387	13	140	1858	0.4811	1.06695	0.676976	0.381356	0.749141	118	140	11	140	chrM:3181-3258
chrM	+	3427	3507	coding	mt-Nd1	ENSEMBL	G18188.6	81	CAGAGTACACTAACATTATTCTAATAAACGCCCTAACAACTATTATCTTCCTAGGACCCCTATACTATATCAATTTACCAG	242	3501	0.654836	22	169	1692	0.698347	1.08176	0.847107	0.459459	0.834711	74	60	13	169	chrM:3427-3507
chrM	+	3657	3689	coding	mt-Nd1	ENSEMBL	G18188.10	33	TGACATATTTCTTTACCAATTTTTACAGCGGGA	27	3675	0.571159	7	20	291	0.740741	1.30103	0.740741	0.352941	0.592593	17	7	0	20	chrM:3657-3689
chrM	+	3088	3162	coding	mt-Nd1	ENSEMBL	G18188.1	75	TTTACTCCATTCTATGATCAGGATGAGCCTCAAACTCCAAATACTCACTATTCGGAGCTTTACGAGCCGTAGCCC	63	3133	0.744098	12	32	372	0.516129	0.660052	0.564516	0.25	0.467742	44	24	6	32	chrM:3088-3162
chrM	+	3508	3537	coding	mt-Nd1	ENSEMBL	G18188.7	30	AACTCTACTCAACTAACTTCATAATAGAAG	149	3525	0.64619	8	111	995	0.744966	1.44326	0.825503	0.340426	0.791946	47	35	3	111	chrM:3508-3537
chrM	+	3010	3051	coding	mt-Nd1	ENSEMBL	G18187.6	42	TTCCCCTACCAATACCACACCCATTAATTAATTTAAACCTAG	61	3051	0.792284	9	26	376	0.42623	0.636822	0.278689	0.2	0.409836	45	30	5	26	chrM:3010-3051
chrM	+	4165	4187	coding	mt-Nd2	ENSEMBL	G18190.4	23	AATATTTCAACAACAAACAAACG	19	4178	0.58025	3	6	61	0.315789	0.778151	0.842105	0.5	0.789474	8	13	0	6	chrM:4165-4187
chrM	+	4323	4385	coding	mt-Nd2	ENSEMBL	G18191.1	63	CTCCCCTATCAATTTTAATTCAAATTTACCCGCTACTCAACTCTACTATCATTTTAATACTAG	136	4346	0.646526	15	92	1453	0.676471	1.48667	0.742647	0.403846	0.772059	52	42	2	92	chrM:4323-4385
chrM	+	4571	4614	coding	mt-Nd2	ENSEMBL	G18193.1	44	ATACTAAATAACTCTATAACCATCAACTCAATCTCACTTCTATG	329	4609	0.623307	12	96	2468	0.31003	0.686381	0.507599	0.346939	0.708207	147	207	20	102	chrM:4571-4614
chrM	+	4629	4651	coding	mt-Nd2	ENSEMBL	G18193.2	23	CAATACTAACTATAATCTCACTG	42	4645	0.816721	5	32	248	0.761905	1.20412	0.880952	0.692308	0.904762	13	9	1	32	chrM:4629-4651
chrM	+	3982	4002	coding	mt-Nd2	ENSEMBL	G18189.3	21	CACCAACCTAATACTAATATG	24	3992	0.8913	4	18	100	0.75	1.25527	0.958333	0.555556	0.833333	9	6	0	18	chrM:3982-4002
chrM	+	4104	4164	coding	mt-Nd2	ENSEMBL	G18190.3	61	CAACAGCCTCAATAATTATCCTCCTGGCCATCGTACTCAACTATAAACAACTAGGAACATG	57	4157	0.72493	11	39	302	0.684211	1.11394	0.842105	0.37037	0.701754	27	16	2	39	chrM:4104-4164
chrM	+	4912	4931	coding	mt-Nd2	ENSEMBL	G18195.1	20	CACAATAACCCTACCCCTAG	46	4931	0.647858	3	34	104	0.73913	0.929419	1	0.833333	0.978261	6	9	3	34	chrM:4912-4931
chrM	+	4822	4901	coding	mt-Nd2	ENSEMBL	G18194.2	80	AATATTTCCAACCAACAATAACTCAAAAATAATAACTCACCAAACAAAAACTAAACCCAACCTAATATTTTCCACCCTAG	65	4881	0.747563	8	13	313	0.230769	0.875061	0.184615	0.292683	0.553846	41	49	1	15	chrM:4822-4901
chrM	+	4239	4306	coding	mt-Nd2	ENSEMBL	G18190.6	68	CCCCATTCCACTTCTGATTACCAGAAGTAACTCAAGGGATCCCACTGCACATAGGACTTATTCTTCTT	24	4284	0.861154	7	12	150	0.5	0.60206	0.583333	0.0952381	0.208333	21	10	2	12	chrM:4239-4306
[truncated: 1,535 more rows]

## Sheet: Rep 2 PARalyzer cluster
Chr	Strand	Start	End	Aligned to	GeneName	AnnotationSource	ClusterID	Clusterlength	ClusterSequence	ReadCount	ModeLocation	ModeScore	ConversionLocationCount	ConversionEventCount	NonConversionEventCount	T2Cfraction	ConversionSpecificity	endG_fraction	RedundantSeqFraction	RedundantCopyFraction	UniqueReads	None	Other_1	T2C_1	Link
chr15	-	31478296	31478315	coding	March6	ENSEMBL	G6268.1	20	CCTTTAAATTTCCCACTCAG	5	31478304	0.763216	2	4	27	0.8	0.60206	0	0.333333	0.6	3	1	0	4	chr15:31478296-31478315
chr1	-	100180176	100180245	NoAnnotation	.		G1005.1	70	ATGTGTTGTTGCCACGGTAATCTTGCTCAGTACGAGAGGAATCGCAGGTTCAGACATTTGGTGTATGTGA	876	100180208	0.997252	4	777	5395	0.886986	1.548	0.06621	0.40678	0.960046	59	78	21	777	chr1:100180176-100180245
chr1	-	100180362	100180396	NoAnnotation	.		G1006.1	35	TTCATAGCGATGTTGCTTTTTGATCCTTTGATGTC	139	100180388	0.890358	3	136	1360	0.978417	1.65642	0.302158	0.64	0.935252	25	1	2	136	chr1:100180362-100180396
chr2	-	134730739	134730761	NoAnnotation	.		G10207.1	23	ACCTATTCACCCTCCACTTCCCG	94	134730754	0.722155	3	76	488	0.808511	0.60206	0	0.833333	0.989362	6	0	18	76	chr2:134730739-134730761
chr2	-	140955413	140955434	NoAnnotation	.		G10221.1	22	ATTTCATCTGCTCTCCTTCCTG	13	140955416	0.714173	4	13	117	1	1.11394	0	0.5	0.846154	4	0	0	13	chr2:140955413-140955434
chr2	-	157528825	157528846	NoAnnotation	.		G10293.1	22	CCTCATTCTAAAATTTACACAG	6	157528825	0.851023	2	6	36	1	0.778151	0	0.5	0.833333	2	0	0	6	chr2:157528825-157528846
chr2	-	170903882	170903903	NoAnnotation	.		G10406.1	22	ACTATGGGAGAAAGCAGGGGAT	5379	170903890	0.862423	2	5355	5472	0.995538	2.52464	0	0.714286	0.999256	14	9	15	5355	chr2:170903882-170903903
chr3	+	4212619	4212643	NoAnnotation	.		G10452.1	25	TTTTTTCTCACCTCTTAATCCCATG	17	4212624	0.634819	3	16	178	0.941176	1.20412	1	0.6	0.882353	5	1	0	16	chr3:4212619-4212643
chr3	+	59431749	59431770	NoAnnotation	.		G10604.1	22	CAACATATTCATTAAAAATTTG	12	59431756	0.638714	4	12	84	1	1.07918	1	0.75	0.916667	4	0	0	12	chr3:59431749-59431770
chr3	+	98821784	98821816	NoAnnotation	.		G10801.1	33	CTCTTCCTTCACCCACCACCCCCATTATCACTG	9	98821800	0.612997	3	4	53	0.444444	0.60206	0.555556	0.333333	0.555556	6	5	0	4	chr3:98821784-98821816
chr3	+	101233946	101233965	NoAnnotation	.		G10807.1	20	CTTACCATCCATACAACACC	10	101233953	0.705174	3	10	30	1	1	0.8	0.333333	0.8	3	0	0	10	chr3:101233946-101233965
chr3	+	117282071	117282091	NoAnnotation	.		G10846.1	21	TGAATCCTGTACGACCCACCA	241	117282091	0.947545	2	236	493	0.979253	1.89579	0	0.428571	0.983402	7	3	2	236	chr3:117282071-117282091
chr3	+	124386032	124386054	NoAnnotation	.		G10870.1	23	ACCTATTCACCCTCCACTTCCCG	20	124386032	0.885282	2	19	100	0.95	0.977724	0.95	0.5	0.9	4	0	1	19	chr3:124386032-124386054
chr3	+	159491436	159491460	NoAnnotation	.		G10957.1	25	CATATATCCCAGATTTCTGTAGCAG	11	159491442	0.721141	5	10	76	0.909091	0.69897	0.909091	0.333333	0.636364	6	0	1	10	chr3:159491436-159491460
chr3	-	38558568	38558589	NoAnnotation	.		G11034.1	22	CTCCTACACCTACCTCTCTCTG	12	38558589	0.910346	3	11	70	0.916667	0.740363	0	0.25	0.75	4	0	1	11	chr3:38558568-38558589
chr3	-	41977554	41977573	NoAnnotation	.		G11046.1	20	AACTATTGCTGGCCTCAATG	5	41977563	0.714159	3	5	25	1	0.69897	0	0.666667	0.8	3	0	0	5	chr3:41977554-41977573
chr3	-	53692575	53692596	NoAnnotation	.		G11078.1	22	CACATCAAACTCCGGGCCACAG	5	53692596	0.793692	2	5	5	1	0.69897	0	0.333333	0.6	3	0	0	5	chr3:53692575-53692596
chr3	-	63172916	63172940	NoAnnotation	.		G11095.1	25	TATTATTCTAAACTCCTCTACCCAG	11	63172938	0.705357	3	7	66	0.636364	0.845098	0	0.333333	0.636364	6	4	0	7	chr3:63172916-63172940
chr3	-	63173617	63173636	NoAnnotation	.		G11096.1	20	CCATTTATAACCTTCAACAG	17	63173617	0.776267	3	12	90	0.705882	0.60206	0	0.666667	0.882353	6	3	2	12	chr3:63173617-63173636
chr3	-	90651897	90651922	NoAnnotation	.		G11190.1	26	TTCTCTTCTCCATTCCTCCGCCATCG	13	90651909	0.651118	4	10	94	0.769231	1	0	0.666667	0.846154	6	3	0	10	chr3:90651897-90651922
chr1	-	151268448	151268468	NoAnnotation	.		G1145.1	21	ATTTTAATCTACCTCATCTTG	5	151268453	0.724538	2	4	46	0.8	0.60206	0	0.333333	0.6	3	1	0	4	chr1:151268448-151268468
chr4	+	63353880	63353911	NoAnnotation	.		G11560.1	32	CTCACCAAACCCCACCCCTCCTGTGCACTTTG	48	63353892	0.910887	2	42	111	0.9375	1.05115	0.875	0.714286	0.958333	7	0	3	45	chr4:63353880-63353911
chr4	-	12132944	12132974	NoAnnotation	.		G12034.1	31	ACTTAACTACTTCATCCTTCATCCTCCCATG	15	12132958	0.673149	5	11	116	0.733333	0.740363	0	0.166667	0.333333	12	3	1	11	chr4:12132944-12132974
chr4	-	122122913	122122955	NoAnnotation	.		G12362.1	43	GGAGCGGGAGGAATCAGCGGGCCCCCGGTGGGGCGGGGGGCCC	13342	122122943	0.971328	2	12037	1294	0.902324	1.72834	0.0476762	0.622222	0.996177	135	1079	224	12037	chr4:122122913-122122955
chr4	-	127017695	127017716	NoAnnotation	.		G12395.1	22	CTTCATTCAACATTACTACCAG	11	127017703	0.653609	5	11	66	1	1.04139	0	0.5	0.727273	6	0	0	11	chr4:127017695-127017716
chr4	-	153187788	153187813	NoAnnotation	.		G12553.1	26	ATTTTGAGGTTCTAACTCAGGTCTGC	31658	153187788	0.945888	8	30224	252184	0.954703	2.37314	0.00186367	0.48913	0.998515	92	1307	127	30224	chr4:153187788-153187813
chr5	+	40328089	40328108	NoAnnotation	.		G12688.1	20	TACCATTTCTTCAAATAAAG	23	40328094	0.632391	2	18	143	0.782609	1.25527	1	1	1	3	5	0	18	chr5:40328089-40328108
chr1	+	46415608	46415628	NoAnnotation	.		G132.1	21	TCAATCCTCACTATTGAGGAT	5	46415628	0.707173	2	4	30	0.8	0.60206	0.8	0.333333	0.6	3	1	0	4	chr1:46415608-46415628
chr5	-	90370341	90370360	NoAnnotation	.		G13397.1	20	CCAACTTCTAACCACAATAG	12	90370341	0.820303	4	12	36	1	1.07918	0	0.75	0.916667	4	0	0	12	chr5:90370341-90370360
chr5	-	105746632	105746655	NoAnnotation	.		G13440.1	24	GTGCTGGGGTGTGGTTGGTGGGGG	56	105746641	0.617453	2	56	330	1	1.74819	0.589286	0.705882	0.910714	17	0	0	56	chr5:105746632-105746655
chr6	+	66283900	66283932	NoAnnotation	.		G13882.1	33	CCTTACCATATATACCCCTTTGTCTTTCCACTG	13	66283932	0.940094	4	11	100	0.846154	0.740363	1	0.571429	0.769231	7	1	1	11	chr6:66283900-66283932
chr6	+	87513258	87513284	NoAnnotation	.		G13956.1	27	AACTCACCATTCCAAATAACTTAATCG	18	87513274	0.736031	4	17	103	0.944444	1.23045	0.777778	0.333333	0.666667	9	1	0	17	chr6:87513258-87513284
chr6	+	87513431	87513458	NoAnnotation	.		G13957.1	28	TATCTAATCAATGCCAGGCTTTCCTCTG	11	87513442	0.834872	4	11	97	1	1.04139	0.909091	0.5	0.818182	4	0	0	11	chr6:87513431-87513458
chr6	+	126932053	126932076	NoAnnotation	.		G14093.1	24	CCCTTTCCCCTCAACTTCTTCCTG	5	126932069	0.69838	2	5	40	1	0.69897	1	1	1	2	0	0	5	chr6:126932053-126932076
chr6	-	9890131	9890150	NoAnnotation	.		G14189.1	20	ACTATCCCCTTCCCCATTTG	7	9890133	0.711117	4	7	42	1	0.845098	0	0.5	0.714286	4	0	0	7	chr6:9890131-9890150
chr6	-	19318668	19318687	NoAnnotation	.		G14208.1	20	TTTTTTTCAACCATCCAAAG	5	19318685	0.580693	2	5	35	1	0.69897	0	1	1	2	0	0	5	chr6:19318668-19318687
chr6	-	75297164	75297185	NoAnnotation	.		G14372.1	22	ACTTCTATACCTCCATTACCCG	188	75297164	0.895377	2	187	1129	0.994681	1.97081	0	0.666667	0.994681	3	0	1	187	chr6:75297164-75297185
chr1	+	53388956	53388984	NoAnnotation	.		G145.1	29	TTCGGAGTGGGAGGAACCAGTGGGCCCCC	60	53388978	0.681713	3	56	63	0.933333	1.27107	0.05	0.333333	0.9	9	2	2	56	chr1:53388956-53388984
chr6	-	121708862	121708888	NoAnnotation	.		G14544.1	27	CTAACAAACCCCAAAACTAATATTCAG	5	121708862	0.737819	2	5	20	1	0.69897	0	1	1	2	0	0	5	chr6:121708862-121708888
chr6	-	127281896	127281916	NoAnnotation	.		G14571.1	21	TTTTCTTCCCTTATCTTACTG	8	127281910	0.738577	2	6	90	0.75	0.778151	0	0.666667	0.875	3	2	0	6	chr6:127281896-127281916
chr6	-	131252543	131252564	NoAnnotation	.		G14586.1	22	CTTTCCTCTTCCCAATCTCTTG	5	131252554	0.792316	2	5	45	1	0.69897	0	1	1	2	0	0	5	chr6:131252543-131252564
chr7	+	11916518	11916557	NoAnnotation	.		G14655.1	40	TCACCATAATTGGCTGCTGCTTACCATCCATACAACACCA	29	11916518	0.965983	3	19	101	0.655172	0.977724	0.758621	0.8	0.965517	5	9	1	19	chr7:11916518-11916557
chr7	-	7097006	7097025	NoAnnotation	.		G15203.1	20	AAAAACTTTCAAAATTTAAG	6	7097006	0.781084	2	6	30	1	0.778151	0	1	1	2	0	0	6	chr7:7097006-7097025
chr7	-	48137378	48137404	NoAnnotation	.		G15383.1	27	CCCCTCCCATGGCGTGACCGCTCTCCC	99	48137388	0.729383	2	99	208	1	1.99564	0	0.571429	0.969697	7	0	0	99	chr7:48137378-48137404
chr7	-	99469386	99469407	NoAnnotation	.		G15510.1	22	TGAAGGGCCGTTGAAGACTATA	527	99469395	0.717197	2	524	1596	0.994307	2.11727	0.00759013	0.75	0.996205	8	0	3	524	chr7:99469386-99469407
chr7	-	102125206	102125229	NoAnnotation	.		G15529.1	24	CTCTTAACTATACCCATCTCTCAG	5	102125219	0.780231	3	5	35	1	0.69897	0	0.25	0.4	4	0	0	5	chr7:102125206-102125229
chr7	-	102129936	102129962	NoAnnotation	.		G15530.1	27	CTTTTTCCCGCTGGCTGTCACATACCG	8	102129945	0.635658	6	7	64	0.875	0.845098	0	0.142857	0.25	7	1	0	7	chr7:102129936-102129962
chr7	-	139389765	139389785	NoAnnotation	.		G15713.1	21	CGAGTTTGGCCTCGGGTACCA	12	139389765	0.806153	2	12	48	1	1.07918	0.25	0.6	0.833333	5	0	0	12	chr7:139389765-139389785
chr8	+	27314996	27315017	NoAnnotation	.		G15816.1	22	ACTCTCACTCACACCCTCCCTG	5	27315005	0.841085	2	5	20	1	0.69897	1	0.5	0.8	2	0	0	5	chr8:27314996-27315017
chr8	+	41873631	41873652	NoAnnotation	.		G15854.1	22	TTCCATCCCGAATTCAGCAGTG	228	41873642	0.734436	2	228	699	1	2.35793	0.982456	0.571429	0.986842	7	0	0	228	chr8:41873631-41873652
chr8	+	97876378	97876406	NoAnnotation	.		G16055.1	29	CCATTACTCACCTCAACAACAACTTCATG	15	97876400	0.674594	5	12	81	0.8	1.07918	0.733333	0.3	0.533333	10	3	0	12	chr8:97876378-97876406
chr8	+	117878438	117878461	NoAnnotation	.		G16168.1	24	GATTACCTGTGAATCTGGTCAGAG	6	117878448	0.634382	2	6	35	1	0.778151	0.333333	0.2	0.333333	5	0	0	6	chr8:117878438-117878461
chr8	-	66320267	66320286	NoAnnotation	.		G16419.1	20	TGTTGTCTGTCTCACTGGTG	7	66320279	0.697873	2	7	55	1	0.845098	0	0.666667	0.857143	3	0	0	7	chr8:66320267-66320286
chr8	-	95922377	95922398	NoAnnotation	.		G16539.1	22	TGGGCGGGCACTTGTTGATGGT	5	95922398	0.998422	2	4	25	0.8	0.60206	0.6	0.25	0.4	4	1	0	4	chr8:95922377-95922398
chr9	+	17732811	17732836	NoAnnotation	.		G16735.1	26	ACTATCATTGATGCCCCAGGACACAG	5	17732836	0.943485	2	4	17	0.8	0.60206	0.6	0.25	0.4	4	1	0	4	chr9:17732811-17732836
chr9	+	17732959	17732978	NoAnnotation	.		G16736.1	20	CTCTTCTGGCTTACACCCTG	6	17732978	0.923221	2	6	36	1	0.778151	1	1	1	2	0	0	6	chr9:17732959-17732978
chr9	-	54691316	54691335	NoAnnotation	.		G17367.1	20	CACCTTTCTCATAATCATAG	5	54691323	0.667222	3	4	31	0.8	0.60206	0	0.25	0.4	4	1	0	4	chr9:54691316-54691335
chr9	-	89879212	89879238	NoAnnotation	.		G17519.1	27	TATGGCTCAGCTGGGAGAGTGCTTGTA	8	89879221	0.82514	3	8	40	1	0.90309	0	0.142857	0.25	7	0	0	8	chr9:89879212-89879238
chrM	+	5031	5050	NoAnnotation	.		G17710.1	20	ACTTCATCCTACATCTATTG	41	5046	0.682372	7	25	283	0.609756	0.79588	0.878049	0.266667	0.731707	15	13	3	25	chrM:5031-5050
chrM	+	5172	5203	NoAnnotation	.		G17712.1	32	AAAAAAAAAAATGGCGGTAGAAGTCTTAGTAG	20	5172	0.937875	3	11	59	0.6	0.60206	0.5	0.266667	0.45	15	6	2	12	chrM:5172-5203
chrM	+	15635	15658	NoAnnotation	.		G17767.2	24	TCATAAACTCTTCTCTTCCATATG	52	15649	0.656627	7	31	444	0.596154	1.49136	0.826923	0.5	0.826923	18	21	0	31	chrM:15635-15658
chrM	+	16255	16283	NoAnnotation	.		G17770.1	29	AACCAAAACTCTAATCATACTCTATTACG	32	16278	0.667326	7	24	202	0.75	1.38021	0.375	0.318182	0.53125	22	8	0	24	chrM:16255-16283
chrM	-	12665	12739	NoAnnotation	.		G17819.6	75	GCGTGGGTACAGATGTGTAGGAATGCTAGGTGTGGTTGGTTTATTCCTAGCGTCACTATTATCAGGCCTAGTTGG	76	12721	0.950084	5	23	519	0.328947	0.69897	0.105263	0.368421	0.684211	38	47	4	25	chrM:12665-12739
chrX	+	38181985	38182004	NoAnnotation	.		G17922.1	20	ACTACATTACCTCTTCAACG	6	38181992	0.617725	2	6	30	1	0.778151	1	1	1	2	0	0	6	chrX:38181985-38182004
chrX	+	145570178	145570200	NoAnnotation	.		G18117.1	23	GCTTGGTTGTCTTGGGGAAAGGT	472	145570192	0.748856	2	469	2838	0.993644	2.19405	0.980932	0.636364	0.991525	11	1	2	469	chrX:145570178-145570200
chrX	+	155156532	155156553	NoAnnotation	.		G18139.1	22	CATCATCCAAAATTCCCCACAG	7	155156544	0.724473	2	7	21	1	0.845098	1	0.666667	0.857143	3	0	0	7	chrX:155156532-155156553
chr10	-	14746401	14746428	NoAnnotation	.		G1829.1	28	ACTTCTATACCTCCATTACCCGGGCTCG	14	14746401	0.733534	3	13	82	0.928571	0.812913	0	0.4	0.785714	5	0	1	13	chr10:14746401-14746428
chrX	-	109388641	109388664	NoAnnotation	.		G18413.1	24	ACAAAATAAACTCACCATCTCCTG	22	109388649	0.65656	4	15	93	0.681818	0.69897	0	0.333333	0.727273	9	5	2	15	chrX:109388641-109388664
chrX	-	128548323	128548354	NoAnnotation	.		G18439.1	32	CCCTCTTAAAATTTTCCCACATAACTCCCTCG	172	128548331	0.598997	6	56	1106	0.325581	0.748188	0	0.409091	0.848837	44	107	9	56	chrX:128548323-128548354
JH792830.1	-	49222	49246	NoAnnotation	.		G18572.1	25	CTATCCTCAATCACACTACTGCCTG	7	49235	0.772285	3	7	38	1	0.845098	0	0.75	0.857143	4	0	0	7	JH792830.1:49222-49246
KB469739.1	-	311417	311439	NoAnnotation	.		G18576.1	23	CAGGAACTGTACCCCAAATCCAT	10	311439	0.682821	2	10	21	1	1	0	0.5	0.8	4	0	0	10	KB469739.1:311417-311439
chr11	+	10906438	10906458	NoAnnotation	.		G2243.1	21	TCAAACCATTGCAAACTCTGA	385	10906458	0.864685	3	381	1167	0.98961	1.97886	0.0025974	0.375	0.987013	8	1	3	381	chr11:10906438-10906458
chr11	+	69573876	69573896	NoAnnotation	.		G2459.1	21	ATCTCCTTCATCCCTCTCCAG	6	69573887	0.733116	2	6	36	1	0.778151	1	0.5	0.833333	2	0	0	6	chr11:69573876-69573896
chr11	+	85095567	85095587	NoAnnotation	.		G2574.1	21	TCTCCACTTCCACCTCCCATG	9	85095576	0.743954	2	9	45	1	0.954243	1	0.5	0.888889	2	0	0	9	chr11:85095567-85095587
chr11	+	99933117	99933138	NoAnnotation	.		G2667.1	22	CTTACCATCTCTACCATCATCC	18	99933138	0.593582	5	16	110	0.888889	0.90309	0.777778	0.571429	0.833333	7	1	1	16	chr11:99933117-99933138
chr11	+	106501165	106501184	NoAnnotation	.		G2712.1	20	ACTTCTACCACCTTTCCCCG	11	106501178	0.58598	3	9	57	0.818182	0.653213	1	0.4	0.727273	5	1	1	9	chr11:106501165-106501184
chr12	+	5643050	5643081	NoAnnotation	.		G3367.1	32	CCTCCACTCGCCATGGACCCCAACTGCTCCTG	40	5643065	0.73136	3	27	130	0.675	0.829304	0.55	0.5	0.75	20	10	3	27	chr12:5643050-5643081
chr12	+	12730517	12730537	NoAnnotation	.		G3443.1	21	TCCGGTGGGGGGCGGGGTGGA	24	12730536	0.880047	2	23	45	0.958333	1.36173	0.458333	0.666667	0.916667	6	1	0	23	chr12:12730517-12730537
chr12	+	35773020	35773058	NoAnnotation	.		G3514.1	39	CTCATGTCCCTCATCATCAATACTCTCTATTCAAACAAG	12	35773040	0.789516	3	12	94	1	1.07918	0.25	0.375	0.583333	8	0	0	12	chr12:35773020-35773058
chr12	+	35774824	35774845	NoAnnotation	.		G3516.1	22	ATCAACCCTGACCACCCCATTG	7	35774824	0.765272	2	5	23	0.714286	0.69897	1	1	1	3	2	0	5	chr12:35774824-35774845
chr12	+	47812952	47812976	NoAnnotation	.		G3536.1	25	CCATGTGCAGCCCATTCGCTGCACG	8	47812965	0.703131	2	8	26	1	0.90309	0.875	0.5	0.75	4	0	0	8	chr12:47812952-47812976
chr12	+	75190504	75190524	NoAnnotation	.		G3612.1	21	GGTTCGAATTCTTCTCCCTCC	36	75190519	0.617867	2	35	253	0.972222	1.24304	0	0.6	0.944444	5	0	1	35	chr12:75190504-75190524
chr12	-	12422332	12422351	NoAnnotation	.		G3866.1	20	AAAAAATAACTTCTTTCATG	5	12422351	0.692888	3	4	31	0.8	0.60206	0	0.25	0.4	4	1	0	4	chr12:12422332-12422351
chr12	-	92293269	92293289	NoAnnotation	.		G4125.1	21	TGTGAAAAATACCCACGCTGA	5	92293279	0.879556	2	5	14	1	0.69897	0.4	0.25	0.4	4	0	0	5	chr12:92293269-92293289
chr12	-	97756867	97756888	NoAnnotation	.		G4140.1	22	TCGATCTTGGGTCATGCCACCA	8	97756867	0.809648	2	8	37	1	0.90309	0.25	0.6	0.75	5	0	0	8	chr12:97756867-97756888
chr13	+	3299012	3299031	NoAnnotation	.		G4286.1	20	CCTCTCATCATTTTCCTAAG	13	3299023	0.586433	2	13	91	1	1.11394	1	1	1	2	0	0	13	chr13:3299012-3299031
chr13	+	19526248	19526269	NoAnnotation	.		G4338.1	22	AAAATCTACATTACCTTAACTG	9	19526265	0.663675	2	4	59	0.444444	0.60206	1	0.666667	0.888889	3	5	0	4	chr13:19526248-19526269
chr13	+	62779150	62779172	NoAnnotation	.		G4559.1	23	ACCTATTCACCCTCCACTTCCCG	161	62779172	0.853145	2	123	843	0.763975	1.24481	0.975155	0.833333	0.993789	6	32	6	123	chr13:62779150-62779172
chr13	-	12259898	12259924	NoAnnotation	.		G4758.1	27	CAACATTCCTCCTCCACCTCCTGGATG	8	12259920	0.725566	2	8	41	1	0.90309	0	0.5	0.875	2	0	0	8	chr13:12259898-12259924
chr13	-	77669255	77669277	NoAnnotation	.		G5042.1	23	CCAACCTCATCTACTACTCCCTG	5	77669263	0.696408	2	5	25	1	0.69897	0	0.5	0.8	2	0	0	5	chr13:77669255-77669277
chr13	-	85126562	85126586	NoAnnotation	.		G5052.1	25	CCTAAAAACATCCCTAACTCTCCTA	13	85126586	0.848898	4	12	59	0.923077	1.07918	0	0.5	0.769231	6	1	0	12	chr13:85126562-85126586
chr14	+	16633635	16633657	NoAnnotation	.		G5176.1	23	AATTACAAAATTACTTTACAAAG	5	16633635	0.647113	3	5	30	1	0.69897	0.6	0.666667	0.8	3	0	0	5	chr14:16633635-16633657
chr14	+	18532464	18532490	NoAnnotation	.		G5181.1	27	AACCTTCCCAACTGCCAGCTCATCTCC	6	18532490	0.76649	3	4	28	0.666667	0.60206	0	0.5	0.666667	4	2	0	4	chr14:18532464-18532490
chr14	+	18532496	18532517	NoAnnotation	.		G5182.1	22	CCACTACTCCCCCATTTACCTG	20	18532510	0.658855	4	19	101	0.95	0.977724	0.8	0.571429	0.85	7	0	1	19	chr14:18532496-18532517
chr14	+	50062399	50062432	NoAnnotation	.		G5276.1	34	ACCCTCCCATGGCGCGACCGCTCTCCCATCCCCC	437	50062411	0.965109	2	427	1094	0.977117	1.72734	0.0800915	0.711538	0.965675	52	3	7	427	chr14:50062399-50062432
chr14	+	74718307	74718330	NoAnnotation	.		G5390.1	24	CCCAACCTACACTAACCTTAACCG	117	74718330	0.740163	3	87	381	0.74359	0.860338	0.871795	0.578947	0.931624	19	19	11	87	chr14:74718307-74718330
chr14	+	93734731	93734750	NoAnnotation	.		G5434.1	20	ATCCCAAATCCCTCAACACA	37	93734738	0.728587	3	32	79	0.864865	0.80618	0.945946	0.5	0.918919	6	1	4	32	chr14:93734731-93734750
chr14	+	101951410	101951432	NoAnnotation	.		G5444.1	23	TAAAACGTCTGTGACCTGAGCCA	42	101951422	0.685703	2	42	128	1	1.62325	0	0.75	0.97619	4	0	0	42	chr14:101951410-101951432
chr14	-	13933602	13933622	NoAnnotation	.		G5518.1	21	CCTCCCGGGCCGTGGTTTTCT	118	13933615	0.803088	3	116	593	0.983051	1.58734	0	0.4	0.974576	5	0	2	116	chr14:13933602-13933622
chr14	-	52540819	52540848	NoAnnotation	.		G5636.1	30	CAAATTCCATTCACTCCTTATTTTCGGAGG	6	52540837	0.623815	4	6	53	1	0.778151	0	0.5	0.666667	4	0	0	6	chr14:52540819-52540848
chr15	+	47520314	47520336	NoAnnotation	.		G5943.1	23	TTCTCTCTCCCTCTCCCAACATG	6	47520319	0.705215	2	6	41	1	0.778151	0.666667	0.666667	0.833333	3	0	0	6	chr15:47520314-47520336
chr15	+	60468333	60468364	NoAnnotation	.		G5979.1	32	TATCACTATTGACATCTCCCTGTGGAAATTCG	8	60468364	0.783277	2	7	47	1	0.90309	0.875	0.666667	0.875	3	0	0	8	chr15:60468333-60468364
chr1	+	181074378	181074398	NoAnnotation	.		G624.1	21	ATTTCCCACAATTTCCCCTTT	31	181074389	0.750182	2	27	252	0.870968	0.732394	0.935484	0.5	0.903226	6	0	4	27	chr1:181074378-181074398
chr15	-	24857806	24857834	NoAnnotation	.		G6252.1	29	CTTTCTTTGACAAAACCTAACTTGCGCAG	5	24857834	0.945086	3	5	22	1	0.69897	0	0.333333	0.6	3	0	0	5	chr15:24857806-24857834
chr15	-	76103079	76103102	NoAnnotation	.		G6397.1	24	TTTCCCTCCTCACCCAAATCATCG	7	76103087	0.798745	3	7	42	1	0.845098	0	0.666667	0.857143	3	0	0	7	chr15:76103079-76103102
chr1	+	24613639	24613666	NoAnnotation	.		G65.1	28	ATCATGTGTTGGTACGAGGCTAGAATGA	20	24613644	0.839236	2	5	103	0.25	0.69897	0.5	0.333333	0.6	12	15	0	5	chr1:24613639-24613666
chr16	-	45159084	45159104	NoAnnotation	.		G7074.1	21	TGCATCCTGGGGCTGGAGCAG	107	45159104	0.908734	2	60	323	0.560748	0.69897	0.420561	0.307692	0.915888	13	36	11	60	chr16:45159084-45159104
chr16	-	64918069	64918091	NoAnnotation	.		G7125.1	23	TCTGGATCGGTGGCTCCATTCTG	6	64918091	0.761328	2	6	42	1	0.778151	0	1	1	2	0	0	6	chr16:64918069-64918091
chr1	-	24594675	24594701	NoAnnotation	.		G726.1	27	ATTCCCTGGCCAGCTAAATGCTGACCT	7	24594683	0.788135	2	7	42	1	0.845098	0	0.5	0.857143	2	0	0	7	chr1:24594675-24594701
chr1	-	24611611	24611638	NoAnnotation	.		G728.1	28	CATACCCCTTCATCCTTCTCTCCCTATG	440	24611614	0.758354	8	396	3907	0.90205	1.39358	0	0.465517	0.929385	58	28	15	396	chr1:24611611-24611638
chr1	-	24611670	24611702	NoAnnotation	.		G729.1	33	AAATTAGGTAGTTACGGAATAATTCGCATCTCC	5	24611670	0.980781	2	4	26	0.8	0.60206	0	0.25	0.4	4	1	0	4	chr1:24611670-24611702
chr1	-	24611780	24611806	NoAnnotation	.		G731.1	27	CATTTCTTATTAAAATACCATTATATG	7	24611795	0.740405	4	7	75	1	0.845098	0	0.4	0.571429	5	0	0	7	chr1:24611780-24611806
chr1	-	24611900	24611968	NoAnnotation	.		G732.2	69	ATTTCCTATTTTATACCCTAATCGGTTCTATTCCACTGCTAATTGCCCTCATCTTAATCCAAAACCATG	26	24611929	0.831114	9	22	204	0.846154	1.04139	0	0.466667	0.692308	15	3	1	22	chr1:24611900-24611968
chr1	-	24612000	24612040	NoAnnotation	.		G733.1	41	CAACCTTAATCCCAACACTTATTATTATTACCCGATGAGGG	28	24612024	0.638338	6	11	194	0.392857	0.740363	0	0.333333	0.642857	15	16	1	11	chr1:24612000-24612040
chr1	-	24612077	24612108	NoAnnotation	.		G734.1	32	CTTACAAATTCTCCTAATCATAACCTTTTCAG	110	24612081	0.69665	10	77	1004	0.7	1.28443	0	0.5	0.827273	38	30	3	77	chr1:24612077-24612108
chr1	-	24612109	24612142	NoAnnotation	.		G735.1	34	TACTACAAAAACTCTACATCTCAATACTAATCAG	25	24612114	0.676086	8	18	158	0.72	1.25527	0	0.111111	0.36	18	7	0	18	chr1:24612109-24612142
chr1	-	24612236	24612258	NoAnnotation	.		G736.2	23	CTTTTCAAATATATTCTCCTCAG	15	24612248	0.667709	4	7	125	0.466667	0.845098	0	0.625	0.8	8	8	0	7	chr1:24612236-24612258
chr17	+	39843367	39843457	NoAnnotation	.		G7367.1	91	GTCGAGGTGCTCCTGGAGCGTTCCAGGTTTGTCTCCTAGGTGCCTGCTTCTGAGCTGGTGGTGGCGCTTCCCATTCCCTGGTGTGCCTCCG	27	39843457	0.874763	6	17	192	0.62963	1.23045	0.962963	0.466667	0.703704	15	10	0	17	chr17:39843367-39843457
chr17	+	39843832	39843939	NoAnnotation	.		G7369.1	108	CATCCTCTCTTGGTGGCCGGGGCTCGTCGGGGTTTTGGGTCCGTCCCGCCCTCAGTGAGAAAGTTTCCTTCTCTAGCTATCTTCCGGAAAGGGTGCGGGCTTCTTACG	52	39843843	0.785366	11	37	303	0.711538	0.966142	0.673077	0.392857	0.673077	28	12	3	37	chr17:39843832-39843939
chr17	+	39844167	39844193	NoAnnotation	.		G7372.1	27	CGTGCGCGGTACTTTCCTCCCCTCCTG	9	39844173	0.717135	3	5	65	0.555556	0.69897	0.888889	0.6	0.777778	5	4	0	5	chr17:39844167-39844193
chr17	+	49366923	49366945	NoAnnotation	.		G7401.1	23	ATTTAAGTAATCAGAGGAAAAGA	8	49366945	0.925291	2	8	31	1	0.90309	0.125	0.4	0.625	5	0	0	8	chr17:49366923-49366945
chr1	-	24613266	24613308	NoAnnotation	.		G741.2	43	CAACTAAAATTTCACTTCACATCAAAACATCACTTCGGATTTG	31	24613291	0.699603	7	20	190	0.645161	0.69897	0	0.25	0.419355	24	8	3	20	chr1:24613266-24613308
chr1	-	24613404	24613424	NoAnnotation	.		G742.1	21	AAACATCATTCTCCATTTCAG	6	24613404	0.64045	2	4	31	0.833333	0.69897	0.166667	0.2	0.333333	5	1	0	5	chr1:24613404-24613424
chr1	-	24613440	24613462	NoAnnotation	.		G743.1	23	ACTTTACTTCACCATCCTCCAAG	21	24613440	0.722811	5	17	130	0.809524	1.23045	0.142857	0.5	0.761905	10	4	0	17	chr1:24613440-24613462
chr1	-	24613464	24613486	NoAnnotation	.		G743.2	23	CCTACTAATTACCATTATACTAG	7	24613468	0.651049	4	4	28	0.571429	0.60206	0.428571	0.2	0.428571	5	3	0	4	chr1:24613464-24613486
chr1	-	24613566	24613586	NoAnnotation	.		G744.1	21	TCCCACTACTTAATACTTCAG	8	24613572	0.856358	3	7	44	0.875	0.845098	0	0.5	0.75	4	1	0	7	chr1:24613566-24613586
chr1	-	24613591	24613612	NoAnnotation	.		G744.2	22	AATTTCACCACTTAACCCTCTA	20	24613612	0.533148	4	5	125	0.25	0.69897	0	0.285714	0.75	7	15	0	5	chr1:24613591-24613612
chr1	-	24614114	24614151	NoAnnotation	.		G748.1	38	ACACTTATTAATACACCTAATCGGAGGAGCTACTCTAG	20	24614123	0.744132	4	7	117	0.35	0.845098	0	0.555556	0.8	9	13	0	7	chr1:24614114-24614151
chr1	-	24614253	24614275	NoAnnotation	.		G749.2	23	CCCACTTCCTTCCACAAGGAACT	7	24614257	0.834292	2	3	17	0.571429	0.60206	0	0.5	0.714286	4	3	0	4	chr1:24614253-24614275
chr1	-	24614478	24614503	NoAnnotation	.		G751.1	26	TTAAACTTATTATCAAACAAATAATG	11	24614496	0.717968	4	8	82	0.727273	0.90309	0	0.285714	0.545455	7	3	0	8	chr1:24614478-24614503
chr1	-	24614509	24614529	NoAnnotation	.		G751.2	21	TCTCCATTCTTTCCAACACTG	36	24614524	0.706992	3	32	244	0.888889	1.20412	0.0277778	0.428571	0.888889	7	3	1	32	chr1:24614509-24614529
chr1	-	24614541	24614587	NoAnnotation	.		G751.3	47	CCATCATTATATTTCCTTCAATCCTATTCCCATCCTCAAAACGCCTA	489	24614562	0.579816	13	254	3567	0.519427	0.98986	0	0.414286	0.832311	140	210	25	254	chr1:24614541-24614587
chr1	-	24614606	24614632	NoAnnotation	.		G751.4	27	CCTCATTCATTACCCCAACAATAATAG	29	24614614	0.884796	6	24	160	0.827586	0.90309	0	0.4	0.689655	15	3	2	24	chr1:24614606-24614632
chr17	+	83270219	83270239	NoAnnotation	.		G7512.1	21	CTTACCATCCATACAACACCA	12	83270239	0.793353	3	12	36	1	1.07918	0	0.666667	0.916667	3	0	0	12	chr17:83270219-83270239
chr1	-	24614731	24614786	NoAnnotation	.		G754.1	56	ATTTATCACAATTATCTCATCAATAATTACCCTATTTATCTTATTTCAACTAAAAG	8	24614746	0.77823	4	5	72	0.625	0.69897	0	0.142857	0.25	7	3	0	5	chr1:24614731-24614786
chr1	-	24615301	24615328	NoAnnotation	.		G756.1	28	TCTCTACGCATTCTATATATAATAGACG	7	24615315	0.822524	2	4	38	0.571429	0.60206	0	0.5	0.714286	4	3	0	4	chr1:24615301-24615328
chr1	-	24615721	24615769	NoAnnotation	.		G759.1	49	ACTTCATGGCTGCCCTCCACCATATCACACATTCGAGGAACCAACCTAT	111	24615737	0.780464	5	53	516	0.486486	0.778151	0.0900901	0.46875	0.846847	32	49	8	54	chr1:24615721-24615769
chr1	-	24615958	24616078	NoAnnotation	.		G762.1	121	AGGATTTGTTCACTGATTCCCATTATTTTCAGGCTTCACCCTAGATGACACATGAGCAAAAGCCCACTTCGCCATCATATTCGTAGGAGTAAACATAACATTCTTCCCTCAACATTTCCTG	307	24615964	0.628455	19	149	2386	0.485342	0.616884	0.0162866	0.425926	0.798046	108	123	35	149	chr1:24615958-24616078
chr1	-	24616151	24616181	NoAnnotation	.		G762.3	31	TTTTATCCAACTCATCCCTTGACATCGTGCT	39	24616160	0.873771	3	25	305	0.641026	0.69897	0	0.307692	0.769231	13	10	4	25	chr1:24616151-24616181
chr17	-	54664506	54664525	NoAnnotation	.		G7798.1	20	CAAATTACATTCTTTCAAAG	30	54664508	0.716192	2	30	180	1	1.47712	0	0.5	0.966667	2	0	0	30	chr17:54664506-54664525
chr18	+	3447089	3447109	NoAnnotation	.		G7933.1	21	CCCCCACCTTCAATGTCACTG	5	3447104	0.695513	2	4	21	0.8	0.60206	0.8	0.333333	0.6	3	1	0	4	chr18:3447089-3447109
chr18	+	3447329	3447353	NoAnnotation	.		G7934.1	25	CCAAAACCACATGGGCTGGGGGCTG	7	3447329	0.873087	2	4	14	0.571429	0.60206	1	0.166667	0.285714	6	3	0	4	chr18:3447329-3447353
chr18	+	14310203	14310224	NoAnnotation	.		G7964.1	22	AATTCCTCACTCCCACACATAA	15	14310215	0.662223	4	15	60	1	1.17609	0.6	0.714286	0.866667	7	0	0	15	chr18:14310203-14310224
chr18	+	22805498	22805519	NoAnnotation	.		G7989.1	22	CTTATACACAATTCATTCTTTG	12	22805505	0.648107	3	11	109	0.916667	1.04139	1	0.75	0.916667	4	1	0	11	chr18:22805498-22805519
chr1	-	49340515	49340537	NoAnnotation	.		G821.1	23	CTTCCTCTCCTTTCTCCCACTTG	5	49340526	0.624581	3	4	44	0.8	0.60206	0	0.25	0.4	4	1	0	4	chr1:49340515-49340537
chr18	-	60685642	60685662	NoAnnotation	.		G8383.1	21	ACTTCTCCCATCCCCCAAATG	5	60685654	0.602097	3	4	21	0.8	0.60206	0	0	0	5	1	0	4	chr18:60685642-60685662
chr18	-	68731450	68731469	NoAnnotation	.		G8415.1	20	TCTTGTGCAAGCAGGACTGA	12	68731460	0.771715	2	12	48	1	1.07918	0	1	1	3	0	0	12	chr18:68731450-68731469
chr19	+	12274556	12274576	NoAnnotation	.		G8572.1	21	ATTTCTACAACACCTCCATTG	7	12274556	0.723546	2	7	42	1	0.845098	1	1	1	2	0	0	7	chr19:12274556-12274576
chr19	+	17926704	17926723	NoAnnotation	.		G8590.1	20	ATCTACAAATGTGGTGGAAT	14	17926705	0.831654	2	10	72	0.714286	1	0.857143	0.5	0.785714	6	4	0	10	chr19:17926704-17926723
chr19	+	44257586	44257618	NoAnnotation	.		G8677.1	33	AAACACACGCCGACCCTCACAATTCCCGCCGTG	37	44257586	0.931824	2	22	83	0.594595	0.865301	0.783784	0.363636	0.810811	11	13	2	22	chr19:44257586-44257618
chr19	-	41273579	41273605	NoAnnotation	.		G8942.1	27	TCACTCTCCCTCTATTTACTGAGGCAG	5	41273590	0.684056	2	5	40	1	0.69897	0	1	1	2	0	0	5	chr19:41273579-41273605
chr2	+	7383062	7383081	NoAnnotation	.		G9039.1	20	CTACACTTTTCTCATCCATG	6	7383068	0.623703	2	6	42	1	0.778151	1	1	1	2	0	0	6	chr2:7383062-7383081
chr2	-	22410489	22410509	NoAnnotation	.		G9784.1	21	TTTCTCAAACCACTTTTCATG	6	22410497	0.698167	2	6	48	1	0.778151	0	1	1	2	0	0	6	chr2:22410489-22410509
chr2	-	22588034	22588064	NoAnnotation	.		G9786.1	31	CCAATCTCATATCCTATATGTCTTTCTCAAT	16	22588034	0.972221	3	15	103	0.9375	0.875061	0	0.25	0.8125	4	0	1	15	chr2:22588034-22588064
chr2	-	22589659	22589682	NoAnnotation	.		G9804.1	24	ATTTACAGTCTAATGCTTACTCAG	9	22589670	0.76688	2	9	72	1	0.954243	0	1	1	2	0	0	9	chr2:22589659-22589682
chr2	-	22589804	22589825	NoAnnotation	.		G9805.1	22	CTTCAATCTACTTCTACCGCCG	18	22589818	0.736845	2	16	100	1	1.25527	0	1	1	3	0	0	18	chr2:22589804-22589825
chr4	+	151592491	151592529	repeat	(ATG)n	RepeatMasker	G11992.1	39	TGATGATGATGATGATGATGATGATGATGATGGCCTAGT	10927	151592529	0.993465	3	9116	93048	0.834264	1.72681	0.000457582	0.486239	0.994875	109	1641	170	9116	chr4:151592491-151592529
chr1	+	15276945	15276975	repeat	(ATG)n	RepeatMasker	G33.1	31	AATGATCTGATGATGATGATGATGATGATAA	965	15276945	0.956904	3	568	7605	0.588601	1.05538	0.528497	0.514286	0.982383	35	348	49	568	chr1:15276945-15276975
chr9	+	42704563	42704585	repeat	(CAT)n	RepeatMasker	G16828.1	23	AATGGGCTATCATCATTATCATC	28	42704569	0.650328	2	28	172	1	1.44716	0	0.5	0.892857	6	0	0	28	chr9:42704563-42704585
[truncated: 2,254 more rows]

## Sheet: Intersected PARalyzer cluster
Supplementary Data 2: PARalyzer defined clusters for the two biological vigilin PAR-CLIP replicates. Coordinates and gene names on the mouse genome (mm10) are presented in columns A to F, followed by information on annotation source, sequence lengths, sequences and read counts. Columns L to P show ModeLocation (coordinate of the location with the highest signal / (signal + background) value), Mod…
[truncated: 1,421 more rows]
[truncated: 2 more columns]

[truncated: 2 more sheets: Rep 1 unique cluster, Rep 2 unique cluster]
